# Supplementary material for: Bile acid-dependent transcription factors and chromatin accessibility determine regional heterogeneity of intestinal antimicrobial peptides
Source: Nat Commun. 2023 Aug 22;14:5093. doi: 10.1038/s41467-023-40565-7 (PMC10444805; doi:10.1038/s41467-023-40565-7)
Supplement: Supplementary file 4 — Supplementary Data 1 [file 41467_2023_40565_MOESM4_ESM.xlsx]

## Sheet: Supplementary Data 1
Sample ID	Sample name	Location	Sex	Age	Single cell sequencing	Immunofluorescence	Immunohistochemistry	RNAScope	Health status	Race
scRNA-seq_data_01	Sample_01_Duodenum_EPI	Duodenum	F	57	Y				Healthy	Asian/Chinese
scRNA-seq_data_02	Sample_02_Duodenum_LP	Duodenum	F	57	Y				Healthy	Asian/Chinese
scRNA-seq_data_03	Sample_03_Ileum_LP	Ileum	F	58	Y				Healthy	Asian/Chinese
scRNA-seq_data_04	Sample_04_Jejunum_EPI	Jejunum	F	57	Y				Healthy	Asian/Chinese
scRNA-seq_data_05	Sample_05_Jejunum_LP	Jejunum	F	57	Y				Healthy	Asian/Chinese
scRNA-seq_data_06	Sample_06_Ileum_EPI	Ileum	M	43	Y				Healthy	Asian/Chinese
scRNA-seq_data_07	Sample_07_Jejunum_LP	Jejunum	F	56	Y				Healthy	Asian/Chinese
scRNA-seq_data_08	Sample_08_Duodenum_LP	Duodenum	F	29	Y				Healthy	Asian/Chinese
scRNA-seq_data_09	Sample_09_Ileum_LP	Ileum	M	51	Y				Healthy	Asian/Chinese
scRNA-seq_data_10	Sample_10_Duodenum_EPI	Duodenum	F	27	Y				Healthy	Asian/Chinese
scRNA-seq_data_11	Sample_11_Jejunum_EPI	Jejunum	F	27	Y				Healthy	Asian/Chinese
scRNA-seq_data_12	Sample_12_Jejunum_LP	Jejunum	F	27	Y				Healthy	Asian/Chinese
scRNA-seq_data_13	Sample_13_Duodenum_LP	Duodenum	M	24	Y				Healthy	Asian/Chinese
scRNA-seq_data_14	Sample_14_Ileum_EPI	Ileum	M	56	Y				Healthy	Asian/Chinese
2021-1	D-1	Duodenum	F	49		Y			Healthy	Asian/Chinese
2021-2	D-2	Duodenum	M	59		Y			Healthy	Asian/Chinese
2021-3	D-3	Duodenum	M	34		Y			Healthy	Asian/Chinese
2021-4	J-1	Jejunum	F	35		Y			Healthy	Asian/Chinese
2021-5	J-2	Jejunum	M	52		Y			Healthy	Asian/Chinese
2021-6	I-1	Ileum	M	31		Y			Healthy	Asian/Chinese
2021-7	I-2	Ileum	F	36		Y			Healthy	Asian/Chinese
2021-8	I-3	Ileum	F	39		Y			Healthy	Asian/Chinese
2021-9	C-1	Colon	M	31		Y			Healthy	Asian/Chinese
2021-10	C-2	Colon	F	36		Y			Healthy	Asian/Chinese
2021-11	C-3	Colon	F	39		Y			Healthy	Asian/Chinese
2021-12	R-1	Rectum	M	47		Y			Healthy	Asian/Chinese
2021-13	R-2	Rectum	F	44		Y			Healthy	Asian/Chinese
2021-14	I-4	Ileum	M	40		Y			Healthy	Asian/Chinese
2021-15	I-5	Ileum	F	59		Y			Healthy	Asian/Chinese
2021-16	I-6	Ileum	F	60		Y			Healthy	Asian/Chinese
2021-17	C-4	Colon	M	40		Y			Healthy	Asian/Chinese
2021-18	C-5	Colon	F	59		Y			Healthy	Asian/Chinese
2021-19	C-6	Colon	F	60		Y			Healthy	Asian/Chinese
292	CD1	SI	M	55			Y		Crohn's disease	Asian/Chinese
189	CD2	SI	M	60			Y		Crohn's disease	Asian/Chinese
182	CD3	SI	M	62			Y		Crohn's disease	Asian/Chinese
308	CD4	SI	M	32			Y		Crohn's disease	Asian/Chinese
202A	CD5	SI	M	63			Y		Crohn's disease	Asian/Chinese
202B	CD6	SI	M	22			Y		Crohn's disease	Asian/Chinese
202C	CD7	SI	M	60			Y		Crohn's disease	Asian/Chinese
202D	CD8	SI	F	18			Y		Crohn's disease	Asian/Chinese
202E	CD9	SI	M	75			Y		Crohn's disease	Asian/Chinese
5918	RSH1	Duodenum	F	69				Y	Healthy	Asian/Chinese
1370	RSH2	Ileum	M	43				Y	Healthy	Asian/Chinese
9511	RSH3	Duodenum	M	64				Y	Healthy	Asian/Chinese
9153	RSH4	Ileum	F	64				Y	Healthy	Asian/Chinese
