# Supplementary material for: Bile acid-dependent transcription factors and chromatin accessibility determine regional heterogeneity of intestinal antimicrobial peptides
Source: Nat Commun. 2023 Aug 22;14:5093. doi: 10.1038/s41467-023-40565-7 (PMC10444805; doi:10.1038/s41467-023-40565-7)
Supplement: Supplementary file 5 — Supplementary Data 2 [file 41467_2023_40565_MOESM5_ESM.xls]

## Sheet: Supplementary Data 2
	group_0_name_list	group_1_name_list	rank_reg_top10_group0	rank_reg_top10_group1
0	['After_born_Duo-Jej_Goblet cells', 'After_born_Ileum_Goblet cells', 'After_born_Duo-Jej_APOA1+Enterocytes', 'After_born_Duo-Jej_Immature enterocytes', 'After_born_Ileum_APOA1+Enterocytes', 'After_born_Ileum_Immature enterocytes', 'After_born_Duo-Jej_BEST4+enterocytes', 'After_born_Ileum_BEST4+enterocytes', 'After_born_Duo-Jej_PGC+mucous cells', 'After_born_Ileum_Microfold cells', 'After_born_Duo…	['Fetal_Ileum_CA1+Enterocytes', 'Fetal_Ileum_Microfold cells', 'tHIO_tHIO_APOA1+Enterocytes', 'tHIO_tHIO_Immature enterocytes', 'Fetal_Duo-Jej_APOA1+Enterocytes', 'Fetal_Ileum_APOA1+Enterocytes', 'Fetal_App-Col-Rec_PI3+enterocytes', 'Fetal_App-Col-Rec_APOA1+Enterocytes', 'Fetal_App-Col-Rec_CA1+Enterocytes', 'Fetal_Duo-Jej_Stem cells', 'Fetal_Duo-Jej_TA', 'Fetal_Ileum_TA', 'Fetal_Ileum_Immature en…	['NFIB(+)', 'KLF9(+)', 'NFIX(+)', 'EHF(+)', 'STAT1(+)', 'ETV7(+)', 'NPAS2(+)', 'ETV6(+)', 'E2F2(+)', 'ETS2(+)']	['ARID3A(+)', 'FOXA1(+)', 'TEAD2(+)', 'FOXP4(+)', 'SOX11(+)', 'TGIF1(+)', 'HIF3A(+)', 'RARB(+)', 'TP63(+)', 'GATA5(+)']
1	['After_born_Duo-Jej_Goblet cells', 'After_born_Ileum_Goblet cells', 'After_born_Duo-Jej_APOA1+Enterocytes', 'After_born_Duo-Jej_Immature enterocytes', 'After_born_Ileum_APOA1+Enterocytes', 'After_born_Ileum_Immature enterocytes', 'After_born_Duo-Jej_BEST4+enterocytes', 'After_born_Ileum_BEST4+enterocytes', 'After_born_Duo-Jej_PGC+mucous cells', 'After_born_Ileum_Microfold cells', 'After_born_Duo…	['After_born_Duo-Jej_TA', 'After_born_Ileum_TA', 'After_born_Duo-Jej_Stem cells', 'After_born_Ileum_Stem cells', 'After_born_Ileum_CA1+Enterocytes', 'After_born_App-Col-Rec_PI3+enterocytes', 'After_born_App-Col-Rec_BEST4+enterocytes', 'After_born_App-Col-Rec_CA1+Enterocytes', 'After_born_App-Col-Rec_Stem cells', 'After_born_App-Col-Rec_TA', 'After_born_App-Col-Rec_Immature enterocytes', 'After_bo…	['NR1I3(+)', 'PBX3(+)', 'RARA(+)', 'HNF1A(+)', 'RFX3(+)', 'NR1D1(+)', 'MAF(+)', 'CREB3L2(+)', 'ZNF91(+)', 'PPARA(+)']	['TFDP1(+)', 'HOXD11(+)', 'YBX1(+)', 'CDX2(+)', 'MAZ(+)', 'HOXB13(+)', 'MYC(+)', 'ETV4(+)', 'ZNF90(+)', 'TFCP2L1(+)']
2	['After_born_Duo-Jej_Goblet cells', 'After_born_Ileum_Goblet cells', 'After_born_Duo-Jej_APOA1+Enterocytes', 'After_born_Duo-Jej_Immature enterocytes', 'After_born_Ileum_APOA1+Enterocytes', 'After_born_Ileum_Immature enterocytes', 'After_born_Duo-Jej_BEST4+enterocytes', 'After_born_Ileum_BEST4+enterocytes', 'After_born_Duo-Jej_PGC+mucous cells', 'After_born_Ileum_Microfold cells']	['After_born_Duo-Jej_Enteroendocrine cells', 'After_born_Ileum_Enteroendocrine cells', 'Fetal_Duo-Jej_Tuft cells', 'Fetal_Ileum_Tuft cells', 'Fetal_App-Col-Rec_Tuft cells', 'After_born_Duo-Jej_Tuft cells', 'After_born_Ileum_Tuft cells', 'After_born_App-Col-Rec_Tuft cells', 'After_born_App-Col-Rec_Enteroendocrine cells', 'After_born_App-Col-Rec_IGKC+Enterocytes', 'After_born_Ileum_Paneth cells', '…	['BHLHE40(+)', 'HNF4A(+)', 'PPARG(+)', 'ESRRA(+)', 'HNF4G(+)', 'KLF6(+)', 'ZBTB7B(+)', 'NR1H4(+)', 'NR1I2(+)', 'FOSL2(+)']	['SOX11(+)', 'TCF4(+)', 'NFYB(+)', 'RFX3(+)', 'HOXA3(+)', 'ARX(+)', 'PAX4(+)', 'E2F1(+)', 'ZFHX3(+)', 'E2F8(+)']
3	['After_born_Duo-Jej_Goblet cells', 'After_born_Ileum_Goblet cells']	['After_born_Duo-Jej_APOA1+Enterocytes', 'After_born_Duo-Jej_Immature enterocytes', 'After_born_Ileum_APOA1+Enterocytes', 'After_born_Ileum_Immature enterocytes', 'After_born_Duo-Jej_BEST4+enterocytes', 'After_born_Ileum_BEST4+enterocytes', 'After_born_Duo-Jej_PGC+mucous cells', 'After_born_Ileum_Microfold cells']	['ATOH1(+)', 'CREB3L4(+)', 'FOXA3(+)', 'TBX10(+)', 'SPDEF(+)', 'CREB3L1(+)', 'ARNT(+)', 'FOXA2(+)', 'PAX4(+)', 'EGR4(+)']	['NR1H3(+)', 'HNF4A(+)', 'GATA4(+)', 'NR1I2(+)', 'PDX1(+)', 'IRF8(+)', 'TFEB(+)', 'DBP(+)', 'TFEC(+)', 'ESRRA(+)']
4	['After_born_Duo-Jej_Goblet cells']	['After_born_Ileum_Goblet cells']	['SREBF1(+)', 'NFIA(+)', 'PRDM16(+)', 'ZBTB7A(+)', 'PDX1(+)', 'CEBPZ(+)', 'GTF2B(+)', 'CTCF(+)', 'CREB3L2(+)', 'MLX(+)']	['HOXA10(+)', 'HOXB9(+)', 'CDX2(+)', 'HES2(+)', 'HOXB6(+)', 'HOXB8(+)', 'HOXA9(+)', 'FOXP4(+)', 'HES4(+)', 'HOXA7(+)']
5	['After_born_Duo-Jej_APOA1+Enterocytes', 'After_born_Duo-Jej_Immature enterocytes', 'After_born_Ileum_APOA1+Enterocytes', 'After_born_Ileum_Immature enterocytes']	['After_born_Duo-Jej_BEST4+enterocytes', 'After_born_Ileum_BEST4+enterocytes', 'After_born_Duo-Jej_PGC+mucous cells', 'After_born_Ileum_Microfold cells']	['DBP(+)', 'MAF(+)', 'NR1H3(+)', 'NR1I3(+)', 'RARA(+)', 'TFEB(+)', 'GATA5(+)', 'PPARA(+)', 'HNF1A(+)', 'NR1H4(+)']	['FOXQ1(+)', 'CREB3L1(+)', 'SOX2(+)', 'YY1(+)', 'MEIS1(+)', 'SPDEF(+)', 'ELF1(+)', 'NFE2L3(+)', 'SOX9(+)', 'HOXB9(+)']
6	['After_born_Duo-Jej_APOA1+Enterocytes', 'After_born_Duo-Jej_Immature enterocytes']	['After_born_Ileum_APOA1+Enterocytes', 'After_born_Ileum_Immature enterocytes']	['PDX1(+)', 'ONECUT2(+)', 'SREBF1(+)', 'PRDM16(+)', 'GATA4(+)', 'NPAS2(+)', 'ZBTB7B(+)', 'ZBTB7A(+)', 'FOXQ1(+)', 'ETS2(+)']	['HES4(+)', 'HOXA10(+)', 'HOXB9(+)', 'HOXB6(+)', 'STAT1(+)', 'ZNF320(+)', 'HES2(+)', 'ZNF90(+)', 'HOXD1(+)', 'FOXP4(+)']
7	['After_born_Duo-Jej_APOA1+Enterocytes']	['After_born_Duo-Jej_Immature enterocytes']	['NR1I3(+)', 'NR1H2(+)', 'MAX(+)', 'TBX10(+)', 'NR2F6(+)', 'RARA(+)', 'TFEB(+)', 'NR1I2(+)', 'HNF4G(+)', 'TFEC(+)']	['MAZ(+)', 'CEBPZ(+)', 'TFDP1(+)', 'YY1(+)', 'HOXB6(+)', 'YBX1(+)', 'NFIX(+)', 'GTF2B(+)', 'NFYB(+)', 'TP53(+)']
8	['After_born_Ileum_APOA1+Enterocytes']	['After_born_Ileum_Immature enterocytes']	['NR1I3(+)', 'TFEB(+)', 'RARA(+)', 'HES4(+)', 'NR1H2(+)', 'MAF(+)', 'TBX10(+)', 'MAX(+)', 'DBP(+)', 'TFEC(+)']	['CEBPZ(+)', 'YY1(+)', 'SOX4(+)', 'NFIX(+)', 'RFX6(+)', 'MAZ(+)', 'BCL11A(+)', 'CTCF(+)', 'SOX9(+)', 'KMT2A(+)']
9	['After_born_Duo-Jej_BEST4+enterocytes', 'After_born_Ileum_BEST4+enterocytes']	['After_born_Duo-Jej_PGC+mucous cells', 'After_born_Ileum_Microfold cells']	['MEIS1(+)', 'HES4(+)', 'POU2F3(+)', 'HOXB6(+)', 'SPIB(+)', 'RBPJ(+)', 'TFAP2E(+)', 'IKZF1(+)', 'IRF8(+)', 'KLF4(+)']	['FOXQ1(+)', 'CREB3L4(+)', 'MECOM(+)', 'SPI1(+)', 'ETV4(+)', 'TFDP1(+)', 'E2F1(+)', 'TP53(+)', 'TP63(+)', 'MAZ(+)']
10	['After_born_Duo-Jej_BEST4+enterocytes']	['After_born_Ileum_BEST4+enterocytes']	['ONECUT2(+)', 'PDX1(+)', 'FOXQ1(+)', 'NFE2L3(+)', 'GATA4(+)', 'RBPJ(+)', 'IRF8(+)', 'PRDM16(+)', 'NPAS2(+)', 'SREBF1(+)']	['HOXA13(+)', 'HOXD1(+)', 'HOXA10(+)', 'SOX11(+)', 'HOXB6(+)', 'MAZ(+)', 'TCF4(+)', 'ZNF320(+)', 'HOXA9(+)', 'TFDP1(+)']
11	['After_born_Duo-Jej_PGC+mucous cells']	['After_born_Ileum_Microfold cells']	['FOXQ1(+)', 'PDX1(+)', 'ONECUT2(+)', 'FOXA3(+)', 'ONECUT1(+)', 'CREB3(+)', 'CREB3L1(+)', 'SREBF1(+)', 'NPAS2(+)', 'SPDEF(+)']	['NFKB2(+)', 'ARNT2(+)', 'EGR2(+)', 'SOX11(+)', 'ETV7(+)', 'ZXDA(+)', 'HOXD13(+)', 'ZBTB40(+)', 'IRF8(+)', 'HOXB5(+)']
12	['After_born_Duo-Jej_Enteroendocrine cells', 'After_born_Ileum_Enteroendocrine cells']	['Fetal_Duo-Jej_Tuft cells', 'Fetal_Ileum_Tuft cells', 'Fetal_App-Col-Rec_Tuft cells', 'After_born_Duo-Jej_Tuft cells', 'After_born_Ileum_Tuft cells', 'After_born_App-Col-Rec_Tuft cells', 'After_born_App-Col-Rec_Enteroendocrine cells', 'After_born_App-Col-Rec_IGKC+Enterocytes', 'After_born_Ileum_Paneth cells', 'After_born_Duo-Jej_Paneth cells', 'After_born_Ileum_PGC+mucous cells']	['PAX6(+)', 'RFX6(+)', 'NEUROD1(+)', 'ARID3A(+)', 'ARX(+)', 'FOXA2(+)', 'ISL1(+)', 'GATA4(+)', 'ONECUT3(+)', 'MAF(+)']	['E2F1(+)', 'ZFHX3(+)', 'HOXA3(+)', 'RUNX1(+)', 'E2F3(+)', 'E2F7(+)', 'HOXA4(+)', 'HSF1(+)', 'E2F2(+)', 'HOXD11(+)']
13	['After_born_Duo-Jej_Enteroendocrine cells']	['After_born_Ileum_Enteroendocrine cells']	['ARX(+)', 'ISL1(+)', 'PRDM16(+)', 'ONECUT3(+)', 'RFX6(+)', 'PBX3(+)', 'NEUROD1(+)', 'ONECUT1(+)', 'EGR4(+)', 'GLIS3(+)']	['HES4(+)', 'NFIB(+)', 'ETV7(+)', 'TBX10(+)', 'PPARD(+)', 'POU5F1(+)', 'KLF9(+)', 'DBP(+)', 'NR1I2(+)', 'NR5A2(+)']
14	['Fetal_Duo-Jej_Tuft cells', 'Fetal_Ileum_Tuft cells', 'Fetal_App-Col-Rec_Tuft cells', 'After_born_Duo-Jej_Tuft cells', 'After_born_Ileum_Tuft cells']	['After_born_App-Col-Rec_Tuft cells', 'After_born_App-Col-Rec_Enteroendocrine cells', 'After_born_App-Col-Rec_IGKC+Enterocytes', 'After_born_Ileum_Paneth cells', 'After_born_Duo-Jej_Paneth cells', 'After_born_Ileum_PGC+mucous cells']	['POU2F3(+)', 'FLI1(+)', 'ZFHX3(+)', 'RUNX1(+)', 'SOX9(+)', 'IRF3(+)', 'EGR3(+)', 'KDM5B(+)', 'HOXA3(+)', 'ETV7(+)']	['CREB3L1(+)', 'HOXB13(+)', 'TFDP1(+)', 'CREB3(+)', 'HOXD11(+)', 'HOXD13(+)', 'KLF9(+)', 'CDX2(+)', 'NFIX(+)', 'PPARG(+)']
15	['Fetal_Duo-Jej_Tuft cells', 'Fetal_Ileum_Tuft cells']	['Fetal_App-Col-Rec_Tuft cells', 'After_born_Duo-Jej_Tuft cells', 'After_born_Ileum_Tuft cells']	['CEBPB(+)', 'MYC(+)', 'TGIF1(+)', 'NFYB(+)', 'YBX1(+)', 'TFDP1(+)', 'MAZ(+)', 'ATF4(+)', 'ATF1(+)', 'HIF3A(+)']	['PPARA(+)', 'KLF9(+)', 'ETV6(+)', 'NFIX(+)', 'ZBTB7A(+)', 'POU5F1(+)', 'SP1(+)', 'EHF(+)', 'STAT1(+)', 'KLF13(+)']
16	['Fetal_Duo-Jej_Tuft cells']	['Fetal_Ileum_Tuft cells']	['HSF1(+)', 'PBX1(+)', 'CREB3L4(+)', 'CREM(+)', 'TFAP2C(+)', 'SPIB(+)', 'ZNF597(+)', 'GTF2B(+)', 'MEIS1(+)', 'OVOL1(+)']	['MAF(+)', 'HNF1A(+)', 'NR5A2(+)', 'HOXA13(+)', 'MAFA(+)', 'CEBPA(+)', 'IRF6(+)', 'KLF16(+)', 'SP6(+)', 'ZNF165(+)']
17	['Fetal_App-Col-Rec_Tuft cells']	['After_born_Duo-Jej_Tuft cells', 'After_born_Ileum_Tuft cells']	['CEBPB(+)', 'FOXD2(+)', 'HOXD11(+)', 'CEBPD(+)', 'HOXD1(+)', 'KLF10(+)', 'DDIT3(+)', 'FOXA1(+)', 'NFIL3(+)', 'MAZ(+)']	['ETV7(+)', 'STAT1(+)', 'IRF7(+)', 'PPARA(+)', 'IRF9(+)', 'NFIB(+)', 'EHF(+)', 'ETV6(+)', 'RUNX1(+)', 'POU2F3(+)']
18	['After_born_Duo-Jej_Tuft cells']	['After_born_Ileum_Tuft cells']	['EGR3(+)', 'ZBTB7A(+)', 'CTCF(+)', 'JUND(+)', 'KMT2A(+)', 'IRF3(+)', 'CUX1(+)', 'KDM5B(+)', 'CEBPZ(+)', 'PKNOX1(+)']	['CDX2(+)', 'NR1H4(+)', 'HOXB6(+)', 'TFEC(+)', 'CREB3L1(+)', 'PPARG(+)', 'TFEB(+)', 'ZEB1(+)', 'HOXB9(+)', 'FOXL1(+)']
19	['After_born_App-Col-Rec_Tuft cells', 'After_born_App-Col-Rec_Enteroendocrine cells', 'After_born_App-Col-Rec_IGKC+Enterocytes']	['After_born_Ileum_Paneth cells', 'After_born_Duo-Jej_Paneth cells', 'After_born_Ileum_PGC+mucous cells']	['HOXD11(+)', 'TFCP2L1(+)', 'HOXD13(+)', 'HOXD1(+)', 'HOXA7(+)', 'FOXD2(+)', 'ZNF90(+)', 'NFYB(+)', 'PAX4(+)', 'EGR4(+)']	['PPARA(+)', 'MAF(+)', 'GATA4(+)', 'TFEC(+)', 'HNF4G(+)', 'NR1H4(+)', 'THRB(+)', 'PDX1(+)', 'CEBPA(+)', 'NR1I2(+)']
20	['After_born_App-Col-Rec_Tuft cells']	['After_born_App-Col-Rec_Enteroendocrine cells', 'After_born_App-Col-Rec_IGKC+Enterocytes']	['POU2F3(+)', 'RUNX1(+)', 'FLI1(+)', 'ZFHX3(+)', 'ETV7(+)', 'HOXA3(+)', 'USF2(+)', 'ETS1(+)', 'EHF(+)', 'SOX9(+)']	['HOXB13(+)', 'HOXB7(+)', 'TFDP1(+)', 'MYC(+)', 'IRF8(+)', 'GATA4(+)', 'XBP1(+)', 'YBX1(+)', 'CEBPD(+)', 'ATF1(+)']
21	['After_born_App-Col-Rec_Enteroendocrine cells']	['After_born_App-Col-Rec_IGKC+Enterocytes']	['PAX6(+)', 'ISL1(+)', 'ARX(+)', 'NEUROD1(+)', 'EGR4(+)', 'RFX6(+)', 'ONECUT3(+)', 'PAX4(+)', 'RFX3(+)', 'GLIS3(+)']	['IRF4(+)', 'NFIA(+)', 'SREBF1(+)', 'IKZF1(+)', 'HNF4A(+)', 'PURA(+)', 'CREB3L2(+)', 'TFAP2E(+)', 'GRHL2(+)', 'KLF9(+)']
22	['After_born_Ileum_Paneth cells']	['After_born_Duo-Jej_Paneth cells', 'After_born_Ileum_PGC+mucous cells']	['MAF(+)', 'NR1I2(+)', 'PPARA(+)', 'NR1H4(+)', 'TCF4(+)', 'HNF4G(+)', 'HOXD8(+)', 'FOXL1(+)', 'TBX10(+)', 'NR1H3(+)']	['CEBPB(+)', 'GSC(+)', 'CREB3(+)', 'KLF2(+)', 'SOX9(+)', 'FOSL1(+)', 'FOXQ1(+)', 'FOS(+)', 'KLF16(+)', 'SPDEF(+)']
23	['After_born_Duo-Jej_Paneth cells']	['After_born_Ileum_PGC+mucous cells']	['PDX1(+)', 'CEBPZ(+)', 'NEUROG3(+)', 'FOXL1(+)', 'BCL11A(+)', 'YY1(+)', 'SOX4(+)', 'SREBF1(+)', 'ETV4(+)', 'MAZ(+)']	['STAT1(+)', 'RARG(+)', 'BATF(+)', 'ZNF239(+)', 'GSC(+)', 'ETV7(+)', 'ETV5(+)', 'NFIB(+)', 'SPI1(+)', 'ZNF467(+)']
24	['After_born_Duo-Jej_TA', 'After_born_Ileum_TA', 'After_born_Duo-Jej_Stem cells', 'After_born_Ileum_Stem cells']	['After_born_Ileum_CA1+Enterocytes', 'After_born_App-Col-Rec_PI3+enterocytes', 'After_born_App-Col-Rec_BEST4+enterocytes', 'After_born_App-Col-Rec_CA1+Enterocytes', 'After_born_App-Col-Rec_Stem cells', 'After_born_App-Col-Rec_TA', 'After_born_App-Col-Rec_Immature enterocytes', 'After_born_App-Col-Rec_Microfold cells', 'After_born_App-Col-Rec_Goblet cells', 'After_born_App-Col-Rec_Paneth cells']	['MAF(+)', 'IRF8(+)', 'CEBPZ(+)', 'TEAD2(+)', 'NFE2L2(+)', 'NR1H3(+)', 'GATA4(+)', 'BCL11A(+)', 'MYC(+)', 'ZNF121(+)']	['HOXD13(+)', 'HOXD11(+)', 'TFCP2L1(+)', 'CREB3(+)', 'HOXA13(+)', 'PPARD(+)', 'TBX10(+)', 'CREB3L4(+)', 'SIX1(+)', 'GRHL1(+)']
25	['After_born_Duo-Jej_TA', 'After_born_Ileum_TA']	['After_born_Duo-Jej_Stem cells', 'After_born_Ileum_Stem cells']	['E2F8(+)', 'TFDP1(+)', 'E2F1(+)', 'NFYB(+)', 'E2F7(+)', 'HES6(+)', 'YBX1(+)', 'TP53(+)', 'MAZ(+)', 'E2F2(+)']	['KDM5B(+)', 'RFX3(+)', 'FOXD2(+)', 'ELK4(+)', 'FLI1(+)', 'SOX9(+)', 'FOXP2(+)', 'CREB5(+)', 'BCL11A(+)', 'PATZ1(+)']
26	['After_born_Duo-Jej_TA']	['After_born_Ileum_TA']	['SREBF1(+)', 'ONECUT2(+)', 'KLF13(+)', 'GATA4(+)', 'HNF4A(+)', 'NFIA(+)', 'ZBTB7A(+)', 'ELF1(+)', 'NPAS2(+)', 'IRF4(+)']	['ZNF90(+)', 'ZNF320(+)', 'HOXB6(+)', 'HOXB9(+)', 'E2F2(+)', 'E2F7(+)', 'ZNF84(+)', 'E2F8(+)', 'E2F1(+)', 'TFDP1(+)']
27	['After_born_Duo-Jej_Stem cells']	['After_born_Ileum_Stem cells']	['YY1(+)', 'ETV4(+)', 'SOX9(+)', 'SOX4(+)', 'NFIX(+)', 'NFIA(+)', 'THAP11(+)', 'ZNF362(+)', 'ZNF121(+)', 'BCL11A(+)']	['ETV7(+)', 'POU5F1(+)', 'HOXB6(+)', 'NR1D1(+)', 'STAT1(+)', 'NR1H4(+)', 'PPARG(+)', 'PPARD(+)', 'ZBED1(+)', 'TFCP2L1(+)']
28	['After_born_Ileum_CA1+Enterocytes', 'After_born_App-Col-Rec_PI3+enterocytes', 'After_born_App-Col-Rec_BEST4+enterocytes', 'After_born_App-Col-Rec_CA1+Enterocytes']	['After_born_App-Col-Rec_Stem cells', 'After_born_App-Col-Rec_TA', 'After_born_App-Col-Rec_Immature enterocytes', 'After_born_App-Col-Rec_Microfold cells', 'After_born_App-Col-Rec_Goblet cells', 'After_born_App-Col-Rec_Paneth cells']	['PPARD(+)', 'NR1H2(+)', 'NR1H4(+)', 'HNF4G(+)', 'NR1I2(+)', 'PPARG(+)', 'MXI1(+)', 'MAX(+)', 'MEIS1(+)', 'NR2F6(+)']	['NFYB(+)', 'ETV4(+)', 'MAZ(+)', 'TP53(+)', 'E2F8(+)', 'E2F1(+)', 'TFDP1(+)', 'HOXA7(+)', 'SOX11(+)', 'MYC(+)']
29	['After_born_Ileum_CA1+Enterocytes']	['After_born_App-Col-Rec_PI3+enterocytes', 'After_born_App-Col-Rec_BEST4+enterocytes', 'After_born_App-Col-Rec_CA1+Enterocytes']	['MAF(+)', 'POU5F1(+)', 'DBP(+)', 'PPARA(+)', 'NR1D1(+)', 'TFEB(+)', 'IRF4(+)', 'NR1I2(+)', 'HNF4G(+)', 'STAT2(+)']	['MAZ(+)', 'YBX1(+)', 'TFDP1(+)', 'HOXD11(+)', 'MYC(+)', 'CREB3(+)', 'CDX2(+)', 'ETV4(+)', 'XBP1(+)', 'YY1(+)']
30	['After_born_App-Col-Rec_PI3+enterocytes']	['After_born_App-Col-Rec_BEST4+enterocytes', 'After_born_App-Col-Rec_CA1+Enterocytes']	['RARG(+)', 'CREB3(+)', 'PRRX2(+)', 'TFDP1(+)', 'NFIB(+)', 'BATF(+)', 'NFIX(+)', 'XBP1(+)', 'YBX1(+)', 'CREB3L4(+)']	['HES4(+)', 'MEIS1(+)', 'TFAP2E(+)', 'POU2F3(+)', 'IKZF1(+)', 'HOXA13(+)', 'TFCP2L1(+)', 'NR1I2(+)', 'NR1H3(+)', 'HOXB6(+)']
31	['After_born_App-Col-Rec_BEST4+enterocytes']	['After_born_App-Col-Rec_CA1+Enterocytes']	['MEIS1(+)', 'POU2F3(+)', 'HOXB9(+)', 'HES4(+)', 'TCF4(+)', 'IKZF1(+)', 'HOXB6(+)', 'TEAD2(+)', 'NEUROG3(+)', 'HOXB8(+)']	['TEAD4(+)', 'MAF(+)', 'TFEB(+)', 'CEBPG(+)', 'ZFP62(+)', 'MEOX1(+)', 'NR1H3(+)', 'ISL1(+)', 'RXRA(+)', 'E2F2(+)']
32	['After_born_App-Col-Rec_Stem cells', 'After_born_App-Col-Rec_TA']	['After_born_App-Col-Rec_Immature enterocytes', 'After_born_App-Col-Rec_Microfold cells', 'After_born_App-Col-Rec_Goblet cells', 'After_born_App-Col-Rec_Paneth cells']	['MYC(+)', 'TFDP1(+)', 'ETV4(+)', 'MAZ(+)', 'YBX1(+)', 'NFYB(+)', 'TP53(+)', 'TGIF1(+)', 'E2F8(+)', 'HMGA2(+)']	['ETV7(+)', 'NR1H2(+)', 'TBX10(+)', 'TFEB(+)', 'IRF9(+)', 'RARA(+)', 'IRF7(+)', 'ONECUT3(+)', 'CREB3L4(+)', 'ETV5(+)']
33	['After_born_App-Col-Rec_Stem cells']	['After_born_App-Col-Rec_TA']	['HOXA9(+)', 'RFX6(+)', 'BCL11A(+)', 'HOXB8(+)', 'ZNF121(+)', 'PAX4(+)', 'EGR3(+)', 'SOX4(+)', 'EGR4(+)', 'HOXB9(+)']	['E2F8(+)', 'E2F1(+)', 'E2F7(+)', 'E2F2(+)', 'TFDP1(+)', 'MAZ(+)', 'NFYB(+)', 'TP53(+)', 'HES6(+)', 'ESRRA(+)']
34	['After_born_App-Col-Rec_Immature enterocytes', 'After_born_App-Col-Rec_Microfold cells']	['After_born_App-Col-Rec_Goblet cells', 'After_born_App-Col-Rec_Paneth cells']	['HNF4A(+)', 'NR1I2(+)', 'PPARA(+)', 'ELF1(+)', 'SREBF1(+)', 'IRF8(+)', 'RXRA(+)', 'NFIL3(+)', 'HNF4G(+)', 'NR1H2(+)']	['ATOH1(+)', 'CREB3L4(+)', 'FOXA3(+)', 'SPDEF(+)', 'FOXA2(+)', 'FOXP4(+)', 'TBX10(+)', 'CREB3L1(+)', 'FOXD4L1(+)', 'XBP1(+)']
35	['After_born_App-Col-Rec_Immature enterocytes']	['After_born_App-Col-Rec_Microfold cells']	['NR1H3(+)', 'CDX2(+)', 'HOXB6(+)', 'HOXB8(+)', 'HSF1(+)', 'ESRRA(+)', 'ZNF257(+)', 'TFCP2L1(+)', 'CDX1(+)', 'TFAP4(+)']	['NFKB2(+)', 'RELB(+)', 'ETV6(+)', 'STAT1(+)', 'NFE2L3(+)', 'ARNT2(+)', 'FOSL1(+)', 'ETV7(+)', 'GLIS3(+)', 'ZFX(+)']
36	['After_born_App-Col-Rec_Goblet cells']	['After_born_App-Col-Rec_Paneth cells']	['TBX10(+)', 'NR2F6(+)', 'PPARG(+)', 'ATOH1(+)', 'NR1I2(+)', 'MAX(+)', 'HNF4G(+)', 'ESRRA(+)', 'HOXA13(+)', 'KLF13(+)']	['PDX1(+)', 'ETV4(+)', 'RFX5(+)', 'NFYB(+)', 'TP63(+)', 'GATA4(+)', 'SP5(+)', 'FOXQ1(+)', 'HSF1(+)', 'GTF2B(+)']
37	['Fetal_Ileum_CA1+Enterocytes', 'Fetal_Ileum_Microfold cells', 'tHIO_tHIO_APOA1+Enterocytes', 'tHIO_tHIO_Immature enterocytes', 'Fetal_Duo-Jej_APOA1+Enterocytes', 'Fetal_Ileum_APOA1+Enterocytes', 'Fetal_App-Col-Rec_PI3+enterocytes', 'Fetal_App-Col-Rec_APOA1+Enterocytes', 'Fetal_App-Col-Rec_CA1+Enterocytes']	['Fetal_Duo-Jej_Stem cells', 'Fetal_Duo-Jej_TA', 'Fetal_Ileum_TA', 'Fetal_Ileum_Immature enterocytes', 'Fetal_Ileum_Stem cells', 'Fetal_Duo-Jej_Immature enterocytes', 'tHIO_tHIO_Stem cells', 'Fetal_App-Col-Rec_BEST4+enterocytes', 'Fetal_Ileum_BEST4+enterocytes', 'Fetal_Duo-Jej_BEST4+enterocytes', 'tHIO_tHIO_BEST4+enterocytes', 'Fetal_App-Col-Rec_Stem cells', 'Fetal_App-Col-Rec_TA', 'Fetal_App-Col…	['TFEB(+)', 'TFEC(+)', 'NR1H4(+)', 'THRB(+)', 'HNF4G(+)', 'MAF(+)', 'HNF4A(+)', 'NR1H3(+)', 'RARA(+)', 'MAX(+)']	['MAZ(+)', 'TCF4(+)', 'NFYB(+)', 'SOX4(+)', 'E2F8(+)', 'E2F1(+)', 'ETV4(+)', 'TP53(+)', 'E2F7(+)', 'SOX11(+)']
38	['Fetal_Ileum_CA1+Enterocytes', 'Fetal_Ileum_Microfold cells']	['tHIO_tHIO_APOA1+Enterocytes', 'tHIO_tHIO_Immature enterocytes', 'Fetal_Duo-Jej_APOA1+Enterocytes', 'Fetal_Ileum_APOA1+Enterocytes', 'Fetal_App-Col-Rec_PI3+enterocytes', 'Fetal_App-Col-Rec_APOA1+Enterocytes', 'Fetal_App-Col-Rec_CA1+Enterocytes']	['NFKB2(+)', 'RELB(+)', 'ETV6(+)', 'NFE2L3(+)', 'IRF4(+)', 'REL(+)', 'MEIS1(+)', 'RELA(+)', 'IRF7(+)', 'FOSL1(+)']	['ARID3A(+)', 'CDX2(+)', 'NR1H3(+)', 'THRB(+)', 'MYC(+)', 'FOXA1(+)', 'TFEC(+)', 'TFEB(+)', 'HIF3A(+)', 'CDX1(+)']
39	['Fetal_Ileum_CA1+Enterocytes']	['Fetal_Ileum_Microfold cells']	['CEBPB(+)', 'KLF10(+)', 'BATF(+)', 'TFCP2L1(+)', 'HOXB6(+)', 'BACH1(+)', 'ZNF165(+)', 'HOXB8(+)', 'NFIL3(+)', 'MAFB(+)']	['RARB(+)', 'RBPJ(+)', 'NFIB(+)', 'GATA4(+)', 'ARNT2(+)', 'PDX1(+)', 'ONECUT2(+)', 'PBX1(+)', 'ETV7(+)', 'NFKB2(+)']
40	['tHIO_tHIO_APOA1+Enterocytes', 'tHIO_tHIO_Immature enterocytes']	['Fetal_Duo-Jej_APOA1+Enterocytes', 'Fetal_Ileum_APOA1+Enterocytes', 'Fetal_App-Col-Rec_PI3+enterocytes', 'Fetal_App-Col-Rec_APOA1+Enterocytes', 'Fetal_App-Col-Rec_CA1+Enterocytes']	['ZNF90(+)', 'FOXA1(+)', 'ATF1(+)', 'NR1H2(+)', 'ARID3A(+)', 'FOXP4(+)', 'ESRRA(+)', 'XBP1(+)', 'ONECUT2(+)', 'CDX1(+)']	['CEBPZ(+)', 'CTCF(+)', 'ELF2(+)', 'BRF2(+)', 'KLF16(+)', 'PBX3(+)', 'NFIL3(+)', 'NFKB2(+)', 'SOX12(+)', 'NRF1(+)']
41	['tHIO_tHIO_APOA1+Enterocytes']	['tHIO_tHIO_Immature enterocytes']	['TFEB(+)', 'MAX(+)', 'TFEC(+)', 'NR1I3(+)', 'RARA(+)', 'BHLHE40(+)', 'NR1H4(+)', 'HNF4G(+)', 'MAF(+)', 'CEBPA(+)']	['YBX1(+)', 'MAZ(+)', 'TFDP1(+)', 'SPI1(+)', 'TEAD2(+)', 'YY1(+)', 'SOX4(+)', 'CEBPZ(+)', 'NFYB(+)', 'ZNF528(+)']
42	['Fetal_Duo-Jej_APOA1+Enterocytes', 'Fetal_Ileum_APOA1+Enterocytes']	['Fetal_App-Col-Rec_PI3+enterocytes', 'Fetal_App-Col-Rec_APOA1+Enterocytes', 'Fetal_App-Col-Rec_CA1+Enterocytes']	['GATA4(+)', 'GATA5(+)', 'NR1H3(+)', 'NR1I3(+)', 'THRB(+)', 'RARB(+)', 'ONECUT1(+)', 'RARA(+)', 'TFEC(+)', 'TBX10(+)']	['FOXD2(+)', 'HOXA13(+)', 'KLF10(+)', 'TFCP2L1(+)', 'HOXD1(+)', 'EGR1(+)', 'FOS(+)', 'HOXA9(+)', 'FOSB(+)', 'PAX4(+)']
43	['Fetal_Duo-Jej_APOA1+Enterocytes']	['Fetal_Ileum_APOA1+Enterocytes']	['NR1H3(+)', 'ESRRA(+)', 'PDX1(+)', 'PPARG(+)', 'GATA4(+)', 'HNF4G(+)', 'ONECUT2(+)', 'HNF4A(+)', 'TBX10(+)', 'NR1H4(+)']	['E2F1(+)', 'E2F8(+)', 'MAZ(+)', 'HOXA11(+)', 'CEBPZ(+)', 'E2F7(+)', 'ELF2(+)', 'ETV4(+)', 'MSX1(+)', 'SIX5(+)']
44	['Fetal_App-Col-Rec_PI3+enterocytes']	['Fetal_App-Col-Rec_APOA1+Enterocytes', 'Fetal_App-Col-Rec_CA1+Enterocytes']	['NFYC(+)', 'SPI1(+)', 'HIVEP1(+)', 'TCF4(+)', 'NFYB(+)', 'IRF5(+)', 'POU3F1(+)', 'HOXC5(+)', 'BRF2(+)', 'IRF8(+)']	['MXI1(+)', 'TFE3(+)', 'CEBPA(+)', 'ELF4(+)', 'SRF(+)', 'NR1H2(+)', 'HOXA11(+)', 'KLF8(+)', 'BHLHE40(+)', 'TCF7(+)']
45	['Fetal_App-Col-Rec_APOA1+Enterocytes']	['Fetal_App-Col-Rec_CA1+Enterocytes']	['MYC(+)', 'YBX1(+)', 'RARB(+)', 'TFDP1(+)', 'HMGA2(+)', 'NFYB(+)', 'CEBPZ(+)', 'TP63(+)', 'ETV4(+)', 'TCF4(+)']	['HOXA13(+)', 'STAT1(+)', 'ZBTB7A(+)', 'KLF13(+)', 'SP6(+)', 'FOXO1(+)', 'EHF(+)', 'NR2F6(+)', 'TFCP2L1(+)', 'HOXD13(+)']
46	['Fetal_Duo-Jej_Stem cells', 'Fetal_Duo-Jej_TA', 'Fetal_Ileum_TA', 'Fetal_Ileum_Immature enterocytes', 'Fetal_Ileum_Stem cells', 'Fetal_Duo-Jej_Immature enterocytes', 'tHIO_tHIO_Stem cells', 'Fetal_App-Col-Rec_BEST4+enterocytes', 'Fetal_Ileum_BEST4+enterocytes', 'Fetal_Duo-Jej_BEST4+enterocytes', 'tHIO_tHIO_BEST4+enterocytes', 'Fetal_App-Col-Rec_Stem cells', 'Fetal_App-Col-Rec_TA', 'Fetal_App-Col…	['tHIO_tHIO_Enteroendocrine cells', 'Fetal_Duo-Jej_Enteroendocrine cells', 'Fetal_Ileum_Enteroendocrine cells', 'Fetal_App-Col-Rec_Enteroendocrine cells', 'Fetal_App-Col-Rec_IGKC+Enterocytes', 'Fetal_Duo-Jej_Paneth cells', 'Fetal_Duo-Jej_Goblet cells', 'Fetal_Ileum_Goblet cells', 'Fetal_Ileum_PGC+mucous cells', 'Fetal_Ileum_Paneth cells', 'Fetal_App-Col-Rec_Goblet cells', 'tHIO_tHIO_Goblet cells'…	['CDX1(+)', 'CDX2(+)', 'NR1H3(+)', 'HNF4A(+)', 'MYC(+)', 'THRB(+)', 'GATA4(+)', 'GATA5(+)', 'TFEC(+)', 'NFE2L2(+)']	['ZNF467(+)', 'FOXA2(+)', 'NEUROG3(+)', 'RFX3(+)', 'EGR4(+)', 'CREB3(+)', 'NEUROD1(+)', 'ATOH1(+)', 'ONECUT3(+)', 'SOX2(+)']
47	['Fetal_Duo-Jej_Stem cells', 'Fetal_Duo-Jej_TA', 'Fetal_Ileum_TA', 'Fetal_Ileum_Immature enterocytes', 'Fetal_Ileum_Stem cells', 'Fetal_Duo-Jej_Immature enterocytes', 'tHIO_tHIO_Stem cells']	['Fetal_App-Col-Rec_BEST4+enterocytes', 'Fetal_Ileum_BEST4+enterocytes', 'Fetal_Duo-Jej_BEST4+enterocytes', 'tHIO_tHIO_BEST4+enterocytes', 'Fetal_App-Col-Rec_Stem cells', 'Fetal_App-Col-Rec_TA', 'Fetal_App-Col-Rec_Immature enterocytes', 'Fetal_App-Col-Rec_Microfold cells']	['GATA5(+)', 'TFDP1(+)', 'MYC(+)', 'HSF1(+)', 'RARB(+)', 'HMGA2(+)', 'YBX1(+)', 'TP53(+)', 'ZNF90(+)', 'NFYB(+)']	['KLF10(+)', 'HES4(+)', 'HOXA13(+)', 'IRF1(+)', 'KLF6(+)', 'EGR1(+)', 'KLF13(+)', 'FOSL2(+)', 'NFIL3(+)', 'MAFF(+)']
48	['Fetal_Duo-Jej_Stem cells', 'Fetal_Duo-Jej_TA', 'Fetal_Ileum_TA', 'Fetal_Ileum_Immature enterocytes', 'Fetal_Ileum_Stem cells']	['Fetal_Duo-Jej_Immature enterocytes', 'tHIO_tHIO_Stem cells']	['CEBPZ(+)', 'CTCF(+)', 'GTF2B(+)', 'ELF2(+)', 'E2F3(+)', 'BRF2(+)', 'NFIL3(+)', 'SREBF1(+)', 'KLF16(+)', 'NFE2(+)']	['ZNF90(+)', 'ZNF528(+)', 'FOXA1(+)', 'XBP1(+)', 'CREB3(+)', 'ARID3A(+)', 'PPARG(+)', 'FOXP4(+)', 'ONECUT1(+)', 'HIF3A(+)']
49	['Fetal_Duo-Jej_Stem cells', 'Fetal_Duo-Jej_TA', 'Fetal_Ileum_TA']	['Fetal_Ileum_Immature enterocytes', 'Fetal_Ileum_Stem cells']	['NFYB(+)', 'TFDP1(+)', 'HMGA2(+)', 'MAZ(+)', 'E2F8(+)', 'HES6(+)', 'MYC(+)', 'YBX1(+)', 'E2F1(+)', 'TP53(+)']	['NR1I2(+)', 'HNF4G(+)', 'TFEB(+)', 'NR5A2(+)', 'PPARA(+)', 'TFEC(+)', 'IRF1(+)', 'BHLHE40(+)', 'CEBPA(+)', 'HNF1A(+)']
50	['Fetal_Duo-Jej_Stem cells']	['Fetal_Duo-Jej_TA', 'Fetal_Ileum_TA']	['TFAP4(+)', 'IRF8(+)', 'ONECUT1(+)', 'HOXB9(+)', 'SOX9(+)', 'BCL11A(+)', 'KLF15(+)', 'NR1H2(+)', 'NR1H3(+)', 'GRHL1(+)']	['E2F8(+)', 'NFYB(+)', 'E2F7(+)', 'E2F1(+)', 'HES6(+)', 'MAZ(+)', 'TFDP1(+)', 'CEBPZ(+)', 'CTCF(+)', 'TCF4(+)']
51	['Fetal_Duo-Jej_TA']	['Fetal_Ileum_TA']	['HSF1(+)', 'HMGA2(+)', 'ONECUT2(+)', 'HOXA10(+)', 'NFYC(+)', 'MYC(+)', 'TFDP1(+)', 'TEAD2(+)', 'ONECUT1(+)', 'ATF1(+)']	['FOS(+)', 'IRF1(+)', 'ZNF165(+)', 'NFIL3(+)', 'KLF16(+)', 'MAFF(+)', 'MAFK(+)', 'FOSL2(+)', 'ATF3(+)', 'ZNF217(+)']
52	['Fetal_Ileum_Immature enterocytes']	['Fetal_Ileum_Stem cells']	['MAF(+)', 'NR1I3(+)', 'RARA(+)', 'CREB3(+)', 'ZNF782(+)', 'TFEB(+)', 'GATA5(+)', 'IKZF1(+)', 'CEBPG(+)', 'WT1(+)']	['SOX4(+)', 'ZNF121(+)', 'BCL11A(+)', 'SOX9(+)', 'TGIF1(+)', 'JUN(+)', 'ATF4(+)', 'HOXB9(+)', 'CEBPZ(+)', 'POU2F3(+)']
53	['Fetal_Duo-Jej_Immature enterocytes']	['tHIO_tHIO_Stem cells']	['SREBF1(+)', 'NFIL3(+)', 'CREB3L2(+)', 'BRF2(+)', 'NRF1(+)', 'ELF2(+)', 'PPARA(+)', 'RARA(+)', 'IRF8(+)', 'NR1I3(+)']	['FOXA1(+)', 'ZNF90(+)', 'ZNF528(+)', 'XBP1(+)', 'YBX1(+)', 'ATF1(+)', 'HOXB7(+)', 'ELF3(+)', 'SPIB(+)', 'TFDP1(+)']
54	['Fetal_App-Col-Rec_BEST4+enterocytes', 'Fetal_Ileum_BEST4+enterocytes', 'Fetal_Duo-Jej_BEST4+enterocytes', 'tHIO_tHIO_BEST4+enterocytes']	['Fetal_App-Col-Rec_Stem cells', 'Fetal_App-Col-Rec_TA', 'Fetal_App-Col-Rec_Immature enterocytes', 'Fetal_App-Col-Rec_Microfold cells']	['MEIS1(+)', 'NR1H2(+)', 'HES4(+)', 'RBPJ(+)', 'PPARD(+)', 'PDX1(+)', 'SPIB(+)', 'IKZF1(+)', 'ETV7(+)', 'ONECUT2(+)']	['MAZ(+)', 'ETV4(+)', 'NFYB(+)', 'SOX11(+)', 'TP53(+)', 'E2F8(+)', 'E2F1(+)', 'CEBPZ(+)', 'MYC(+)', 'HOXA10(+)']
55	['Fetal_App-Col-Rec_BEST4+enterocytes', 'Fetal_Ileum_BEST4+enterocytes']	['Fetal_Duo-Jej_BEST4+enterocytes', 'tHIO_tHIO_BEST4+enterocytes']	['HOXD1(+)', 'NFIL3(+)', 'KLF16(+)', 'KLF10(+)', 'MAFF(+)', 'MAFA(+)', 'EGR3(+)', 'HOXA13(+)', 'KLF13(+)', 'ZNF165(+)']	['ONECUT2(+)', 'PDX1(+)', 'RBPJL(+)', 'ONECUT1(+)', 'GATA4(+)', 'FOXQ1(+)', 'NR1H3(+)', 'NFE2L3(+)', 'HSF1(+)', 'RBPJ(+)']
56	['Fetal_App-Col-Rec_BEST4+enterocytes']	['Fetal_Ileum_BEST4+enterocytes']	['HOXA13(+)', 'TFCP2L1(+)', 'PPARG(+)', 'FOXD2(+)', 'HOXD11(+)', 'HOXB7(+)', 'HOXA10(+)', 'HOXD1(+)', 'KLF4(+)', 'CEBPB(+)']	['GATA4(+)', 'ONECUT1(+)', 'MAF(+)', 'NR1I3(+)', 'GATA5(+)', 'PDX1(+)', 'TFEB(+)', 'RARB(+)', 'THRB(+)', 'RBPJ(+)']
57	['Fetal_Duo-Jej_BEST4+enterocytes']	['tHIO_tHIO_BEST4+enterocytes']	['NR1I3(+)', 'MAF(+)', 'CEBPZ(+)', 'PPARA(+)', 'BRF2(+)', 'GATA1(+)', 'NR1H3(+)', 'RARA(+)', 'RARB(+)', 'NR5A2(+)']	['XBP1(+)', 'FOXA1(+)', 'ATF1(+)', 'NR1H2(+)', 'HOXB6(+)', 'CEBPB(+)', 'CREB3L1(+)', 'PPARG(+)', 'ZNF90(+)', 'SPIB(+)']
58	['Fetal_App-Col-Rec_Stem cells', 'Fetal_App-Col-Rec_TA']	['Fetal_App-Col-Rec_Immature enterocytes', 'Fetal_App-Col-Rec_Microfold cells']	['MYC(+)', 'MAZ(+)', 'NFYB(+)', 'TFDP1(+)', 'YBX1(+)', 'HES6(+)', 'TP53(+)', 'ETV4(+)', 'E2F8(+)', 'CEBPZ(+)']	['TFEB(+)', 'NR1H2(+)', 'RARA(+)', 'NR2F6(+)', 'NR1I2(+)', 'PPARD(+)', 'PPARA(+)', 'STAT1(+)', 'HNF4G(+)', 'HNF1A(+)']
59	['Fetal_App-Col-Rec_Stem cells']	['Fetal_App-Col-Rec_TA']	['HOXB9(+)', 'SOX9(+)', 'HOXA9(+)', 'IRF8(+)', 'TFAP4(+)', 'ZNF121(+)', 'HOXB8(+)', 'BCL11A(+)', 'FOXN2(+)', 'FOXD2(+)']	['E2F8(+)', 'E2F7(+)', 'E2F1(+)', 'NFYB(+)', 'TFDP1(+)', 'HES6(+)', 'HMGA2(+)', 'TP53(+)', 'MAZ(+)', 'YBX1(+)']
60	['Fetal_App-Col-Rec_Immature enterocytes']	['Fetal_App-Col-Rec_Microfold cells']	['KLF5(+)', 'CDX2(+)', 'ELF1(+)', 'NR1H3(+)', 'MYC(+)', 'MAZ(+)', 'YY1(+)', 'HOXA10(+)', 'FOXA1(+)', 'HNF4A(+)']	['MEIS1(+)', 'NFIB(+)', 'CREB5(+)', 'TCF12(+)', 'STAT2(+)', 'KLF15(+)', 'E2F6(+)', 'SOX2(+)', 'FOXF2(+)', 'PBX3(+)']
61	['tHIO_tHIO_Enteroendocrine cells', 'Fetal_Duo-Jej_Enteroendocrine cells', 'Fetal_Ileum_Enteroendocrine cells', 'Fetal_App-Col-Rec_Enteroendocrine cells', 'Fetal_App-Col-Rec_IGKC+Enterocytes', 'Fetal_Duo-Jej_Paneth cells', 'Fetal_Duo-Jej_Goblet cells', 'Fetal_Ileum_Goblet cells', 'Fetal_Ileum_PGC+mucous cells', 'Fetal_Ileum_Paneth cells']	['Fetal_App-Col-Rec_Goblet cells', 'tHIO_tHIO_Goblet cells', 'tHIO_tHIO_Basal like cells', 'tHIO_tHIO_Ciliated like cells', 'Fetal_Duo-Jej_PGC+mucous cells', 'tHIO_tHIO_PGC+mucous cells']	['HNF1A(+)', 'PAX6(+)', 'PBX3(+)', 'GATA4(+)', 'ARX(+)', 'CTCF(+)', 'NR5A2(+)', 'GATA5(+)', 'ARID3A(+)', 'CEBPZ(+)']	['TFAP2C(+)', 'SIX1(+)', 'BATF(+)', 'ZNF90(+)', 'GRHL1(+)', 'FOXQ1(+)', 'CREB3(+)', 'XBP1(+)', 'ZNF320(+)', 'ZNF467(+)']
62	['tHIO_tHIO_Enteroendocrine cells', 'Fetal_Duo-Jej_Enteroendocrine cells', 'Fetal_Ileum_Enteroendocrine cells', 'Fetal_App-Col-Rec_Enteroendocrine cells', 'Fetal_App-Col-Rec_IGKC+Enterocytes']	['Fetal_Duo-Jej_Paneth cells', 'Fetal_Duo-Jej_Goblet cells', 'Fetal_Ileum_Goblet cells', 'Fetal_Ileum_PGC+mucous cells', 'Fetal_Ileum_Paneth cells']	['PAX6(+)', 'EGR4(+)', 'RFX6(+)', 'ARX(+)', 'PAX4(+)', 'ISL1(+)', 'NEUROD1(+)', 'RFX3(+)', 'ONECUT3(+)', 'GLIS3(+)']	['TBX10(+)', 'SPDEF(+)', 'ATOH1(+)', 'NR1H3(+)', 'CREB3L4(+)', 'CREB3L1(+)', 'HNF4A(+)', 'NR1I2(+)', 'ARNT(+)', 'NR1H4(+)']
63	['tHIO_tHIO_Enteroendocrine cells', 'Fetal_Duo-Jej_Enteroendocrine cells', 'Fetal_Ileum_Enteroendocrine cells']	['Fetal_App-Col-Rec_Enteroendocrine cells', 'Fetal_App-Col-Rec_IGKC+Enterocytes']	['GATA4(+)', 'TCF7L1(+)', 'ONECUT1(+)', 'GATA5(+)', 'PRDM16(+)', 'PDX1(+)', 'HSF1(+)', 'ONECUT2(+)', 'MAF(+)', 'RARB(+)']	['FOXD2(+)', 'KLF10(+)', 'HOXD1(+)', 'HOXA13(+)', 'NFIL3(+)', 'MAFF(+)', 'FOSL1(+)', 'EGR1(+)', 'ZNF165(+)', 'KLF3(+)']
64	['tHIO_tHIO_Enteroendocrine cells']	['Fetal_Duo-Jej_Enteroendocrine cells', 'Fetal_Ileum_Enteroendocrine cells']	['FOXA1(+)', 'ATF1(+)', 'ZNF90(+)', 'CREM(+)', 'TFAP2C(+)', 'ZNF528(+)', 'CEBPB(+)', 'ISL1(+)', 'TP63(+)', 'PAX4(+)']	['CEBPZ(+)', 'SREBF1(+)', 'BRF2(+)', 'E2F3(+)', 'NR1H3(+)', 'E2F8(+)', 'GTF2B(+)', 'ETV4(+)', 'SOX9(+)', 'E2F7(+)']
65	['Fetal_Duo-Jej_Enteroendocrine cells']	['Fetal_Ileum_Enteroendocrine cells']	['HSF1(+)', 'ONECUT1(+)', 'TFDP1(+)', 'PRDM16(+)', 'ONECUT2(+)', 'PDX1(+)', 'NFYC(+)', 'ATF1(+)', 'CUX2(+)', 'TP63(+)']	['NFIL3(+)', 'MAFF(+)', 'SNAI1(+)', 'KLF16(+)', 'ZNF165(+)', 'ATF3(+)', 'KLF10(+)', 'STAT3(+)', 'MAFA(+)', 'DDIT3(+)']
66	['Fetal_App-Col-Rec_Enteroendocrine cells']	['Fetal_App-Col-Rec_IGKC+Enterocytes']	['PAX6(+)', 'GLIS3(+)', 'ONECUT3(+)', 'NEUROD1(+)', 'EGR4(+)', 'ISL1(+)', 'MLXIPL(+)', 'ZNF467(+)', 'IRF8(+)', 'ARX(+)']	['SOX11(+)', 'NHLH1(+)', 'SOX4(+)', 'E2F8(+)', 'ETV4(+)', 'MYC(+)', 'NFYB(+)', 'TEAD2(+)', 'E2F1(+)', 'SOX2(+)']
67	['Fetal_Duo-Jej_Paneth cells', 'Fetal_Duo-Jej_Goblet cells', 'Fetal_Ileum_Goblet cells']	['Fetal_Ileum_PGC+mucous cells', 'Fetal_Ileum_Paneth cells']	['ATOH1(+)', 'FOXA3(+)', 'SPDEF(+)', 'CREB3L1(+)', 'CREB3L4(+)', 'TBX10(+)', 'FOXA2(+)', 'MAZ(+)', 'XBP1(+)', 'CREB3(+)']	['HNF1A(+)', 'THRB(+)', 'TFEB(+)', 'TFEC(+)', 'MAF(+)', 'CEBPA(+)', 'NR1I3(+)', 'GATA5(+)', 'RARA(+)', 'CREB5(+)']
68	['Fetal_Duo-Jej_Paneth cells']	['Fetal_Duo-Jej_Goblet cells', 'Fetal_Ileum_Goblet cells']	['ETV4(+)', 'TEAD2(+)', 'SP5(+)', 'TCF21(+)', 'GTF2B(+)', 'TP63(+)', 'TFAP2C(+)', 'SOX11(+)', 'RFX6(+)', 'SOX4(+)']	['TBX10(+)', 'ATOH1(+)', 'POU5F1(+)', 'SPDEF(+)', 'ARNT(+)', 'NR5A2(+)', 'FOXA3(+)', 'NR1I2(+)', 'SPI1(+)', 'RARA(+)']
69	['Fetal_Duo-Jej_Goblet cells']	['Fetal_Ileum_Goblet cells']	['ONECUT2(+)', 'YBX1(+)', 'HMGA2(+)', 'TFDP1(+)', 'MYC(+)', 'SOX11(+)', 'KLF5(+)', 'TEAD2(+)', 'CDX2(+)', 'ZNF90(+)']	['RELB(+)', 'HES4(+)', 'KLF11(+)', 'JDP2(+)', 'NR2C1(+)', 'HOXA11(+)', 'NFIL3(+)', 'SP8(+)', 'ARNT(+)', 'MAFF(+)']
70	['Fetal_Ileum_PGC+mucous cells']	['Fetal_Ileum_Paneth cells']	['HOXA2(+)', 'ERG(+)', 'HOXA7(+)', 'SP7(+)', 'ZNF607(+)', 'FOXL2(+)', 'ZFHX3(+)', 'ETV2(+)', 'TBX21(+)', 'E2F3(+)']	['CREB3L1(+)', 'ATOH1(+)', 'ELF3(+)', 'BATF(+)', 'MLXIPL(+)', 'BCL11A(+)', 'XBP1(+)', 'HIF3A(+)', 'TCF21(+)', 'TEAD2(+)']
71	['Fetal_App-Col-Rec_Goblet cells', 'tHIO_tHIO_Goblet cells']	['tHIO_tHIO_Basal like cells', 'tHIO_tHIO_Ciliated like cells', 'Fetal_Duo-Jej_PGC+mucous cells', 'tHIO_tHIO_PGC+mucous cells']	['ATOH1(+)', 'HOXA9(+)', 'TBX10(+)', 'ARNT(+)', 'SPDEF(+)', 'EGR3(+)', 'NR5A2(+)', 'FOXA3(+)', 'FOXA2(+)', 'HOXD1(+)']	['TFAP2C(+)', 'TP63(+)', 'ZNF467(+)', 'ZNF90(+)', 'SOX2(+)', 'SIX1(+)', 'ATF1(+)', 'MEOX1(+)', 'FOXQ1(+)', 'TFDP1(+)']
72	['Fetal_App-Col-Rec_Goblet cells']	['tHIO_tHIO_Goblet cells']	['HOXD11(+)', 'HOXD13(+)', 'IRF8(+)', 'REL(+)', 'HOXA13(+)', 'NFIL3(+)', 'BRF2(+)', 'KLF16(+)', 'CTCF(+)', 'KMT2A(+)']	['ZNF90(+)', 'ATF1(+)', 'XBP1(+)', 'FOXA1(+)', 'ZNF528(+)', 'CREB3(+)', 'TP63(+)', 'ZBED1(+)', 'HIF3A(+)', 'HMGA2(+)']
73	['tHIO_tHIO_Basal like cells', 'tHIO_tHIO_Ciliated like cells']	['Fetal_Duo-Jej_PGC+mucous cells', 'tHIO_tHIO_PGC+mucous cells']	['MEOX1(+)', 'SIX1(+)', 'TFAP2C(+)', 'TFAP2A(+)', 'SOX2(+)', 'RUNX2(+)', 'GATA3(+)', 'TP63(+)', 'DLX5(+)', 'GRHL1(+)']	['GATA4(+)', 'PDX1(+)', 'ONECUT2(+)', 'FOXA3(+)', 'ARID3A(+)', 'NR1H3(+)', 'MAF(+)', 'FOXQ1(+)', 'GATA5(+)', 'ONECUT3(+)']
74	['tHIO_tHIO_Basal like cells']	['tHIO_tHIO_Ciliated like cells']	['NR1H3(+)', 'GATA3(+)', 'TP63(+)', 'TFEC(+)', 'HIF3A(+)', 'ATF4(+)', 'ATF3(+)', 'KLF5(+)', 'JUND(+)', 'SPIB(+)']	['RFX2(+)', 'RFX8(+)', 'RFX3(+)', 'E2F7(+)', 'KLF14(+)', 'PRRX2(+)', 'EGR4(+)', 'ZBTB17(+)', 'LHX2(+)', 'TP73(+)']
75	['Fetal_Duo-Jej_PGC+mucous cells']	['tHIO_tHIO_PGC+mucous cells']	['EGR3(+)', 'BRF2(+)', 'GTF2B(+)', 'ETV5(+)', 'NRF1(+)', 'NFE2(+)', 'SRF(+)', 'RFX4(+)', 'PBX3(+)', 'CTCF(+)']	['FOXA1(+)', 'ZNF90(+)', 'TFAP2C(+)', 'FOXQ1(+)', 'ZNF528(+)', 'ZBED1(+)', 'HOXB6(+)', 'ZNF467(+)', 'TP63(+)', 'HOXB7(+)']
