# Supplementary material for: Bile acid-dependent transcription factors and chromatin accessibility determine regional heterogeneity of intestinal antimicrobial peptides
Source: Nat Commun. 2023 Aug 22;14:5093. doi: 10.1038/s41467-023-40565-7 (PMC10444805; doi:10.1038/s41467-023-40565-7)
Supplement: Supplementary file 6 — Supplementary Data 3 [file 41467_2023_40565_MOESM6_ESM.xlsx]

## Sheet: (a) Proximal SI
Upstream Regulator	Expr Log Ratio	Molecule Type	Predicted Activation State	Activation z-score	Flags	p-value of overlap	Target Molecules in Dataset	Mechanistic Network
ESR1		ligand-dependent nuclear receptor		1.769		7.98e-13	AASS,ABCC5,ABCG5,ABCG8,ABHD2,ABI2,ACE,ACLY,ACOX1,ACSL1,ADA,ADGRG6,AHNAK,ALCAM,ANK3,AP1M1,APC,APOA1,AQP3,ARHGEF11,ARNTL,ATP11A,ATP2B1,AVP,C5,CBL,CCNT2,CD55,CDC42BPA,CDC42BPB,CDC42EP2,CEP70,CGN,COL16A1,COPA,CTH,DDX17,DIAPH1,DNAJC1,DSC2,DST,EEA1,ENAH,ENPP2,EP300,F2RL1,F3,FAM102A,FBXW7,FGD5,FLCN,GBA2,GULP1,HEBP1,HIP1R,HIPK2,HNRNPD,HOOK2,IFRD1,ISG20,ITGA6,JAK2,JUND,KAT6B,KIF13A,KPNA3,LAMB2,LTB4R,MAN1A…	574 (18)
lipopolysaccharide		chemical drug	Activated	6.558	bias	2.06e-10	AARS1,ABCC2,ABCC5,ABCG1,ABCG5,ABCG8,ACE,ACE2,ACLY,ACO1,ACSL1,ACTN4,ADA,AHNAK,AHR,ALCAM,ANGPTL4,ANXA5,APC,APOA1,APOA4,APOB,APOBEC1,APOC2,AQP3,ARFGAP3,ASCC3,ASH1L,ATP2B1,ATRX,AZGP1,B4GALT5,BAG3,C5,CCNL2,CD36,CD55,CD58,CD68,CDC42EP2,CHD7,CREB3L2,CREB3L3,CTH,CXCL16,CYB5A,CYP2C9,CYP3A4,CYP3A5,CYP4F2,DDX17,DDX3X,DGAT1,DGKA,EHD1,EIF2AK3,EMB,ENPP2,EP300,ERN1,ETS2,ETV3,EXT1,F2RL1,F3,FABP2,FNDC3A,FNDC3B,GA…	642 (20)
dexamethasone		chemical drug	Activated	4.105		2.39e-10	ABCC2,ABHD2,ACAT1,ACE,ACLY,ACOX1,ACSL1,ACY3,ADAM9,AGAP6 (includes others),AKR1C1/AKR1C2,ALCAM,ALDH1A1,ALDH6A1,ALDOB,ANGPTL4,ANPEP,APOA1,APOA4,ARRB2,ATG4B,ATP11A,ATP2B1,AVP,B3GNT5,BCAR1,BCL9L,C5,CARS1,CAT,CATSPER2,CBLB,CBR1,CD36,CD55,CEP57,CEP70,CES2,CIDEC,CLU,COPA,CPD,CPS1,CTSE,CYB5A,CYP2C19,CYP2C9,CYP2S1,CYP3A4,CYP3A5,CYP4F12,DAPK1,DGAT2,DGKG,DHRS1,DPP4,DPYD,DST,EIF4EBP1,EPHA1,ERRFI1,ETS2,EVL,EX…	522 (19)
MEX3A		other	Inhibited	-2.673		1.74e-08	ABCG5,ABCG8,ACOX1,ACOX2,AGPAT2,ANGPTL4,APOA1,CD36,CIDEC,KCNE3,NPC1L1,PCK1,PDK4,SFRP5
methylprednisolone		chemical drug		-0.593		4.85e-08	ABAT,ABCC2,ACSL1,ALDH1A1,ALDOB,ANPEP,ARNTL,ATRN,CBLB,CD36,CPS1,CROT,CTSH,DGKZ,DSC2,ENPP2,F3,GADD45A,GATM,GCH1,GCLC,GCLM,GDA,GNPAT,IGHA1,IGHM,IGKC,IGLC2,IGLC3,IKBKB,IL6R,ITGA2,JAK2,LAMA3,LAMB2,LIPA,LYN,MAOB,MAP3K1,ME1,MGAT1,MLXIPL,NDE1,NGEF,NR0B2,NR3C1,OPLAH,OTC,PAQR7,PCYT1A,PLCG2,PLIN2,PLLP,POR,REL,RGN,RGS2,SIRPA,SLC19A1,SLC2A2,SLC40A1,SLC4A4,SLC4A7,SMPD3,SNAP23,SNN,SORD,SULT2A1,TENT4A,TNK2,TNKS2…
HNF4A		transcription regulator	Activated	5.299		5.96e-08	AASS,ABCB8,ABCC2,ABCG1,ABCG5,ABCG8,ABHD6,ACAT1,ACCS,ACLY,ACMSD,ACO1,ACO2,ACOX1,ACOX2,ACSL1,ACY3,ADH6,AHNAK,AKR1C1/AKR1C2,ALCAM,ALDH1A1,ALDOB,ALS2,ANPEP,ANXA5,AP1M1,APOA1,APOA4,APOB,APOC2,APOC3,AQP3,ARFGEF1,ATP7A,ATP7B,BCAR1,BST1,C8G,C9orf64,CAT,CCDC25,CD36,CD55,CDC42BPB,CDC42EP2,CDHR2,CDK5RAP3,CES2,CHD1L,CIDEC,CLDND1,COPB1,CROT,CRY1,CRYZ,CWC25,CYP2C9,CYP3A4,CYP3A5,CYP4F2,DDX39B,DIP2A,DSC2,DYNC1LI…	348 (15)
beta-estradiol		chemical - endogenous mammalian	Activated	5.815	bias	6.64e-08	AARS1,ABCC5,ABHD5,ACE,ACOX1,ACOX2,ACSL1,ACTN4,ADA,ADCY9,ADM2,AHR,ALCAM,ALDH6A1,ANK3,ANPEP,APC,APOA1,APOA4,ARRB2,ASH1L,ATM,ATP2B1,ATRX,AVP,BCAR1,CBL,CCNT2,CD55,CD68,CDC42BPA,CDC73,CDK11A,CDK18,CDR2,CGN,CLDND1,CLU,CRYZ,CTH,CTSH,CWC25,CXCL16,CYB5A,CYP3A4,CYTH3,DDX17,DIAPH1,DNAJC1,DSP,EIF4EBP1,ENAH,ENPP2,EP300,EPB41L3,EPHA1,ERRFI1,ESPL1,ETV3,F2RL1,F3,FMO5,FOLH1,FOXN3,GADD45A,GATA4,GCH1,GCLC,GK,GPRIN3…	508 (18)
EIF2AK3	1.173	kinase	Activated	3.826	bias	7.86e-08	AARS1,ARFGAP3,ARNTL,CARS1,CPOX,DNASE1,EIF2AK3,EIF4EBP1,ERN1,ERO1B,ETS2,GADD45A,GCH1,GOLGA4,GOSR2,HSPA5,MTHFR,PCK2,PON2,RAB6A,SEC24D,SLC1A7,UIMC1,USO1,VEGFA,WFS1,YARS1,YIPF5	81 (5)
fenofibrate		chemical drug		1.934	bias	8.58e-08	ACAT1,ACMSD,ACOX1,ACSL1,ACSL5,ANGPTL4,APOA1,APOB,APOC2,APOC3,ATP11A,CAT,CD36,CD68,CLU,CREB3L3,CYP2C9,DGAT1,DGAT2,FABP2,FBP1,GADD45A,GAL3ST1,HADHA,HSPA5,MAN1A1,MTTP,NPC1L1,NR3C1,PCK2,PDK4,PDX1,PIK3C2G,POR,RBFOX2,SCARB1,SLC27A4,SLC2A2,SREBF1,XRCC4	317 (16)
HNF1A		transcription regulator	Activated	5.328	bias	9.29e-08	AADAC,ABCC2,ACE2,ADH4,ADH6,AKR1C1/AKR1C2,ALDOB,ALS2,ANPEP,APOB,APOC3,AQP3,ASAH2,ATP7A,C5,C8G,CD302,CD55,CDHR2,CFI,CYB5A,CYP2C9,DPP4,F11,FBP1,GATM,GPATCH2,HACL1,HNF4G,HOPX,HSPA5,ITM2B,KIF12,KIF13A,LCT,LIPA,MGAM2,MIA2,MLXIPL,MTTP,NPC1L1,NR0B2,OGDH,PCK1,PDX1,PFKP,RNF186,SI,SLC2A2,SLC40A1,SLC5A1,SOAT2,SSTR1,SULT1C2,TM4SF4,TNFRSF1A,UGT1A1,UGT2A3,UGT2B7,ZBTB20	403 (14)
PTN		growth factor	Activated	3.86	bias	1.37e-07	ACLY,ACOX1,APOB,APOC2,DGAT1,DGAT2,FBP1,HADHA,LPIN2,MBP,NR4A1,PLIN2,SLC27A4,SLC2A2,SOAT2,SREBF1
troglitazone		chemical drug	Activated	3.154		2.61e-07	AATK,ABCG1,ABHD2,ACOX1,ACSL1,ACSL6,ANGPTL4,APC,AQP3,ATP2B1,CARS1,CD36,CEP70,CIB2,CIDEC,CYP2C9,CYP3A4,CYP3A5,DGAT1,DGAT2,DGKA,EPHA1,FBXW7,GADD45A,GLO1,HIPK2,HIPK3,HSPA5,IFRD1,ITGA6,LAMA3,LOC102724788/PRODH,MAOB,ME1,MLXIPL,MME,NR4A1,NRIP1,PCK1,PDK4,PDX1,PEMT,PLEC,PLIN2,SCARB1,SLC2A2,SLC9A1,UGT1A1,VEGFA,WEE1	386 (19)
rifampin		chemical drug	Activated	2.658	bias	3.78e-07	ABCC2,ABCG1,ABHD2,AKR1C1/AKR1C2,ALDH1A1,ATP2B1,CARS1,CD36,CEP70,CES2,CYP2C19,CYP2C9,CYP3A4,CYP3A5,ENPP2,EPHA1,FMO5,IFRD1,LAMA3,MAOB,ME1,MME,NR0B2,PCK2,PLEC,TBC1D9,UGT1A1	456 (16)
cholic acid		chemical - endogenous mammalian		1.97		3.88e-07	ABCC2,ABCG5,ABCG8,ACE,ACOX1,APOA1,APOC2,CBR1,CYP3A4,CYP3A5,FBP1,MDK,NR0B2,NR1I2,PCK1,SREBF1,TAGLN,TM4SF5	363 (13)
XBP1		transcription regulator	Activated	4.859	bias	4.06e-07	APOA1,ARFGAP3,CAT,CDK5RAP3,COPB1,DNAJC1,EIF2AK3,ERO1B,FKBP1B,GALK2,GOLGA4,GOLGB1,GOSR2,HSPA5,HYOU1,LMAN1,MAN1A1,MCFD2,MGAT2,MOGS,P4HB,PCYT1A,PDX1,PGM3,RCN3,SEC23A,SEC24C,SEC24D,SEC31A,SREBF1,SURF4,TNFRSF10A,TOP1,USO1,WFS1,YIPF5	87 (4)
NR1I2	1.13	ligand-dependent nuclear receptor		1.206	bias	5.28e-07	ABCC2,ACOX1,AHR,ALDH1A1,APOA4,APOC2,CAT,CD36,CES2,CPOX,CTH,CYP2C19,CYP2C9,CYP3A4,CYP3A5,FMO5,ITGB6,MTTP,NPC1L1,NR0B2,NR1I2,NR1I3,PGD,PGRMC2,PIPOX,POR,SCARB1,SPHK1,SREBF1,SULT2A1,UGT1A1	528 (17)
oleic acid		chemical - endogenous mammalian		1.038		6.99e-07	ACSL1,ANGPTL4,APOB,AQP3,CD36,CD68,CLU,CYP4F12,CYP4F2,DEGS1,DGAT2,FABP2,GADD45A,GCLC,HSPA5,MLXIPL,MTTP,NPC1L1,NR4A1,PCK1,PDK4,PIAS1,PLIN2,SPHK1,SREBF1	363 (16)
PPARA		ligand-dependent nuclear receptor	Activated	4.123	bias	1.04e-06	AADAC,ABCG5,ABCG8,ACAT1,ACOX1,ACSL1,ACSL5,ALDOB,ANGPTL4,APOA1,APOA4,APOC2,APOC3,AQP3,C5,CAT,CD36,CFI,CHKA,CIDEC,CPS1,CREB3L3,CROT,CTH,CTSE,CYP2C9,ECI1,EP300,FABP2,FTCD,HACL1,HADHA,LAMB3,MAT2A,MTTP,NPC1L1,NR1I2,OTC,OXT,PAQR7,PBLD,PCK1,PDK4,PLIN2,POR,PRDM16,PTGR1,RBP2,RNF186,SCARB1,SLC27A4,SORD,SREBF1,SULT2A1,VEGFA,VNN1	211 (13)
Sos		group				1.29e-06	ACOX1,ANK3,APLP2,AQP3,ARID3A,CASZ1,CAT,CLIP1,COBLL1,COL16A1,DAPK2,DDX3X,EEA1,ENAH,GATA4,GSR,HDAC6,HIPK3,ITGA6,KIF2A,LAMA3,NRIP1,PIAS1,PLD1,SEMA6D,SIRPA,SMAD7,SMURF1,SNN,TIPARP,UGCG
INS		other		1.01		1.75e-06	ACLY,APOA1,AQP3,AVP,CAT,CD36,CIDEC,EIF4EBP1,ERRFI1,F3,GABARAPL1,GRB10,HSPA5,IGKC,JUND,NR4A1,OGT,OXT,PCK1,PLIN2,PRDM16,RDH10,SLC2A2,SREBF1,SSTR1,UGCG,VEGFA	486 (21)
budesonide		chemical drug	Inhibited	-3.594	bias	3.31e-06	AMFR,B4GALT5,BRAF,CAMK2N1,CCDC6,CD68,CDS1,CYP2S1,CYP3A5,DSC2,HECTD1,HIPK3,KAT2B,KIF21A,LPIN1,MAF,MAP3K2,MEGF9,MYO6,NCOA1,NPAS2,NR3C1,PCSK5,PELI1,PFKFB3,PLD1,PRKCA,RASGEF1B,RIOK3,SERPINE2,STK39,SUCO,TFPI,TIPARP,TOR1AIP2,TSC22D3,UACA,UBL3,WNK1,ZDHHC21	253 (4)
TP53		transcription regulator	Activated	2.531		3.34e-06	ABAT,ABCB8,ABCC2,ACAT1,ACBD4,ACE,ACLY,ACO1,ACO2,ACSL1,ACSL6,ACTN4,ADA,AKAP9,ALDH1A1,APC,APOA1,APOBEC1,AQP3,ARAP2,ARHGAP5,ARRB2,ASXL1,ATG4B,BRAF,CAMK2N1,CARD10,CARS1,CAT,CD36,CDC42BPA,CES2,CGREF1,CLU,COPB1,CPOX,CPSF1,CTSH,CYB5A,DAPK1,DDX3X,DDX56,DGKA,DNASE1,DPP4,EIF2AK3,ENO3,ENPP2,EPHA2,ESPL1,ESRRG,F3,FAM3C,FAT1,FBXW7,FKBP1B,GADD45A,GATA4,GATM,GBP1,GDA,GOLGA4,GSK3A,GSR,HADHA,HS3ST1,HSPA5,ITGA2,ITG…	509 (14)
GNA12		enzyme		1.175	bias	3.37e-06	ARHGEF1,BRAF,GCLC,GCLM,GSR,ITGA6,LAMB3,PAK2,PDGFA,PPP1CC,PXN,SOS1,SOS2,TAGLN,TXNRD1,VAV2,VEGFA	212 (7)
Rxr		group		1.329		3.58e-06	ABCC2,ANGPTL4,AQP3,CD36,CYP2C19,CYP2C9,CYP3A4,CYP3A5,CYP4F2,GADD45A,KDM6B,NR0B2,PCK1,PDGFA,PDK4,PDX1,PLIN2,POR,RBP2,SREBF1,SULT2A1	444 (16)
ACOX1	1.114	enzyme		-1.009		5.28e-06	ACOX1,ACSL1,CAT,CBR1,CD36,CPOX,CTSE,CYP4F12,DPP4,ETS2,FABP2,GADD45A,HSPA5,OAT,OTC,PDK4,PIPOX,PLIN2,RGN,RGS2,SLC4A4,TM4SF4,TNFRSF10A,UGCG	277 (9)
OSM		cytokine	Activated	2.407	bias	5.88e-06	AADAC,ABCC5,ABCG1,ACE,ACSL5,ADGRG6,AHCYL1,AHR,AKR1B10,AKR1C1/AKR1C2,CASK,CAT,CDK17,CLIP1,CRY1,CSNK2A2,CTSH,CYP3A5,DAPK1,DEGS1,DSC2,EIF4EBP1,EPHA1,ETS2,F3,FMO5,FOXN3,GBP1,HIPK3,HMGN4,HSPA5,IL6R,ISG20,JMJD1C,MX1,MYCBP2,NELL2,NR1I3,OGDH,PAK2,PDGFA,PDLIM5,PEPD,PFKFB3,PLA2G4A,PLLP,RBFOX2,RYK,SLC15A1,SLC4A8,SLC7A8,SON,SORD,SULT4A1,TNFRSF11A,TRRAP,UGT1A1,USP9X,VEGFA,VPS11,ZBTB43	366 (7)
LEP		growth factor		1.515	bias	6.08e-06	ABCG5,ABCG8,ACAT1,ACE,ACLY,ACO1,ACOX1,ACSL5,AKR1C1/AKR1C2,ALDOB,ANGPTL4,APOA1,APOA4,AQP3,CAT,CD36,CD68,CPS1,CROT,CYB5A,CYP2C18,CYP3A5,DGAT1,DGKZ,F3,FMO5,GADD45A,GCLC,GNPAT,HSPA5,JAK2,JUND,LIPA,MBP,MED13,MLXIPL,MTTP,NR3C1,OPLAH,PCK1,PEMT,PLIN2,PRDM16,PRKAB2,SCARB1,SLC13A2,SLC15A1,SLC27A4,SLC2A2,SORD,SREBF1,TNFRSF1A,TRAF3IP1,TRPV1,VEGFA	494 (20)
PCYT2		enzyme	Inhibited	-2.828	bias	6.69e-06	ABCG1,CD36,CIDEC,MLXIPL,MTTP,PEMT,SLC27A4,SREBF1	19 (3)
TXNRD1	1.087	enzyme	Inhibited	-2.309	bias	7.02e-06	ABCC2,ACOX2,CBR1,CD36,ESRRG,GCLC,LPIN1,ME1,MOCOS,PGD,PTGR1,TNFRSF10A	306 (7)
FXR ligand-FXR-Retinoic acid-RXRα		complex	Activated	2.372	bias	8.12e-06	ABCC2,ABCG5,ABCG8,APOC2,APOC3,NR0B2,NR1I2,SCARB1,SULT2A1
tunicamycin		chemical - endogenous non-mammalian	Activated	2.952	bias	9.89e-06	ACOX1,ARFGAP3,CAMKK2,CD36,CREB3L2,DGAT1,DGAT2,EIF4EBP1,ERN1,ERO1B,GADD45A,GOLGA4,GOSR2,HSPA5,IBTK,IFRD1,LMAN1,LPIN1,LRP6,MLXIPL,MTHFR,OSBP,P4HB,PCK2,PLIN2,PVR,RAB6A,SEC24D,SLC39A14,SREBF1,SURF4,TNFRSF10A,USO1,VEGFA,WFS1,YIPF5	120 (7)
NR4A1	1.568	ligand-dependent nuclear receptor		0.33		1.14e-05	ABCG5,ABCG8,ACLY,ACO1,ACO2,AKR1C1/AKR1C2,ALDOB,APOB,CD36,COL16A1,DAPK1,ENO3,EP300,FBP1,GALM,GSK3A,HDAC6,ITGB4,LPIN1,MAT2A,MED1,NR4A1,NR4A2,NT5E,OGDH,PCK1,PCK2,PDK3,PDK4,PDX1,PEBP1,PTK2,RASSF4,SLC37A2,SMAD7,SREBF1,UQCRHL	407 (19)
penfluridol		chemical drug	Inhibited	-2.223	bias	1.44e-05	ITGA6,ITGB4,PTK2,PXN,ROCK1
KRAS		enzyme		0.541		1.53e-05	ABCC5,ABCG1,ACLY,ADH4,AHCTF1,AHNAK,AHR,AKR1B10,ANPEP,APLP2,B3GALNT2,B4GALT5,CAMKK2,CLU,CRYZ,EIF2AK3,EPHA2,EXT1,F2RL1,F3,FLII,FRAT1,GADD45A,GALNT3,GCLC,GCLM,GCNT1,GTF2I,HNRNPD,HOPX,HSPA5,HYOU1,IKBKB,IQGAP2,ITGB6,ITM2B,LAMA3,LAMB2,LAMB3,LATS1,LMO7,MAN2A1,MME,MSLN,MST1R,MX1,NDE1,NF1,NGEF,NR3C1,NR4A1,NT5E,PALLD,PARG,PLD1,POR,PTK2,PTK2B,RAI14,ROCK1,SCARB1,SCMH1,SERPINE2,SIRPA,SLC3A2,SMPD3,SOS1,SOS2,SR…	447 (17)
SLC51A		transporter		-1.501	bias	1.61e-05	ABCC2,CYP3A5,NR0B2,NR1I3,SULT2A1,UGT1A1
camptothecin		chemical drug		-0.835	bias	1.78e-05	ABCC2,AKAP17A,AKAP9,ARAP2,ARHGEF1,ARRB2,ATM,CDC42EP2,CDC73,CYP2C19,DDX39B,DGKZ,ENO3,F2RL1,F3,FNDC3A,FNDC3B,FOXN3,GADD45A,GAPVD1,GRB10,GRK5,GSR,HPS5,HSPA5,IQGAP2,ITSN1,LAMB2,LOC102724788/PRODH,LPIN1,MBNL2,MED13L,MERTK,MYO6,NECTIN1,NR3C1,NR4A1,NR4A2,PAK2,PBX1,PCBP4,PHF21A,PKN2,PLCL2,PLD1,PLEC,PLIN2,PPP1CC,PTGER4,SKIL,SPG7,TNFAIP1,TNFRSF10A,TNFRSF1B,TNK2,TOP1,TSPYL2,UGCG,VAV2,VEGFA,WNK1,XRCC4,ZNF281	333 (7)
FGF19		growth factor		1.086		1.81e-05	ABCG5,ABCG8,ACLY,ACSL1,ALDH1A1,CD36,CTSE,ENO3,FBP1,GADD45A,MME,NR0B2,RGS2,SCARB1,SLC2A2,SLC2A5,SREBF1	245 (7)
PRKAG3		kinase				1.85e-05	ACSL6,ANGPTL4,CD36,CD55,CIDEC,DNASE1,EIF4B,FBXO6,HSPA5,ITGA6,MAT2A,MTERF2,NR3C1,NRIP1,PAM,PDE7A,POLK,RAMP1,REV3L,RNF128,SLC25A36,SLC40A1,SORD,SREBF1,TRIM16
ciprofibrate		chemical drug		0.472		1.89e-05	ACOX1,APOB,APOC2,CAT,CBR1,CD36,CPOX,CPS1,CYP4F12,DPP4,ETS2,HADHA,OAT,OTC,PDK4,PIPOX,PLIN2,RGN,SCARB1,SLC4A4,SULT2A1,TM4SF4,TNFRSF10A	448 (18)
TGFB1		growth factor	Activated	4.268	bias	2.04e-05	AASS,ABCC2,ABCG1,ABI2,ACE,ACLY,ACSL6,ADCY9,ADI1,AHNAK,AHR,AKR1C1/AKR1C2,ALDOB,ANGPTL4,ANKLE2,ANPEP,AOPEP,APOB,APOC2,AQP11,ATG4B,ATM,AVP,C4BPB,C5,CAMK2N1,CARS1,CAT,CD36,CD55,CD68,CDHR2,CDK17,CFI,CHRNA7,CIDEC,CLU,COL16A1,CTSH,DAPK1,DSC2,DSP,EHD1,EIF4EBP1,ENO3,EPB41L5,EPHA2,ESPL1,EXT1,F2RL1,F3,FAM3C,FILIP1L,FNDC3B,GADD45A,GALM,GATM,GBP1,GCLC,GCNT1,GNPAT,GUCY2C,HEBP1,HOPX,HRH2,HSPA5,IFIH1,IFRD1,IGHM,…	517 (15)
chenodeoxycholic acid		chemical - endogenous mammalian		0.174	bias	2.11e-05	ABCC2,ABCG1,APOA1,APOB,APOC2,CD36,CYP3A4,CYP3A5,FBP1,MTTP,NR0B2,PCK1,PCK2,PDK4,SULT2A1,TRPV1,TXNRD1	349 (13)
PNPLA2		enzyme	Activated	2.347	bias	2.88e-05	ACO2,ACOX1,ACSL1,AGPAT2,CD36,CD68,DGAT2,EP300,HSPA5,MTTP,PCK1,PDK4,SLC2A2,SREBF1	292 (17)
GSR	1.239	enzyme	Inhibited	-2.53	bias	3.43e-05	ABCC2,ACOX2,CBR1,CD36,GCLC,LPIN1,ME1,MOCOS,PGD,PTGR1
beta-naphthoflavone		chemical toxicant	Activated	2.432	bias	3.58e-05	AKR1C1/AKR1C2,AKR7A3,CBR1,CYP2C18,CYP2C19,CYP2S1,CYP3A4,GCLC,GCLM,ME1,NR4A1,UGT1A1	52 (2)
GW3965		chemical reagent		1.932		4.59e-05	ABCG1,ABCG5,ABCG8,ABHD5,APOA1,CIDEC,CYTH1,DGAT2,FAM3C,GATM,MERTK,MLXIPL,PDK4,PLIN2,PRKG2,RGS1,SLC2A2,SREBF1,UGCG,VEGFA	160 (13)
D-glucose		chemical - endogenous mammalian	Activated	2.348	bias	4.78e-05	AARS1,ABCG1,ACE,ACE2,ACHE,ACLY,ACO2,ACOX1,ACSL1,ADA,ALDOB,APOB,APOC3,ARNTL,ATP2B1,CARS1,CAT,CBL,CD36,CD55,CLU,CPD,CTH,EIF2AK3,ENPP2,EP300,ERO1B,FABP2,FAM3B,FBP1,GABARAPL1,GATA4,GCH1,HSPA5,ITPR2,ITPR3,KAT2B,LOC102724788/PRODH,MLXIPL,NPNT,NR1I2,NR3C1,NR4A1,NR4A2,OAT,OGDH,PCK1,PCK2,PDX1,PFKFB3,PFKP,PLK3,PON2,RDH10,RGS2,S100G,SHBG,SLC11A2,SLC16A4,SLC2A2,SLC3A2,SLC5A1,SOS2,SPHK1,SREBF1,STX1A,TAGLN,TRP…	409 (18)
FDFT1		enzyme	Activated	2.646	bias	4.78e-05	ABCG5,ABCG8,APOB,CIDEB,MTTP,SCARB1,SREBF1
cisplatin		chemical drug	Activated	2.372	bias	4.97e-05	ABCC2,ACOX1,AKR1C1/AKR1C2,ALDH1A1,ANPEP,ANXA5,AQP3,CAT,CD68,CDC14B,CES2,CHKA,CLU,CYP3A4,DGKA,DMXL2,EPS8L2,ESYT2,F3,FBXW7,FNDC3B,FOXN3,GADD45A,GKAP1,HADHA,HEXD,HIPK2,HSPA5,IFIH1,ITGB4,JUND,KAT6B,KCNK5,LAMB3,LIPA,LPIN1,LRP6,MBD4,MBNL2,MICALL2,MX1,NF1,NR0B2,NRIP1,OAT,PDK4,PEBP1,PEX6,PLK3,PRKCA,PRTFDC1,PTGR1,PTK2,PXN,RAB22A,RAB6A,RAB8B,REV3L,RGN,ROCK1,S100A11,SLC25A36,SLC31A1,SMOX,SULT2A1,TCIM,TFPI,T…	512 (14)
LDB1		transcription regulator		-0.507		5.05e-05	ABL2,ACOX2,AHR,APOBEC1,ARID2,ARID3A,CAT,CPSF7,DDX3X,DPP4,ETV3,FBP1,FNDC3B,GRB10,IFIH1,JARID2,LPIN2,LSP1,LYN,MAP3K1,MDK,NCKAP1,NT5E,PBX1,PLA2G4A,PLCG2,PURA,SERPINE2,SLC40A1,SLC5A9,SLC7A8,SMOX,TNFRSF10A,TNFRSF1B,TRIM25
CREB3L2	1.292	transcription regulator	Activated	2.433	bias	5.39e-05	COPB1,HSPA5,MX1,SEC23A,SEC24C,USO1
LMO2		transcription regulator		-0.507		5.42e-05	ABL2,ACOX2,AHR,APOBEC1,ARID2,ARID3A,CAT,CPSF7,DDX3X,DPP4,ETV3,FBP1,FNDC3B,GRB10,IFIH1,JARID2,LPIN2,LSP1,LYN,MAP3K1,MDK,NCKAP1,NT5E,PBX1,PLA2G4A,PLCG2,PURA,SERPINE2,SLC40A1,SLC5A9,SLC7A8,SMOX,TNFRSF10A,TNFRSF1B,TRIM25
MTTP	2.796	transporter		0.313		5.72e-05	ABCG5,ABCG8,APOA4,APOB,CD36,CIDEC,EIF2AK3,ERN1,HSPA5,MTTP	115 (7)
bezafibrate		chemical drug	Activated	3.632	bias	5.74e-05	ACOX1,ACSL1,ACSL5,ACSL6,ANGPTL4,APOA1,APOC2,CAT,CD36,CREB3L3,CROT,CYB5A,ECI1,FABP2,HADHA,HSPA5,PDK4	302 (14)
FOS		transcription regulator		1.024	bias	6.1e-05	ABCG5,ABCG8,ACOX1,ANK3,APLP2,AQP3,ARID3A,C5,CASZ1,CAT,CD68,CLIP1,CLU,COBLL1,COL16A1,CPSF1,CTH,CTSH,CXCL16,DAPK2,DDX3X,EEA1,EMB,ENAH,F3,GATA4,GSR,HDAC6,HIPK3,HSPA5,ITGA2,ITGA6,ITGB4,KIF2A,LAMA3,LAMB3,MSLN,NR3C1,NR4A1,NRIP1,PCNX1,PIAS1,PLD1,SEMA6D,SERPINE2,SIRPA,SLC19A1,SMAD7,SMURF1,SNAP23,SNN,SPHK1,STAT6,SWAP70,TIPARP,TNFRSF11A,UGCG,VEGFA,WEE1	373 (7)
PPARGC1A		transcription regulator	Activated	3.342		6.43e-05	ACAT1,ACOX1,ACSL6,APOA4,APOC2,APOC3,ARNTL,CAT,CD36,CD68,CIDEB,CYP2C9,CYP3A4,CYP3A5,DGAT1,GK,ITGB4,JAK2,KCNK1,LIPA,LPIN1,MAOB,MAP3K1,MBP,ME1,MFN2,NPC1L1,NR1I3,NR4A1,PCK1,PCK2,PCSK5,PDGFA,PDK4,PLIN2,SCARB1,SERPINE2,SLC19A1,SLC39A14,SMAD7,SREBF1,SULT2A1,TIMP2,TNFRSF12A,TNFRSF1A,TONSL,UGT1A1,VEGFA	377 (17)
carbamazepine		chemical drug	Activated	3.389	bias	6.55e-05	AARS1,CTH,CYP3A4,CYP3A5,EIF4A2,EIF4EBP1,JUND,MED13L,PIK3C2A,SOS1,TNFRSF12A,VEGFA	241 (8)
NCOR-LXR-Oxysterol-RXR-9 cis RA		complex	Activated	2.813	bias	6.93e-05	ABCG1,ABCG5,ABCG8,APOA4,APOC2,CD36,MLXIPL,SREBF1
ANGPTL4	1.394	other	Inhibited	-2.425	bias	7.17e-05	AGPAT2,CD36,DGAT2,ERN1,LPIN1,PLIN2,SREBF1	112 (6)
TNF		cytokine	Activated	3.798	bias	7.78e-05	AAK1,AATK,ABCC2,ABTB2,ACE,ACOX1,ACSL1,ACSL5,ADGRG6,AKR1B10,ALCAM,ALS2CL,ANGPTL4,ANK3,ANPEP,APC,APOA1,APOC2,AQP3,ARHGEF5,ATP2B1,AVP,BST2,C5,CAT,CD36,CD55,CERT1,CIB2,CIDEC,CLU,COL16A1,CREB3L3,CRY1,CXCL16,CYTH3,DGAT1,DGKA,DPP4,DSC2,DVL1,EHD1,ENPP2,ENPP3,EPHA2,ERN1,ETS2,EXOC3L4,EXT1,F2RL1,F3,GADD45A,GBA2,GBP1,GCH1,GCLC,GCLM,GKAP1,GOSR2,HERC1,HIPK2,HIPK3,HIVEP1,HSPA5,IFIH1,IGKC,IL6R,ITGA2,ITGA6,ITGAV,…	608 (17)
miricorilant		chemical reagent		-0.447	bias	7.81e-05	APOB,CD36,DGAT2,MTTP,SREBF1
NR1I3	2.073	ligand-dependent nuclear receptor	Activated	2.328	bias	7.9e-05	ABCC2,ACOX1,AHR,ALDH1A1,APOA1,CYP2C19,CYP2C9,CYP3A4,CYP3A5,EIF4EBP1,NR1I2,PCK1,PGD,POR,SREBF1,SULT2A1,TNFRSF1A,UGT1A1	261 (7)
L-triiodothyronine		chemical - endogenous mammalian	Activated	3.991	bias	0.000106	AATK,ABCG5,ACHE,ACOX1,ACSL1,ADCY9,ALDH1A1,ALPI,APOA1,APOA4,APOB,APOC2,APOC3,CBR1,CD36,CLU,CTH,CTSH,DVL1,ENPP2,F3,GPCPD1,IGHM,ITGAV,KCNK1,LCT,MBP,ME1,MLXIPL,NCOA4,NR4A1,NT5E,OAT,PCK1,PCK2,PDK4,PDX1,PITX1,POR,PRDM16,RAB30,RGN,RGS2,ROCK1,RYK,SHBG,SLC16A10,SLC2A2,SLC35G1,SLC9A1,SMAD7,SREBF1,STIM2,TET2,VEGFA,WIPF3	203 (12)
ethanol		chemical - endogenous mammalian	Activated	2.103	bias	0.000108	ABCG1,ACLY,ACOX1,ADH4,ANPEP,APC,APOA1,ARRB2,AVP,CAT,CBR1,CD36,CLU,CREB3L3,CYP2C9,CYP3A4,CYP3A5,FABP2,GADD45A,GSR,HSPA5,IGHM,JAK2,LPIN1,MAT2A,MBP,MLXIPL,MME,MZF1,NAPEPLD,NR1I2,NR1I3,NR3C1,NRIP1,PCK1,PLK3,SEC23A,SLC11A2,SLC2A2,SLC40A1,SREBF1,TBK1,TENT5A,TIMP2,TSC22D3,WEE1,ZNF281	474 (17)
RXRA		ligand-dependent nuclear receptor		1.773		0.000109	ABCC2,ABCG1,ACOX1,ACSL1,ACSL5,AKR1C1/AKR1C2,ALDH1A1,ALPI,APOA1,APOC3,CAT,CD36,CTSH,CYP2C9,CYP3A4,CYP3A5,FABP2,FLRT3,GCLC,HADHA,MAOB,MBP,MLXIPL,NPC1L1,NR0B2,PCK1,PCK2,PDGFA,PLD1,RBP2,S100G,SLC2A2,SREBF1,SULT2A1,VEGFA,WEE1	377 (17)
BHLHE40		transcription regulator	Activated	3.958	bias	0.000117	AARS1,ADGRG7,AHR,EXT1,FABP2,GCH1,GDA,HSPA5,IFIH1,IL6R,ITGA6,JAK2,JCHAIN,LPAR1,LTB4R,LYN,MERTK,NUB1,PDK3,PFKFB3,PFKP,PLA2G4A,PLIN2,RARS1,RGS1,SGMS2,SLC11A2,SLC28A2,SLC31A1,SREBF1,TENT5A,TIPARP,TM4SF20,TNFSF15,TPST2,VHL,XPNPEP1
NR3C1	1.72	ligand-dependent nuclear receptor	Activated	2.879		0.000125	AATK,ABHD2,ACAT1,ANGPTL4,ARRB2,ATG4B,AVP,BAG3,BRAF,CARD10,CAT,CBR1,CIDEC,CPS1,CYP2C19,CYP2C9,CYP3A4,CYP3A5,DAPK2,DEGS1,DGAT2,DPP4,ERN1,ERRFI1,F2RL1,F3,FGD4,GADD45A,GCLM,GULP1,IFIH1,IKBKB,ITGAV,ITGB6,JADE1,JUND,LPIN1,MAP4K3,NR0B2,NR1I3,NR3C1,OAT,PAK2,PCK1,PCK2,PDGFA,PFKFB3,PLA2G4A,PLIN2,PPP1R21,PTGR1,PTK2B,RGS2,ROCK1,SCARB1,SLC1A7,SLC2A5,SON,STAT6,STK39,TCIM,TIPARP,TNFAIP1,TNFRSF10A,TNFRSF12A,TNFR…	499 (18)
glucagon		biologic drug		1.811	bias	0.000137	AHNAK,ANK3,EIF4B,GOLGB1,MME,MTFR1L,NR4A1,NR4A2,PCK1,PXN,RMDN3,SREBF1	119 (6)
SYVN1		transporter	Activated	2.714	bias	0.000148	ADAM9,ADCY9,AHR,APLP2,DPYD,EPHA2,ERCC6,ERN1,F3,IGHM,IGKC,IGLL1/IGLL5,ITGA6,ITGAV,ITGB4,PVR,SETX,SLC3A2,SLC4A7,SNAP23,ZNF281
largazole		chemical - endogenous non-mammalian		-1.387	bias	0.000148	ACSL5,ANGPTL4,DPP4,THNSL2,VEGFA
CBR-470-1		chemical drug	Activated	2.236	bias	0.000148	GCLC,GCLM,GSR,ME1,TXNRD1	46 (2)
linalool		chemical - endogenous non-mammalian		1.192	bias	0.000149	ACOX1,ACSL1,APOA1,APOC3,PCK2,SLC27A4,SREBF1	135 (7)
LEPR		transmembrane receptor		1.41		0.000162	ABCG1,ABCG5,ABCG8,ACE2,ACOX1,ANGPTL4,ANXA5,APOA1,APOA4,APOB,CD68,CREB3L2,EIF4EBP1,GATA4,MBP,MTTP,NFATC3,PDX1,PIAS1,PLCB3,SCARB1,SLC2A2,SREBF1,TRPV1,TSC22D3	345 (15)
sterol		chemical - endogenous mammalian		-0.148	bias	0.00017	ABCG1,ACLY,ACSL1,LIPA,LPIN1,MTTP,PCYT1A,SCARB1	275 (11)
ursodeoxycholic acid		chemical - endogenous mammalian		1.783		0.00017	ABCC2,ABCG5,ABCG8,CREBZF,CYP2C19,CYP2C9,CYP3A4,GCLC,GCLM,MAF,PDGFA,SCTR,SREBF1	419 (11)
KCNE3	1.215	ion channel				0.00017	ACE2,CDHR5,CHKA,IGHM,JCHAIN,KCNK5,NR4A1,NR4A2,OSGIN1,PIK3C2G,PLK3,SLC2A5,TMEM120B
LIPE		enzyme		0.757		0.000176	ACSL1,ALDH1A1,ARNTL,CD36,CIB2,GRB10,ITGA6,MAPKAPK2,MED1,NR4A1,NRIP1,PAM,PCK1,PDK4,PLIN2,RAMP1,SCARB1,SMAD7,SREBF1	246 (12)
PXR ligand-PXR-Retinoic acid-RXRα		complex	Activated	3.113	bias	0.000177	ABCC2,ALDH1A1,CAT,CES2,CYP2C19,CYP2C9,CYP3A4,CYP3A5,SULT2A1,UGT1A1
TCF7L2		transcription regulator	Activated	5.465	bias	0.000205	AATK,ABHD17B,ACSL1,ACY3,AQP3,ARAP2,CAMK2N1,CERS2,CPD,CREB3L2,DEGS1,ENPP2,FABP2,FAM91A1,FBP1,GCLM,HIPK2,KAT2B,MAN1A1,MBP,ME1,MYO6,MYRF,NDE1,OSBPL1A,PCK1,PDX1,PELI1,PI4KB,PICALM,PLEKHA1,PLEKHH1,RASGEF1B,REEP3,ROCK1,SMAD7,SMURF1,SNAP23,STK39,TMEM163,TRAK1,VEGFA,VHL
ACSS2		enzyme	Activated	2.646	bias	0.000207	ACOX1,DGAT1,DGAT2,FABP2,SCARB1,SLC27A4,SREBF1	163 (8)
CYP27A1		enzyme		-1.571	bias	0.000207	ABCC2,ABCG1,ABCG8,ANPEP,CYP3A5,NR1I3,SREBF1
IRS		group				0.000213	DGAT1,DGAT2,VEGFA
DGAT1	2.055	enzyme		0.625	bias	0.000215	ACOX1,CD36,DGAT1,DGAT2,HSPA5,PDK4	392 (18)
ATF4		transcription regulator	Activated	4.446	bias	0.000222	AARS1,ABCG5,ABCG8,CARS1,CD55,CPOX,CTH,EIF4EBP1,FAM102A,GADD45A,GCH1,GRB10,HSPA5,HYOU1,MARS1,MED13L,PCK1,PCK2,SLC39A14,SLC3A2,SOAT2,SREBF1,TNFRSF11A,TNFRSF12A,VEGFA,WFS1	34 (2)
palmitic acid		chemical - endogenous mammalian	Activated	2.677	bias	0.000264	ACLY,ACSL1,AHR,CD36,CD68,CYP4F12,CYP4F2,DEGS1,DGAT2,EIF2AK3,ERN1,F2RL1,FABP2,GCLC,GPAT3,HSPA5,IL6R,KDM6B,MLXIPL,NR0B2,NR4A1,NR4A2,PCK1,PDK4,PDX1,PIAS1,PLIN2,SCARB1,SLC2A2,SLC40A1,SPHK1,SREBF1	479 (20)
NR0B2	4.411	ligand-dependent nuclear receptor	Inhibited	-2.313	bias	0.000267	ACLY,ACOX1,APOA1,CD36,CIDEC,ESRRG,FBP1,LPIN1,MTTP,NR0B2,P4HB,PCK1,PCK2,PDK4,PIK3C2G,PLCG2,SCARB1,SREBF1,TNFRSF11A	334 (14)
EPAS1		transcription regulator	Activated	3.662	bias	0.000276	ACLY,ANGPTL4,CAT,CHKA,CYBRD1,DGAT1,DGAT2,DMXL1,DPYD,FABP2,FAM13A,FMO5,GAL3ST1,GBA2,HSPA5,ITGAV,NCOA4,NT5E,PFKFB3,PLIN2,PRKCA,RASSF1,RB1CC1,SLC11A2,SLC16A4,SLC40A1,SPHK1,SREBF1,TNFSF15,VEGFA	226 (10)
ritonavir		chemical drug		1.331		0.00028	ABCC2,ABHD2,ATP2B1,CARS1,CD36,CEP70,CYP3A4,CYP3A5,CYP4F2,EPHA1,IFRD1,LAMA3,MAOB,ME1,MME,PLEC,SREBF1,TSC22D3,UGT1A1,VEGFA	457 (14)
CETP		enzyme		0.38		0.000283	APOA1,APOB,HSPA5,NR0B2,P4HB,PLIN2,SREBF1	199 (12)
mir-8		microRNA	Inhibited	-4.367	bias	0.000287	ABL2,ACE2,APOA1,ARHGAP5,BST1,CBL,EP300,ERRFI1,FAT1,GATA4,ITGAV,ITGB6,KCNK1,LATS1,MAP3K1,MSLN,NECTIN2,PIP5K1A,PTK2,RNF128,SCMH1,SEC23A,SERPINE2,TAZ,TIMP2	316 (7)
2-arachidonoylglycerol		chemical - endogenous mammalian		1.758	bias	0.000316	ANGPTL4,CREB3L3,F3,LPIN1,PCK1,PLIN2	424 (13)
ATF6		transcription regulator		0.187	bias	0.000361	ACOX1,CHKA,DAPK1,HSPA5,LMAN1,NR0B2,PCK1,PDX1,PLIN2,PVR,SLC39A14,VEGFA	265 (12)
napabucasin		chemical drug	Inhibited	-3.464	bias	0.000361	ALCAM,ALDH1A1,ATM,IKBKB,ITGA2,ITGA6,JAK2,LATS1,MERTK,TAZ,WEE1,WWC1
trichostatin A		chemical drug	Activated	3.04		0.000368	ABCC2,ABCC5,ABHD5,ACOX1,ACOX2,AHR,ALDH1A1,ALS2,ATP7A,B3GNT2,CAMSAP3,CBR1,CD36,CD58,CDC42BPG,CGREF1,CLU,CPD,CYP3A4,CYP3A5,DDX3X,EHD1,EIF4B,ENPP2,F3,FLRT3,FOLH1,GADD45A,GCLC,GCLM,HERC1,HNRNPD,HSPA5,JCHAIN,JUND,LAMA3,MAF,MAT2A,ME1,MICALL2,MME,MST1,MZF1,NCOA6,NPNT,NR0B2,NR2C2,NR4A2,OAT,OGT,PAFAH1B1,PAK2,PBX1,PCYT1A,PDGFA,PDLIM5,PGD,PLXNA3,PON2,PPP1R12A,PPP1R12C,PTGR1,RAB6A,RASSF1,REL,ROCK1,SATB1,SERP…	536 (17)
NR1H4		ligand-dependent nuclear receptor		1.796		0.000374	ABCC2,ABCG1,ABCG5,ABCG8,ABHD5,ANPEP,APOA1,APOC2,APOC3,CYP3A4,CYP3A5,FABP2,GCLM,HSPA5,LAMB2,MTTP,NFAT5,NPC1L1,NR0B2,NR1I2,NR1I3,NR3C1,PCK1,PDX1,SCARB1,SREBF1,SULT2A1,TIMP2	315 (15)
lactacystin		chemical - protease inhibitor	Activated	2.374	bias	0.000391	AKR1C1/AKR1C2,APOB,ASAH2,ATP6V0A1,BAG3,BCAR1,CBL,CPOX,CYB5A,FBP1,GCLC,HSPA5,IFRD1,ITGB4,NR3C1,NR4A1,PAK2,PDX1,PEBP1,PRKCA,PXN,SLC3A2,SREBF1,TXNRD1,VHL	210 (8)
linoleic acid		chemical - endogenous mammalian		1.885	bias	0.000406	ANGPTL4,APOA1,APOB,CD36,CLU,CYP4F12,CYP4F2,DGKZ,HSPA5,MLXIPL,MTTP,PLIN2,VEGFA	457 (17)
STK24		kinase	Activated	2.236	bias	0.000422	ACLY,CD36,DGAT1,DGAT2,MLXIPL
NCOA6	1.138	transcription regulator		1.387	bias	0.000422	ABCG5,CYP2C9,HSPA5,NR1I3,SREBF1	311 (10)
FMO3		enzyme	Activated	2.449	bias	0.00045	ABCG5,ABCG8,MTTP,NPC1L1,PDK4,SREBF1
PPARG		ligand-dependent nuclear receptor	Activated	5.372	bias	0.000546	ABCG1,ACLY,ACOX1,ACSL1,ACSL5,AGPAT2,ANGPTL4,APOA1,AQP3,CAT,CD36,CD68,CIDEC,DGAT1,DGAT2,DGKA,EIF4EBP1,FABP2,HADHA,HEBP1,HYOU1,LAMB3,LOC102724788/PRODH,ME1,MTTP,MUC13,NPEPPS,NR4A1,OSBP,PACS1,PCK1,PCK2,PCLO,PDK4,PDX1,PEPD,PEX6,PFKFB3,PLIN2,PRKG2,SCARB1,SHBG,SLC27A4,SLC2A2,SLC9A1,SREBF1,TAGLN,TSC22D3,VEGFA,VNN1	429 (20)
TO-901317		chemical reagent	Activated	3.137	bias	0.000562	ABCG1,ABCG5,ABCG8,ACLY,ACOX1,ACSL1,ACSL5,APOC2,C5,CYP3A5,ECI1,FABP2,FBP1,FMO5,ITGA6,MLXIPL,NR0B2,PCK1,PDX1,PFKFB3,PFKP,POR,RAI14,SCARB1,SLC2A2,SREBF1,SULT2A1,VEGFA	293 (12)
pirinixic acid		chemical toxicant	Activated	3.453	bias	0.000575	AADAC,ACAT1,ACMSD,ACOX1,ACSL1,ACSL5,ADH4,AKR1B10,ANGPTL4,APOA1,APOA4,APOC2,AQP3,ATP11A,C5,CAT,CD36,CFI,CIDEC,CLU,CREB3L3,CYP2C9,CYP3A4,CYP3A5,DPP4,ECI1,F3,FABP2,FBP1,GADD45A,HADHA,LAMB3,LPIN2,MFN2,MTTP,PCK2,PCSK5,PDK4,PLIN2,POR,RBFOX2,SREBF1,SULT2A1,VEGFA,WEE1	448 (18)
streptozocin		chemical drug	Activated	3.221		0.000595	ABCG5,ABCG8,ACMSD,AVP,CAT,CD68,CIDEC,CLU,DPP4,EIF2AK3,ENO3,EP300,FBP1,GABARAPL1,GATA4,HSPA5,MAF,MFN2,MLXIPL,NT5E,OGT,OXT,PCK1,PDK4,S100G,SLC2A2,SLC2A5,SLC7A8,SREBF1,TNFRSF1A,TRPV1,VEGFA	302 (16)
fish oils		chemical drug		0.762		0.000647	ACOX1,ACSL1,APOA1,DGAT1,EP300,MED1,MLXIPL,NCOA1,NR1I2,NRIP1	42 (4)
LXR ligand-LXR-Retinoic acid-RXRα		complex	Activated	2.2	bias	0.000652	ABCG1,ABCG5,ABCG8,SCARB1,SREBF1
PGR		ligand-dependent nuclear receptor	Activated	2.67	bias	0.000699	ACOX1,ACSL1,AHCYL1,CD36,CDC42BPA,CREB3L2,DST,EP400,EPHA1,F2RL1,F3,GBP1,GRB10,ITGA6,ITGB4,KCNK1,LAMB2,MAT2A,MX1,PDGFA,PFKFB3,PFKP,PHF21A,PLCL2,PRKG2,SFI1,SIK3,SLC9A1,SRSF7,TBC1D8,TIPARP,TSC22D3,UGCG	586 (17)
meldonium		chemical drug	Activated	2	bias	0.000734	ACOX1,CD36,DGAT1,HADHA	61 (3)
ANXA7		ion channel		1.155	bias	0.000735	APC,GSR,ITGA2,ITPR2,ITPR3,NR3C1,PDX1,PML,SERPINB6,SLC2A2,TNFRSF1B,VHL
HSPA5	1.175	enzyme		1.028	bias	0.000762	ACLY,CLU,EIF2AK3,ERN1,GATA4,HADHA,HSPA5,MBP,P4HB,SREBF1	224 (11)
NFE2L2		transcription regulator	Activated	4.116	bias	0.000791	ABCC2,ACE,ACE2,ACSL5,AHR,AKR1B10,AKR1C1/AKR1C2,APOA4,C5,CA11,CAT,CBR1,CD36,DDX39B,EIF2AK3,F10,GCLC,GCLM,GSR,HIPK2,HYOU1,IFIH1,IFRD1,MCFD2,ME1,MOGS,MST1R,NCKAP1,NGEF,NR0B2,NR1I3,OAT,OGT,OSGIN1,PAFAH1B1,PGD,PLIN2,RARS1,SCARB1,SEC23A,SLC7A8,SREBF1,TXNRD1,UGT1A1,USO1,VEGFA	425 (10)
genistein		chemical drug		0.612	bias	0.000823	ACE,ANGPTL4,APOA1,APOB,ATP6V0A1,CAT,CD68,CDC73,CLU,CTSH,CYP4F2,EXT1,F3,FBXW7,GADD45A,GAL3ST1,GALC,GCLC,GLMP,HEXD,HSPA5,IKBKB,JUND,LAPTM4B,LIPA,MAP3K1,MTTP,NR3C1,OGDH,OSBPL3,PLK3,S100G,SHBG,SLC11A2,SLC4A4,SPHK1,ST3GAL2,TAGLN,VEGFA,VPS11,WEE1	513 (19)
Ncoa-Nr1i2-Rxra		complex	Activated	2.446	bias	0.000847	ABCC2,CAT,CYP2C19,CYP2C9,CYP3A4,CYP3A5
PTH		other	Activated	2.298	bias	0.000848	AHNAK,ANK3,CYP3A4,EIF2AK3,EIF4B,GALNT3,GOLGB1,HSPA5,IL6R,ITGAV,MME,MTFR1L,NR4A1,NR4A2,PDGFA,PDK4,PXN,RGS1,RGS2,RMDN3,S100G,SMAD7	301 (7)
atorvastatin		chemical drug		0.827		0.000877	ABCC2,ABCG1,ABCG5,ABCG8,ACE2,APOA1,APOB,APOC3,CAT,CD36,CD55,ENPP3,ERN1,F3,GSR,MTTP,NPC1L1,NR0B2,NR4A1,P4HB,RGS1,SLC25A51,TCIM,TNFRSF11A,TSC22D3,VEGFA	444 (15)
CLOCK		transcription regulator		0.775		0.000879	ACOX1,ANGPTL4,AVP,CBR1,CHRNA7,CLIP1,CPD,CTPS2,EFHC1,GADD45A,HACD2,HIPK3,LPIN1,MGAT2,NADK2,NCOA4,NPAS2,NR0B2,PICALM,POR,RBP2,SEC23A,SOS2,SPATA6,TMTC3,TNFAIP1,UBL3,WEE1,WNK1
progesterone		chemical - endogenous mammalian	Activated	2.772	bias	0.000883	ACAT1,ACE,ACOX1,ACSL1,ALDH1A1,ARL14,ARNTL,CD36,CIDEC,CREB3L2,CYP3A4,CYP3A5,DPP4,ENPP2,EP400,ERRFI1,ESPL1,F2RL1,F3,FMO5,GABARAPL1,GCH1,GRB10,HOPX,IKBKB,IL6R,ISG20,ITGA2,KCNK1,LAMB3,LMO7,LPIN1,MBP,MDK,ME1,MME,MX1,NR4A1,OSGIN1,OXT,PCK1,PDGFA,PDK3,PDXDC1,PFKFB3,PHF21A,PIP5K1A,PTGER4,S100G,SFI1,SPHK1,SREBF1,SRSF7,SSTR1,TBC1D8,TIPARP,TNFRSF1A,TNFRSF1B,TRPV1,UGCG,UGT1A1,VEGFA	531 (17)
pregnenolone carbonitrile		chemical drug	Activated	2.6	bias	0.000893	ABCC2,CYP2C18,CYP3A4,CYP3A5,ITGB6,NPC1L1,NR1I2,SPHK1,SULT2A1,UGT1A1	200 (3)
INSIG1		other	Inhibited	-2.703	bias	0.00092	ABCG1,ACLY,CD68,CYP4F2,ERN1,HSPA5,LIPA,LPIN1,MLXIPL,PDX1,PLD1,PLIN2,SCARB1,SLC2A2,SREBF1,VNN1	250 (8)
FOXA		group				0.000964	ALDOB,CYP2C9,PCK1,PCK2,SLC2A2	229 (4)
APOA4	5.774	transporter		-1.822		0.000964	APOB,DGAT2,FABP2,MTTP,SCARB1	71 (5)
LPCAT3		enzyme	Activated	2.236	bias	0.000964	ABCG8,CD36,MTTP,NPC1L1,SREBF1	247 (7)
Immunoglobulin		complex		0.134		0.00098	ACBD5,ACLY,ACO1,ACO2,ACSL1,ANPEP,ATM,CD68,CLDN15,CPEB2,CTH,CTSH,CXCL16,DGKA,DSP,EIF2AK3,ENO3,ENPP3,ETS2,EXT1,F3,FBP1,GALM,GSK3A,ISG20,JAK2,JCHAIN,LOC102724788/PRODH,LSP1,LTB4R,MAF,MX1,NCKAP1,NFAT5,NKTR,NR4A1,NT5E,OGDH,OGT,OSBPL3,PARP14,PCK1,PCK2,PDGFA,PDK3,PDK4,PIK3C2A,PLK3,PVR,REL,RGS2,RNF128,SATB1,SIRPA,SLC11A2,SLC19A1,SLC25A37,SLC27A4,SLC39A14,SLC3A2,SLC41A2,SLC6A19,SMOX,SPHK1,STK39,TNFRSF11A,…	470 (14)
SP1		transcription regulator	Activated	4.916	bias	0.00101	ABHD2,ACSL1,ADA,APOA1,APOC3,ATM,ATP7A,B4GALT5,CAT,CD55,CDC42BPG,CTH,CYBRD1,DIAPH1,F10,F3,HADHA,HSPA5,ITGA2,ITGAV,LIPA,LTB4R,MAOB,MAT2A,MFN2,MST1R,NF1,PCK1,PCYT1A,PDGFA,PEMT,PLA2G4A,PRKCA,PTGER4,SCARB1,SCTR,SERPINE2,SH3GL1,SLC11A2,SLC19A1,SLC2A12,SLC31A1,SLC4A7,SLC5A1,SMAD7,SREBF1,STX1A,TAGLN,TEAD1,TIMP2,TUG1,TXNRD1,UGCG,VEGFA	533 (14)
GW 4064		chemical toxicant	Activated	2.08	bias	0.00102	ABCC2,ABCG5,ABCG8,APOA1,NR0B2,NR1I2,PCK1,PCK2,PDK4,SCARB1,SULT2A1	425 (17)
GF 120918		chemical reagent	Activated	2.449	bias	0.00113	ACBD5,CPEB2,PIK3C2A,PLK3,SLC11A2,USP28
deferoxamine		chemical drug	Activated	3.021	bias	0.00113	ACO1,ANGPTL4,CYP3A4,CYP3A5,CYTH1,ERRFI1,ESRRG,F3,GADD45A,ISG20,LAMA3,ME1,MFN2,NCOA4,NFATC2,NR4A2,PFKFB3,PLA2G4A,PRKCA,RGS1,SERPINE2,SHMT1,SMAD7,SREBF1,VEGFA	416 (14)
actinomycin D		biologic drug	Inhibited	-4.099	bias	0.00114	ABCC2,ABCG1,AGFG1,APOA1,ARHGEF26,CD55,CPD,ERRFI1,F3,GADD45A,GCH1,GDA,ITPR2,ITPR3,LTB4R,MTTP,PFKFB3,PXN,RBP2,RGS2,SKIL,SLC40A1,SMAD7,SPHK1,TNFRSF10A,TNFRSF1B,VEGFA	550 (17)
elaidic acid		chemical - endogenous mammalian	Activated	3.742	bias	0.00123	ACLY,ACOX1,ACSL1,ALDH1A1,APOA4,DGAT1,DGAT2,ECI1,LIPA,LPIN1,MTTP,PPP4R3B,SULT2A1,TFPI
EHMT1	1.051	transcription regulator	Activated	4	bias	0.00135	ACSL1,ANPEP,BCL9L,CYB5A,CYP4F12,FRAT1,GTF2IRD1,LOC102724788/PRODH,MEGF9,MSLN,NUB1,PLIN2,POR,RAB11FIP3,SCMH1,SHMT1
fatty acid		chemical - endogenous mammalian		1.818	bias	0.00135	ACOX1,AHR,APOA1,APOC3,CD36,CREB3L3,DGAT1,HSPA5,LPIN2,NR4A1,NR4A2,PDX1,PLIN2,SLC2A2,SREBF1,VNN1	488 (20)
GPD1		enzyme				0.00136	ACLY,APOA4,C11orf86,CD36,CGREF1,CRYBG2,F11,GADD45A,GPAT3,GPCPD1,PFKFB3,PI4K2B,PTK2B,SERPINE2
HNF4α dimer		complex	Activated	2.216	bias	0.00138	ALDOB,FABP2,FBP1,PCK2,SLC2A2
Z-551		chemical reagent		-1.264	bias	0.00138	ACOX1,CD36,CD68,PCK1,SREBF1	169 (5)
Insulin		group	Activated	3.042	bias	0.00139	ACAT1,ACLY,ACOX1,ACSL1,ALDOB,ANGPTL4,APOA1,APOC3,ARNTL,ATP7A,AVP,CD36,CIDEC,CREB3L3,CTH,CYB5A,CYP2C9,DGAT2,ECI1,EIF4EBP1,ENPP2,ERRFI1,GCLC,GNPAT,GRB10,GSK3A,GUCY2C,HSPA5,ITGA6,JAK2,LPIN1,MAOB,MBP,ME1,MLXIPL,MTTP,NR3C1,NR4A1,NR4A2,OGT,OXT,P4HB,PCK1,PDK4,PFKFB3,PLIN2,PRKCA,PTK2,RGN,SCARB1,SI,SLC15A1,SLC28A1,SLC28A2,SLC2A2,SLC2A5,SMAD7,SREBF1,TIMP2,TRPV1,VEGFA,ZNF106	419 (18)
NR1H2		ligand-dependent nuclear receptor	Activated	2.39		0.00144	ABCG1,ABCG5,ABCG8,ACE,ACOX1,AVP,CXCL16,PDX1,PRDM16,SCARB1,SLC16A10,SLC2A2,SREBF1,SULT2A1,VEGFA	323 (15)
Abcb1b		transporter	Inhibited	-2.449	bias	0.00147	ACBD5,CPEB2,PIK3C2A,PLK3,SLC11A2,USP28
tert-butyl-hydroquinone		chemical reagent	Activated	3.652	bias	0.00151	AKR1C1/AKR1C2,CRYZ,GADD45A,GCLC,GCLM,GSR,HSPA5,MAF,ME1,OSGIN1,PALLD,RAB6A,TXNRD1,UGT1A1	52 (2)
RORC		ligand-dependent nuclear receptor		1.131	bias	0.00154	ABCG5,ACSL6,APOA4,ARNTL,CD36,CYP3A5,KCNK5,LPIN2,NR1I3,PCK1,POR,REL,SLC13A2,SLC16A10,SLC30A10,SLC41A2,SULT2A1,UBE2O,VEGFA,ZBTB16
FOLR1		transporter				0.00167	ACTN4,ADA,CAT,ENTPD7,LAMB2,LPAR1,LSP1,MDK,OSBPL1A,RIOK3,SLC13A2,SLC3A2,SORD,TNFRSF11A
SLC25A13		transporter				0.00167	ACLY,APOA4,C11orf86,CD36,CGREF1,CRYBG2,F11,GADD45A,GPAT3,GPCPD1,PFKFB3,PI4K2B,PTK2B,SERPINE2
RUNX1-RUNX1T1		fusion gene/product				0.00185	ATM,CBR1,CYP2S1,FLCN,GRK5,IL6R,ITGA2,KCNE3,MAP4K3,NCKAP1,PXDC1,SEC14L1,SH3GL1,ZBTB16
L-methionine		chemical - endogenous mammalian		-0.666		0.00186	CLU,CYP2C18,ETS2,F3,HSPA5,MAT2A,MTTP,PCK1,PCK2,SMAD7	266 (12)
FOXA3		transcription regulator		1.691	bias	0.00187	CYP2C18,CYP2C19,CYP2C9,CYP3A4,CYP3A5,PCK1,PRDM16,SLC2A2	136 (7)
HMGXB4		other	Activated	2.449	bias	0.00189	AHNAK,B4GALT5,IFIH1,PARP14,RNF213,WFS1
tauroursodeoxycholic acid		chemical - endogenous mammalian		0.97		0.00189	ABCG5,ABCG8,AVP,HSPA5,OXT,SCTR	403 (10)
tretinoin		chemical - endogenous mammalian	Activated	6.586	bias	0.00189	AATK,ABCG1,ABHD2,ABHD5,ACOX1,ACSL1,ADA,AFDN,AHNAK,AHR,ALDH1A1,ANGPTL4,ANPEP,ANXA5,APOC3,ARHGEF1,CAMKK2,CASZ1,CBR1,CD36,CD68,CDC73,CHKA,CYP2C18,CYP2C9,CYP2S1,CYP4F11,CYP4F2,DAPK2,DDX60L,DGAT1,DPP4,DSP,EHD1,EIF4EBP1,ENPP2,EP300,EPHA1,ERRFI1,F3,GATA4,GRB10,HADHA,HNRNPD,HS3ST1,IFIH1,IGHM,IL6R,ITGA2,ITGA6,ITM2B,ITPR2,JAK2,JCHAIN,JUND,KAT2B,LIPA,LRAT,LRP6,LSP1,LTB4R,LYN,MAOB,MAP3K1,MAPK8IP3,MAPKAPK2,MD…	498 (20)
dimethyl sulfoxide		chemical drug	Activated	2.768	bias	0.00193	AATK,ABCC2,CYP2C9,CYP3A5,EIF4EBP1,GATA4,HEBP1,JUND,KAT2B,PBXIP1,PLD1,PTK2B,RAMP1,ROCK1,SGMS2,SLC11A2,SMPD3
inositol		chemical drug				0.00195	CD55,GCH1,PAM
7S NGF		complex				0.00195	CLU,GCLC,GCLM
RSC1A1		other				0.00195	SLC28A1,SLC28A2,SLC5A1
starch		chemical - endogenous mammalian				0.00195	ATP2B1,S100G,TRPV6
6-amino-4-(4-phenoxyphenylethylamino)quinazoline		chemical reagent		-1.98	bias	0.002	CYP3A4,ITGAV,KAT2B,TNFSF15
GPAT4		enzyme	Activated	2	bias	0.002	EIF2AK3,ERN1,GPAT3,HSPA5
gentamicin		chemical drug		-0.606		0.00207	ABAT,ABCC2,ACADSB,AGMO,AHCYL1,ALCAM,ALDH1A1,ARHGAP5,CHKA,CLU,CYP2C9,DNASE1,DPP4,ENPP2,GADD45A,GATM,HACL1,HSPA5,HYOU1,IFRD1,MAF,MAPKAPK3,NPNT,NRIP1,PAFAH1B1,PLIN2,PLLP,S100G,SBF2,SLC2A2,SLC6A19,SLC7A8,TCIM,TNFRSF11A,TTC36
topotecan		chemical drug	Inhibited	-3.297	bias	0.00215	ACSL1,ARHGAP42,CYB5A,FAM3C,FAT1,HS3ST1,ITGA2,JMJD1C,KALRN,MAT2A,MBNL2,MED13L,NBEA,NCKAP5,NECTIN3,PLK3,PNP,PTK2,SON,STK39,STRN3,VEGFA	310 (7)
FAS		transmembrane receptor		1.98		0.00217	AKAP9,ARAP2,ARHGEF1,ARRB2,CDC42EP2,DGKZ,F2RL1,F3,GBP1,GRK5,HPS5,IQGAP2,ITGAV,JUND,MERTK,MME,NECTIN1,NR3C1,NR4A1,NR4A2,PAK2,PDX1,PKN2,PLCL2,PLD1,PLEC,PLIN2,PPP1CC,PTGER4,SKIL,SPG7,TNFRSF1A,TNFRSF1B,TNK2,UGCG,VEGFA,WNK1	362 (12)
thapsigargin		chemical toxicant	Activated	2.82	bias	0.00227	AVP,CLU,CREB3L2,DDX3X,EIF4EBP1,ERN1,ERO1B,ERRFI1,GADD45A,HSPA5,IBTK,LMAN1,LPIN1,LRP6,MTHFR,NR0B2,NR4A1,OXT,PCK2,PDX1,PNP,SREBF1,TXNRD1,VEGFA,WFS1	320 (13)
MKNK1		kinase	Activated	4.347	bias	0.00227	ANGPTL4,ANXA5,APC,ARIH1,BAG3,BMP8B,CLU,CTH,HADHA,IFRD1,KLC1,LAMB2,MAN2A1,MAPK8IP3,MYO6,NELL2,PAFAH1B1,PDK4,PDLIM5,TAGLN,USO1
SIRT1		transcription regulator		-0.994	bias	0.00239	ABCC2,ABCG1,AQP11,CAT,CD36,CRYBG2,EIF2AK3,EP300,GABARAPL1,GADD45A,GATA4,GATA5,HSPA5,IGHM,JCHAIN,KALRN,KDM5B,KMT2B,LRCH1,MAT2A,MGAT1,MGAT2,NELL2,NF1,NPNT,NT5E,PANK3,PARP14,PCK1,PCK2,PDK4,PML,PRDM16,RNF213,ROCK1,SFRP5,SMURF2,SNRNP70,SREBF1,TBC1D8,TFPI,TIMP2	479 (18)
CYP7A1		enzyme		0		0.0024	ABCG1,ABCG5,ABCG8,MTTP,NPC1L1,SREBF1	51 (6)
chrysin		chemical - endogenous non-mammalian				0.0024	AQP3,GCLC,GCLM,IL6R,NT5E,UGT1A1
diosgenin		chemical - endogenous non-mammalian		0.896		0.0024	ABCC2,ABCG5,ABCG8,CYP3A5,F3,VEGFA
FGF21		growth factor		1.502	bias	0.00243	ACLY,AVP,DGAT1,DGAT2,ERN1,HSPA5,ME1,PCK1,PDK4,SREBF1	266 (15)
ESR2		ligand-dependent nuclear receptor	Activated	2.133	bias	0.00244	ANPEP,APC,AQP3,ATP2B1,AVP,CDC42BPA,CLU,COL16A1,CRYZ,CTSH,CXCL16,DNAJC1,EMB,ENPP2,ENPP3,EP300,ERN1,F2RL1,GCLC,GOSR2,HEBP1,HYOU1,IFIH1,IKBKB,ITGA2,ITGAV,KAZALD1,LAMB3,LYN,MDK,MME,MSLN,MTREX,NELL2,OXT,PARP14,PDGFA,PDK4,PGRMC2,PIBF1,PLEC,PLIN2,PPP1R12A,PURA,RDH10,REL,ROCK1,RP2,SCARB1,SFXN3,SMAD7,SNN,SORD,SOS1,SPHK1,TESK1,TIMP2,TNFRSF12A,TRIM25,TSPAN13,UBL3,VEGFA,WEE1	490 (14)
NO 1886		chemical drug	Activated	2.219	bias	0.00256	CES2,CYP3A4,GAL3ST1,HADHA,SULT2A1
PLIN5		other		0		0.00261	ABHD5,ACOX1,ACSL6,GCLC,PDK4,POR,SREBF1,TXNRD1	147 (8)
17-alpha-ethinylestradiol		chemical drug		0.64	bias	0.00269	AARS1,ABCC2,ABCG5,ABCG8,APOA4,APOB,APOC2,AQP3,CD68,DSC2,F3,LPIN1,NR0B2,PLK3,SCARB1,SHBG,SLC40A1,VEGFA,ZYX	583 (16)
metformin		chemical drug		-1.612		0.00271	ABCG1,AHR,APOB,CYP3A4,CYP3A5,EIF2AK3,ENO3,ERN1,F3,GLO1,HSPA5,ITGA6,ITGB4,JAK2,MX1,NR0B2,NR4A1,PARP14,PCK1,PDX1,PLIN2,SCARB1,SOS1,SREBF1,VEGFA	461 (19)
miR-1-3p (and other miRNAs w/seed GGAAUGU)		mature microRNA	Inhibited	-4.625	bias	0.00279	ANPEP,ARID1A,ARID2,ATP6V0A1,CERS2,CNOT6,CPOX,EHMT1,EML4,GCH1,HACD2,ITGB4,KIF2A,LARP4,MTMR12,OAT,OSBPL7,PICALM,PNP,RABGAP1L,SNX6,SPHK1
ATP7A	1.372	transporter				0.00299	PAM,PLA2G4A,PTK2,VEGFA
orlistat		chemical drug		1	bias	0.00299	APOB,CYP3A4,HSPA5,VEGFA	61 (3)
PI3K (family)		group	Activated	3.333	bias	0.003	ABCG1,AKR1B10,AKR1C1/AKR1C2,CAT,GCLC,GCLM,HSPA5,ITGA6,PXN,RDH10,SCARB1,SKIL,SLC4A7,SREBF1,VEGFA	579 (19)
bisindolylmaleimide I		chemical drug	Inhibited	-3.117	bias	0.003	ACE,APOA1,AQP3,CD55,CLU,EIF4EBP1,GATA4,HSPA5,JUND,MAT2A,NR4A1,NR4A2,PLD1,PRKCA,VEGFA	429 (14)
SMARCA4		transcription regulator	Activated	5.797	bias	0.00302	ABHD2,ACE,ACE2,ACSL5,ACTN4,AHNAK,AHR,ANXA10,APOA1,AZGP1,C6orf141,CLDND1,CPS1,CTSH,CYP3A4,DGKG,DYNC1H1,ENO3,EPHA1,ETS2,F3,FBP1,GADD45A,GBP1,GCLC,GULP1,HKDC1,HS3ST1,HYI,INPP1,ITGAV,KDM6B,KIFBP,KIFC3,LAMA3,LRAT,MAOB,MBP,MYRF,NECTIN1,PLIN2,RAMP1,RASSF1,RGS1,RGS2,ROCK1,SERPINE2,SLC40A1,SPHK1,TAGLN,TCIM,TIMP2,TMEM117,TRIM36,TSPAN13,TXNRD1	362 (6)
dihydrotestosterone		chemical - endogenous mammalian	Activated	3.317	bias	0.00312	ABCG1,ACE,ACLY,ACO2,ARFGAP3,AVP,AZGP1,BCAR1,CAMKK2,CD36,CLU,COBLL1,DPP4,EIF4EBP1,GRB10,GTF2I,HACL1,IL6R,IQGAP2,ITGA2,KALRN,MAF,ME1,MLXIPL,MME,MSMB,NPEPPS,NR3C1,NR4A1,OXT,PAM,PCK1,PHF21A,PTGER4,RGN,SEC14L2,SERPINB6,SERPINE2,SI,SLC11A2,SLC25A37,SLC2A5,SLC3A2,SLC4A4,SLC4A7,SLC5A4,SLC7A8,SREBF1,SULT2A1,TAPT1,TFPI,TIMP2,VEGFA,VPS54,WEE1,ZBTB16	598 (20)
LDLR		transporter		-1.033		0.00315	ABCG1,ACLY,ALCAM,APOB,APOBEC1,ATP7A,CD36,CD55,CD68,CDCA3,CYTH1,F3,FAM3C,FBP1,GALM,GATM,HSPA5,LSP1,MERTK,MINPP1,NPC1L1,PCK1,PCK2,RGS1,SCARB1,SREBF1	509 (15)
SLC13A1		transporter		-0.832		0.0032	ACLY,ACSL5,ALDH1A1,APOA4,FABP2,GOLGB1,HSPA5,MAD2L2,PBX1,PCK1,TFG,YARS1,ZNF292
SCD		enzyme		-0.405		0.0032	ABHD5,ACOX1,ANGPTL4,CD36,DGAT1,DGAT2,GADD45A,HSPA5,PCK1,PDK4,PEMT,PRDM16,SREBF1	341 (18)
GnRH analog		biologic drug		-0.174		0.00329	ACTN4,AHCYL1,ANKLE2,ATRN,BST2,CAMKK2,CYB5A,CYTH1,DVL1,EDC4,EIF4EBP1,ESRRG,HELZ,IGHM,IL11RA,ITPR3,MAST3,MICU1,MUC3A,NCOA6,NR1I2,NR4A2,PCNT,PDLIM5,PPP2CB,PTK2,PVR,RYK,SPG7,SRRM2,TAF1C,TNK2,UBR4
triamcinolone acetonide		chemical drug		1.829		0.00334	ACSL1,ANGPTL4,AQP3,CCDC6,CHKA,CTH,F10,HIPK2,LSP1,MEGF9,NFATC3,NR3C1,OSBP,PALLD,PEX6,RGS2,SLC4A7,SULT2A1,TREH,TSC22D3,TSPYL2,ZBTB16,ZNF189
STAT6	1.039	transcription regulator		1.394		0.00337	ACOX1,ACSL1,AHCYL1,AHNAK,CIDEB,CIDEC,COBLL1,CPOX,CTSE,CYTH1,DGKA,EPHA2,EXT1,FAM126A,GALK2,GATM,HIPK2,IFIH1,INPP1,ISG20,JAK2,KDM6B,LMO7,LPIN2,MAF,MYO6,NFATC2,PDGFA,PDK4,PLD1,PRKCA,RAB30,RASSF4,RNF213,SERPINB6,SLC4A7,SPHK1,STAT6,STK39,TNFRSF11A,TNIK,UBL3,ZNF608	301 (5)
Ige		complex	Activated	3.846	bias	0.00345	ABAT,AQP3,COBLL1,CXCL16,ERRFI1,HIP1R,ITGAV,JAK2,KLC1,MAPKAPK2,MAPKAPK3,NABP1,PDGFA,PEBP1,PIP5K1A,PLK3,PRKCA,PTPN22,RAI14,RHOD,SCARB1,SERPINB6,SLC37A2,SLC6A19,SPHK1,TCIRG1,TNFRSF10A,TNFRSF12A,TNFRSF1B,TPST2,UGCG,VAV2,VMP1	420 (10)
FGFR4		kinase	Activated	2.219	bias	0.00348	ACLY,DGAT1,DGAT2,LPAR1,MLXIPL,NRIP1,SREBF1	188 (11)
MMP2		peptidase				0.00351	ABCG5,ABCG8,ACO2,CD36,JAK2,MLXIPL,NPC1L1,PDK4,PIAS1,SCARB1,SLC2A2
25-hydroxycholesterol		chemical reagent		0.394		0.00351	ABCG1,ACLY,ACSL1,CYP4F2,EIF2AK3,HSPA5,JUND,NR4A1,NR4A2,SCARB1,SREBF1	151 (11)
SLC27A2		transporter	Inhibited	-2.8	bias	0.00356	ACOX1,ACSL1,ALDH1A1,CD36,ECI1,HADHA,ME1,PLIN2
lipid		chemical - endogenous mammalian		-1.067		0.00356	ABCG1,ACLY,ACOX1,APOA1,CLU,PCK2,PCYT1A,SREBF1	246 (15)
tegafur		chemical drug				0.00357	CYP3A5,POR
7beta-hydroxycholesterol		chemical - endogenous mammalian				0.00357	NR4A1,NR4A2
2,4,5-trichlorophenoxyacetic acid		chemical toxicant				0.00357	ABCC2,GCLC
PDZD11		other				0.00357	NECTIN1,NECTIN3
SI	2.358	enzyme				0.00357	MYO1A,S100G
PLEKHA7	1.449	other				0.00357	NECTIN1,NECTIN3
RAB11B-AS1		other				0.00357	ANGPTL4,VEGFA
miR-1298-5p (and other miRNAs w/seed UCAUUCG)		mature microRNA				0.00357	LAMB3,PTK2
IPO9		other				0.00357	PTK2B,PXN
gimeracil		chemical drug				0.00357	CYP3A5,POR
MLS000389544		chemical reagent				0.00357	PCK2,PDK4
(+)-gallocatechin		chemical - endogenous non-mammalian				0.00357	SLC2A2,SLC5A1
(-)-epigallocatechin		chemical reagent				0.00357	SLC2A2,SLC5A1
schisandra chinensis baill ethanolic extract		chemical drug				0.00357	CYP2C9,CYP3A4	199 (3)
ingenol-dibenzoate		chemical reagent				0.00357	CD36,CD55
androstenol		chemical reagent				0.00357	CYP2C19,NR1I3
TRPV6	9.67	ion channel				0.00372	ATP2B1,S100G,TRPV6
alpha-ketoisocaproic acid		chemical - endogenous mammalian				0.00372	ATP2B1,ITPR2,ITPR3
13-hydroxyoctadecadienoic acid		chemical - endogenous mammalian				0.00372	CAT,CD36,NR0B2	280 (9)
Esrra		transcription regulator	Activated	2.111	bias	0.00386	ACAT1,ACE2,ACO1,ACOX1,ACSL5,ALDOB,APOA4,ENO3,FABP2,FBP1,GALM,PCK1,PCK2,PDK4,SLC28A1	141 (7)
IRS2		enzyme		0.299		0.00413	ACLY,GSK3A,MX1,PCK1,PDX1,SLC2A2,SREBF1,VEGFA	295 (17)
oleanolic acid		chemical - endogenous non-mammalian		-0.447	bias	0.00413	ABCC2,AHR,GCLC,GLO1,ITGA6,SLC2A2,SLC5A1
MAPK3		kinase	Activated	3.742	bias	0.00426	ACE,APOA1,APOB,B4GALT5,ITGA2,JUND,MYRF,NR4A1,PIAS1,PLA2G4A,RGS2,SLC4A7,TNFRSF10A,VEGFA	183 (7)
NRG4		growth factor		-1.963	bias	0.00428	ACOX1,CIDEC,ME1,SREBF1	154 (7)
Z-LLL-CHO		chemical - protease inhibitor	Activated	3.266	bias	0.0043	AHR,AKR1C1/AKR1C2,BCAR1,BST2,CAT,CLU,CYP3A4,EIF2AK3,EIF4EBP1,EP300,GCH1,HSPA5,IKBKB,ITPR2,ITPR3,LMAN1,MAT2A,MFN2,MST1R,NR1I2,NR3C1,PAK2,PEBP1,PFKFB3,PLK3,PMS2,PXN,TNFRSF10A,TNFSF15,TNK2,TOP1,VEGFA,VHL,XPA	426 (13)
mono-(2-ethylhexyl)phthalate		chemical toxicant	Activated	3.884	bias	0.00437	ACADSB,ACO1,ACO2,ACOX1,ACSL1,ANGPTL4,APOBEC1,CD36,DGAT1,DGAT2,HADHA,HIPK2,MED1,OGDH,PCK1,PDK4,PLIN2,TIMP2,UQCRHL	304 (12)
STAT4		transcription regulator	Activated	4.863	bias	0.00438	AHNAK,AKAP8L,ARFGAP3,ATP7A,CCNL2,DAPK2,ENTPD4,ERRFI1,GTF2E2,HCFC2,IFIH1,ISG20,KDM6B,LPIN1,MAP3K1,MAPK8IP3,PRDM16,RAMP1,RASSF1,RCN3,RNF128,SF3B1,SMURF2,VEGFA
APOE		transporter	Inhibited	-2.476	bias	0.00445	ABCG8,ACAT1,ACOX1,ACSL1,AHDC1,ANGPTL4,ANK3,APOA1,APOB,CAT,CD36,CD68,CLU,CYP3A5,DIP2A,F2RL1,F3,HSPA5,IL6R,LIPA,MAP3K1,NELL2,NPNT,P4HB,PHF21A,PLIN2,SCARB1,SCTR,SLC27A4,SPG7,SRRM2,STAT6,TCIRG1,TNFRSF1A,ZYX	500 (17)
ATP5IF1		other				0.00447	ACADSB,ACAT1,ACLY,ALDH6A1,CAT,ECI1,GSR,HADHA,PCK1,TXNRD1
CREB3L3	2.67	transcription regulator	Activated	2.144	bias	0.00452	APOA4,APOC2,CIDEC,LPIN1,PCK1,SMURF1
LHX1		transcription regulator	Activated	3.592	bias	0.00455	ALDOB,ANPEP,CADPS2,DPP4,EMB,FBP1,GATM,GCNT1,KDM5B,MEP1B,PTK2,PXN,S100G,SEMA6D,ZDHHC21
SP110		transcription regulator	Inhibited	-2.183		0.00455	ANXA5,AQP3,ATM,BST2,CLU,F3,FLII,IFIH1,IL6R,ITGAV,MTHFR,MX1,NFATC2,NR1I2,PRKCA,TBX3,TNFRSF1A
pioglitazone		chemical drug	Activated	2.456		0.00457	ABCG1,ACE2,ANGPTL4,APOA1,APOA4,APOB,APOC3,CAT,CD36,CYP3A4,FBP1,HSPA5,LPIN1,NR4A1,PDX1,PLIN2,SCARB1,SLC2A2,SREBF1,TNFRSF11A,TNFRSF1A,TNFRSF1B	368 (16)
CPT1B		enzyme		-0.851	bias	0.00474	ACSL1,AGPAT2,ANGPTL4,BRAF,CBL,CBLB,DGAT2,EIF4EBP1,FBP1,HADHA,IKBKB,OGDH,PCK1,PCK2,PDK4,PFKFB3,PRKAB2,PRKAG2,SCARB1,SOS1,SOS2,SREBF1,UQCRHL
GSTO1		enzyme		0.699	bias	0.00501	ACSL5,APLP2,COL16A1,F3,LMO7,NECTIN3,NR4A2,PBX1,PDLIM5,SEC31A
deoxycholate		chemical - endogenous mammalian		-0.085		0.00502	ABCG5,ABCG8,APOC2,CYP2C19,CYP2C9,CYP3A4,HSPA5,NR4A1,TRPV1	471 (13)
LPL		enzyme	Activated	2.204	bias	0.00502	ACOX1,APOA1,APOA4,APOB,CD36,GBP1,PDK4,SCARB1,VEGFA	243 (16)
H1-6		other	Activated	2.309	bias	0.00503	B4GALT5,BCAR1,CAMSAP3,CD36,CPOX,CYTH1,DOT1L,MARS1,OGT,PCBP4,PHC3,TENT4B
H1f1		other	Activated	2.309	bias	0.00503	B4GALT5,BCAR1,CAMSAP3,CD36,CPOX,CYTH1,DOT1L,MARS1,OGT,PCBP4,PHC3,TENT4B
phenobarbital		chemical drug	Activated	2.567	bias	0.00503	ABCC2,APOA1,CYP2C18,CYP2C19,CYP2C9,CYP3A4,CYP3A5,KCNK1,PCK1,SREBF1,SULT2A1,UGT1A1	330 (16)
cobalt chloride		chemical reagent	Activated	3.216	bias	0.00508	ANPEP,ATP7A,CLU,CYBRD1,NCOA4,PFKFB3,PLIN2,RGS1,SLC11A2,SLC40A1,SMAD7,SPHK1,VEGFA	266 (13)
ELOVL5		enzyme		-0.663	bias	0.00546	ABCG8,ABHD5,HADHA,MLXIPL,PCK1,PDK4	178 (7)
KLF11		transcription regulator		0.592		0.00551	ACSL5,CAT,ITGA2,ITGAV,ITGB6,MAOB,PCK1,PCK2,PDGFA,PDK4,PDX1,PLA2G4A,SMAD7,STAT6,TIMP2,VEGFA	352 (11)
MUC1		other		1.229	bias	0.00552	ALDH1A1,ARID1A,CAT,ERO1B,GCLC,HSPA5,IKBKB,PDGFA,PNP,RASSF1,TOP1,TXNRD1
puromycin		chemical - endogenous non-mammalian		-1.109		0.00553	CYP3A5,F3,HSPA5,SKIL,VEGFA
NCD-38		chemical reagent		0.692		0.00553	EIF2AK3,ERN1,HSPA5,PDGFA,TNFRSF11A	45 (3)
(1S,2R)-NCL-1		chemical reagent		0.692		0.00553	EIF2AK3,ERN1,HSPA5,PDGFA,TNFRSF11A	45 (3)
TET2	1.614	enzyme	Activated	2.183	bias	0.00563	AHNAK,APOBEC1,CBR1,CYP2S1,FBXL5,FLCN,GATA4,GRK5,ITGA2,KCNE3,MAP4K3,NCKAP1,PXDC1,RGS1,S100G,SEC14L1,ZBTB16
MTDH		transcription regulator		-1.156		0.0057	DPYD,KDM6A,ME1,NCOA4,NR0B2,PIWIL2,RAD18
GNB2		enzyme				0.0057	AHR,CYTH1,DGAT1,NR4A1,NR4A2,PTGER4,TSC22D3
CRY2		enzyme				0.00589	ARNTL,AVP,CRY1,PCK1
FZR1	1.845	kinase		-1.954	bias	0.00589	MAP3K2,PFKFB3,RNF157,VHL
Complement		complex		1.982	bias	0.00589	C5,CLU,F3,PDGFA
1-chloro-2-(2,2,2-trichloro-1-(4-chlorophenyl)ethyl)benzene		chemical toxicant		1.067	bias	0.00589	AHR,APOA4,CYP3A5,GADD45A
POR	1.444	enzyme		0.174	bias	0.00598	ACLY,ACSL1,ADH4,AHR,ALDH1A1,ANXA5,APOA4,CD36,CYP2C18,ECI1,FABP2,LGALSL,NR0B2,PDK4,PFKFB3,PGD,POR,RAB30,VEGFA,VNN1	118 (6)
Nr1h		group		1.5	bias	0.00607	ABCG1,ABCG5,ABCG8,ACE,ACLY,ALDH1A1,APOC2,AQP3,IFIH1,MED1,MERTK,MLXIPL,PDX1,PML,RGN,SCARB1,SREBF1,ZBTB16	390 (19)
glucosylceramide		chemical - endogenous mammalian				0.00623	AQP3,PCYT1A,STAT6
PHIP		other				0.00623	PXN,TLN1,ZYX
copper sulfate		chemical drug				0.00623	CYBRD1,SLC11A2,SLC40A1
zVAD		chemical - protease inhibitor				0.00623	NR4A1,SPHK1,TOP1
echinacoside		chemical reagent				0.00623	GCLC,GCLM,SMAD7	47 (2)
obeticholic acid		chemical drug		0.706		0.00626	ABCC2,APOA1,CD68,NR0B2,NR3C1,PCK1,SREBF1,TIMP2	427 (11)
plicamycin		chemical drug	Inhibited	-2.216	bias	0.00643	ABCB8,AHR,ATP7A,B4GALT5,CAMKK2,CYBRD1,F3,FBXW7,MST1R,SERPINE2,SLC11A2,SLC40A1,STX1A,WWC1	335 (6)
ERN1	1.382	kinase		0.953	bias	0.00646	CREB3L2,DGAT1,DGAT2,ERO1B,HSPA5,IKBKB,ITGB6,MLXIPL,OSBP,P4HB,PLIN2,PVR,SEC24D,SURF4,USO1,VEGFA,WFS1	210 (10)
ketoconazole		chemical drug	Inhibited	-2.406	bias	0.00655	ABCC2,CYP2C9,CYP3A4,NR1I2,NR1I3,UGT1A1	510 (14)
carbohydrate		chemical - endogenous mammalian	Activated	2.433	bias	0.00655	ACLY,SI,SLC2A2,SLC5A1,SREBF1,TKFC	156 (7)
metribolone		chemical reagent	Activated	4.274	bias	0.00656	ACADSB,ACLY,ATP6V0A2,AZGP1,CAMKK2,CBR1,CLU,CPOX,CRYZ,EP300,ERRFI1,ESRRG,FAM126A,FOLH1,GTPBP2,HSPA5,ISG20,ITGA6,ITGB4,MAF,MARS1,ME1,MERTK,MFN2,NPEPPS,PDK3,PFKP,PGM3,POR,REEP6,SORD,SREBF1,STK39,TBK1,TCIRG1,TIMP2,TRIM36,VEGFA,WEE1,ZDHHC6	235 (7)
TNFSF11		cytokine	Activated	3.311	bias	0.00691	AHR,BST1,EHD1,F3,FAM102A,GCH1,GCLC,GRB10,HIPK2,HRH2,IFRD1,IL11RA,ITGAV,KDM8,NFATC2,NFATC3,PDGFA,PLD1,POR,PTGER4,PTPN23,SLC11A2,TCIRG1,TLN1,TNFRSF11A,TNFRSF1B,TSPAN13	422 (10)
Pkc(s)		group	Activated	2.769	bias	0.00697	ACAT1,ACO1,AHR,APOA1,AQP3,CD36,CD55,EP300,ERN1,F3,GADD45A,HSPA5,LIPA,MAOB,NR4A1,NR4A2,P4HB,PRKCA,RGS2,SCARB1,TAGLN,TNFRSF11A,VEGFA	585 (19)
NR1H3		ligand-dependent nuclear receptor		1.608		0.00709	ABCG1,ABCG5,ABCG8,ACOX1,APOA1,APOC2,APOC3,CAT,CD55,CD68,CDCA3,CXCL16,CYTH1,FAM3C,FBP1,LSP1,MERTK,MLXIPL,NR0B2,PRDM16,SCARB1,SLC16A10,SREBF1,VEGFA	314 (14)
n-3 fatty acids		chemical drug		-0.842		0.00712	CAT,HSPA5,MTHFR,PDGFA,PEMT,RGN,SLC2A2,SREBF1	309 (11)
APOA1	5.371	transporter		-0.928	bias	0.00716	APOA1,APOC3,CHKA,HSPA5,MFN2,MLXIPL,PCYT1A,SCARB1,SREBF1	378 (17)
Gcg		other		1	bias	0.00716	APOA4,CPS1,CTH,ERO1B,FBP1,ME1,OAT,SLC25A15,SLC25A51
nickel chloride		chemical toxicant		0.262	bias	0.00716	ALDOB,GCLC,GCLM,PIK3C2G,PLK3,SLC2A2,TXNRD1,USF1,VEGFA
SREBF2		transcription regulator	Activated	2.254	bias	0.00724	ACLY,ACSL1,CYB5A,CYP4F2,GTF2I,LIPA,MTTP,NPC1L1,PCYT1A,PDX1,PLIN2,SREBF1	302 (13)
EGFR		kinase	Activated	2.968	bias	0.0073	AHCTF1,APLP2,B3GALNT2,B3GNT2,B3GNT5,B4GALT5,CHKA,DSC2,EPHA2,F2RL1,F3,FAM234A,GADD45A,GBP1,GXYLT1,HNRNPD,HSPA5,IQGAP2,ITGA2,ITGA6,ITGB6,JUND,LAMA3,LAMB3,MBP,MGAT1,MME,MST1R,MTHFR,NT5E,PBX1,PLA2G4A,PTGER4,RAI14,SERPINE2,SLC4A7,SPHK1,ST3GAL2,STAT6,TM4SF5,TOP1,TSPAN13,VEGFA,WEE1	519 (18)
AKT1		kinase	Activated	2.639	bias	0.00754	ACLY,AKR1B10,AKR1C1/AKR1C2,APOC3,CLU,CRYZ,DIAPH1,EP300,GATM,GCLC,GCLM,GOSR2,GSR,HIPK3,JUND,LIPA,MBP,ME1,NFATC2,NFATC3,PCK1,PLA2G4A,RAMP1,SEMA6D,SLC3A2,SLC4A7,SREBF1,STAT6,VEGFA	506 (18)
Akt		group	Activated	3.046	bias	0.00756	APLP2,AQP3,B3GALNT2,B4GALT5,CD36,CPD,DGKA,EXT1,F3,GSR,LAMA3,LAMB2,LAMB3,MAN2A1,MFN2,MLXIPL,MME,MSLN,NR0B2,NT5E,PCK1,PDK4,PDX1,PLA2G4A,PRDM16,PTGER4,RDH10,SCARB1,SEMA6D,SLC4A7,SMURF2,TIPARP,TMEM259,TMX3,TNFRSF11A,TSPAN13,VEGFA	483 (14)
FANCC		other				0.00767	CASK,CDK11A,MX1,MYRF,NR3C1,OAT,PCLO,TBC1D9,TOM1L1,UGT2B7
GNB1		enzyme				0.00768	AHR,CYTH1,DGAT1,NR4A1,NR4A2,PTGER4,TSC22D3
sucrose		chemical - endogenous mammalian	Activated	2.596	bias	0.00768	ACLY,MLXIPL,OXT,PGD,SLC5A1,SREBF1,TKFC
IL4		cytokine	Activated	4.995	bias	0.00769	ACOX1,ACSL1,ACSL6,AHCYL1,AHNAK,AHR,ASCC3,BTAF1,CAT,CD36,CD55,CD58,CLIP1,COBLL1,CPOX,CXCL16,CYB5A,CYTH1,DGAT2,DGKA,DPP4,DYNC1H1,EEA1,EPHA2,ESPL1,EXT1,F2RL1,F3,FAM126A,GALK2,GATM,GSR,HIPK2,HOPX,IFIH1,INPP1,ISG20,ITGA2,ITGAV,JAK2,JCHAIN,JUND,KCNK1,KDM6B,LGALSL,LMO7,LPIN2,LSP1,LTB4R,MAF,MAPKAPK2,MAPKAPK3,MED1,MERTK,NABP1,NFATC2,NR3C1,ORAI1,PFKP,PLA2G4C,PLD1,PLEC,PLIN2,PNP,PRKCA,PVR,RAB30,RASGEF1B,RAS…	520 (14)
MAFF		transcription regulator		1.964	bias	0.00786	ABCC5,GCLC,MOGS,TXNRD1
HNF4G	1.325	transcription regulator				0.00786	APOA4,APOC3,OTC,SHBG
U0126		chemical drug	Inhibited	-3.17	bias	0.00788	ABI2,ACLY,ANGPTL4,AQP3,ATG4B,AVP,CD36,CDK18,CYP4F2,EIF2AK3,EIF4EBP1,ENPP2,EPHA2,ERRFI1,ETV3,F3,GALNT3,GCLC,GRAMD1B,HSPA5,IGHA1,IGHM,ITGA6,JUND,KDM6B,KIFC3,LAMB3,MAT2A,MCU,ME1,MICU1,MTTP,NR4A1,NR4A2,PDX1,PLA2G4A,PLD1,PML,PTK2,ROCK1,SFI1,SHB,SIRPA,SREBF1,TIMP2,TMEM184B,TSC22D3,VEGFA	452 (16)
SCARB1	2.327	transporter		-0.788		0.00808	ABCG1,ABCG5,ABCG8,APOA1,APOB,CD68,F3,SREBF1	138 (11)
miR-124-3p (and other miRNAs w/seed AAGGCAC)		mature microRNA	Inhibited	-4.881	bias	0.00826	ABHD5,AHR,ARHGEF1,CDC14B,CERS2,CLDND1,CREB3L2,DNAJC1,ERN1,MAD2L2,MAN2A1,PGRMC2,RAVER2,RDH10,RYK,SERPINB6,SURF4,SWAP70,TEAD1,TLN1,TMEM263,TOM1L1,TRIP11,TTC7A
levodopa		chemical - endogenous mammalian		0.848		0.00836	ABCB8,ABI2,ARRB2,CASK,CASZ1,CDC42EP2,CIB2,DGAT2,ETS2,FAM126A,GABARAPL1,GKAP1,GRB10,HAPLN4,IL11RA,KCNK1,KDM5B,MAP3K1,MAT2A,MBNL2,MBP,MEIS2,MICAL1,MTERF2,NFATC3,NGEF,NT5E,ONECUT2,PDE4DIP,PDGFA,PFKP,PLCG2,PRKG2,PTK2B,RAMP1,RBM6,REEP3,RESF1,SATB1,SEC14L1,SERPINB6,SFXN3,SLC11A2,SLC66A1,SLMAP,SMPD3,TCIRG1,TIAM2,TMC6,TMEM238,TNFAIP1,TRIM25,UBL3,VMP1,VPS13A,ZNF281
bromobenzene		chemical toxicant		-0.822		0.00849	ABCC2,ACTN4,AKR7A3,GADD45A,GCLC,GSR,HSPA5,JUND,POR,SULT2A1
Ncoa-Nr1i3-Rxra		complex	Activated	2.236	bias	0.00851	ABCC2,CYP2C19,CYP2C9,CYP3A4,CYP3A5
TRIM2		enzyme	Activated	2.236	bias	0.00851	GCLC,GCLM,GSR,ITGB4,PTK2	48 (2)
NOX1		enzyme		0.714	bias	0.00851	CAT,DIAPH1,F3,SMAD7,VEGFA	178 (6)
cyclosporin A		biologic drug		-0.768	bias	0.00874	ABCC2,ACHE,APOB,ARHGEF1,CBLB,CD55,CD68,CLU,CYP2C9,CYP3A4,CYP3A5,DGKA,EIF2AK3,F3,GNPDA1,HSPA5,IQGAP2,ITGAV,ITGB4,ITGB6,ITPR2,LAMA3,LYN,MAF,MAPKBP1,MYO1A,NFAT5,NR3C1,NR4A1,PAM,PRKCA,PRTFDC1,REL,S100A11,SNRNP70,SPHK1,SREBF1,TAGLN,TNFRSF12A,VEGFA	499 (18)
mifepristone		chemical drug	Inhibited	-2.25		0.00878	ABCC2,ACE,CBR1,CLU,CYP2C19,CYP3A4,CYP3A5,DPP4,ERRFI1,F3,HSPA5,ITGA2,ITGB4,LAMB3,MME,MZF1,NCOA1,NR1I3,NR3C1,NR4A1,OXT,PELI1,PEPD,PFKFB3,PLA2G4A,PRKG2,RGS2,S100G,SCARB1,SULT2A1,TFPI	567 (15)
methapyrilene		chemical drug		1.414		0.00899	ABAT,ALDOB,ANXA5,CAT,CD36,CPS1,ENPP2,FBP1,GADD45A,GCLC,HSPA5,IFRD1,MAOB,OPLAH,SLC3A2,TXNRD1
SMAD4		transcription regulator	Activated	3.148	bias	0.00907	ANGPTL4,APOA1,APOA4,APOB,APOC3,CDK17,DAPK1,EIF4EBP1,EPB41L5,GADD45A,GCNT1,HEBP1,HRH2,ITGA6,LOC102724788/PRODH,LPAR1,MST1R,PGRMC2,POR,PTK2B,RASSF1,SERPINE2,SKIL,SMAD7,SPHK1,TBX3,TNFRSF10A,VEGFA	457 (10)
triadimefon		chemical toxicant	Activated	2.778	bias	0.00912	ABCG5,ALDH1A1,CES2,CYP2C18,CYP3A5,POR,SLC3A2,UGT1A1
SREBF1	2.16	transcription regulator	Activated	3.056	bias	0.00913	AARS1,ACLY,ACSL1,ACSL5,APOC3,CFI,CTH,CYB5A,CYP4F2,GSR,HSPA5,IGHM,LPIN1,MDK,MTTP,NR0B2,OAT,PCK1,PCK2,PCYT1A,PDX1,SCARB1,SLC2A2,SREBF1,STX1A,TNFRSF1B,VEGFA	282 (15)
MECOM		transcription regulator		1.698	bias	0.00917	ITGA6,ITGB4,ITPR2,PBX1,PML,SKIL
dithiothreitol		chemical reagent	Activated	2.201	bias	0.00917	ERO1B,GADD45A,HSPA5,LMAN1,NR0B2,VEGFA	352 (14)
crocidolite asbestos		chemical toxicant	Activated	2.425	bias	0.00917	GADD45A,GCLC,GCLM,JUND,TNFRSF1A,ZYX	275 (7)
UCP1		transporter	Activated	2.74		0.00942	AARS1,CCDC6,CD68,CTH,EIF4EBP1,EMB,ERN1,ESRRG,GADD45A,GSR,PCK1,PCK2,PGD,REEP6,SHMT1,SLC3A2,SMOX,SOAT2
2-amino-5-azotoluene		chemical toxicant				0.00952	ABCC2,CYP3A5,UGT1A1
1,3-bis(4-hydroxyphenyl)-4-methyl-5-[4-(2-piperidinylethoxy)phenol]-1H-pyrazole		chemical reagent				0.00952	AVP,PLA2G4A,VEGFA
MEDAG		other				0.00952	ACOX1,CD36,FABP2
GPAT3	1.927	enzyme				0.00952	DGAT1,DGAT2,SREBF1
N-propyl bromide		chemical reagent				0.00952	GCLC,GCLM,GSR
LIPC		enzyme				0.00952	APOA1,APOB,SCARB1	36 (4)
GAL3ST1	1.254	enzyme				0.00952	ITGA6,MBP,PCK1
mibolerone		chemical drug		0.12	bias	0.0096	ACSL1,AHNAK,AHR,ALCAM,CAMKK2,CCNL2,CLU,EP300,F3,HSPA5,HYOU1,MAN2A1,MAT2A,MME,P4HB,USO1
filgrastim		biologic drug		-0.843		0.00964	ACSL1,AGAP6 (includes others),ALDH6A1,CATSPER2,CBR1,CD55,CEP57,CLU,CPD,DGKG,DPYD,ETS2,EXT1,FBP1,GADD45A,GBP1,HIPK2,IGKC,JAK2,JARID2,LAMB3,LTB4R,MERTK,MME,MX1,NCOA4,NECTIN2,NR4A1,PARP14,PFKFB3,PGD,PRKAG2,RABGAP1L,RGS1,SORD,TAF4,TNFRSF10A,VNN1,ZBTB20
acetaminophen		chemical drug		0.527		0.0101	ABCC2,ABCC5,ACO1,ACOX1,ACOX2,AHR,ALDH1A1,ALPI,CAT,CBR1,CPS1,CYP3A5,GADD45A,GCLC,GCLM,GSR,HSPA5,IFRD1,ME1,PGD,PTGR1,TXNRD1,UGT1A1,VEGFA
thioacetamide		chemical toxicant	Activated	2.373	bias	0.0101	ABCC2,ABCG5,ABCG8,ADH4,ATM,CD55,CIDEC,CLU,GATM,HDGFL2,ITGB4,LRAT,MBD4,MLXIPL,POR,PTK2B,S100A11,SMAD7,ST3GAL2,TAGLN,TIMP2,TMC5,TNFRSF12A,TRIM25,ZCCHC8
T3-TR-RXR		complex		1.709	bias	0.0101	AKR1C1/AKR1C2,F10,ME1,PCK1,PFKP,SCARB1,SREBF1
LG100268		chemical reagent	Activated	2.011	bias	0.0101	ABCG5,ABCG8,CD36,CYP4F2,NR1I2,PLIN2,SREBF1
memantine		chemical drug		1.914	bias	0.0101	CYP2C9,HSPA5,POR,PPP2CB,SIRPA,SPON1,STX1A
CD3		complex	Activated	3.544	bias	0.0101	AARS1,ACTN4,AHCYL1,AHR,AQP3,ATM,BST2,CBL,CLIP1,DPP4,ETS2,FHIP2A,GBP1,GOLGB1,GTF2IRD1,HSPA5,IGLL1/IGLL5,JAK2,LSP1,LYN,MAF,MSLN,MST1,NFAT5,NFATC2,NKTR,NR4A1,OGDH,ORAI1,P4HB,PLEC,PLIN2,PNP,PTGER4,PTPN22,RANBP2,RARS1,REL,RNF128,RYK,S100A11,SEC14L1,SOS1,SRSF7,STRN3,TMX3,TNFRSF11A,TOM1L1,TRIM25,TXNRD1,VEGFA,WEE1,YARS1
48s		complex	Activated	2	bias	0.0102	CDK11A,HSPA5,SREBF1,VEGFA
EHHADH		enzyme	Inhibited	-2	bias	0.0102	ACOX1,ACSL1,CD36,PDK4
TIMP2	1.791	other		0.68	bias	0.0102	PDX1,SLC2A2,TIMP2,VEGFA
intralipid		chemical drug		1.969	bias	0.0102	ANGPTL4,APOB,ERN1,PLIN2
1-naphthylisothiocyanate		chemical toxicant				0.0102	ABCC2,F3,NR0B2,SCTR
sea cucumber body wall meal		chemical reagent	Inhibited	-2	bias	0.0102	ABCG1,CROT,SCARB1,SREBF1
hyperforin		chemical drug		1.98	bias	0.0102	ABCC2,CYP2C9,CYP3A4,NR1I2
24-hydroxycholesterol		chemical - endogenous mammalian		1.154		0.0102	ABCG1,ACE,HSPA5,SREBF1
SB 216763		chemical drug	Activated	2.178	bias	0.0103	MAF,NR4A1,NR4A2,PCK1,RGS1,RGS2,SREBF1,TAGLN
mir-30		microRNA		-1.572	bias	0.0103	CAT,CHD7,GADD45A,ITGA2,NT5E,PLEKHA7,SNAP23,STK39
TMOD1		enzyme				0.0103	PTK2,PTK2B
PPP1R1A		phosphatase				0.0103	ERN1,HSPA5
ACADS		enzyme				0.0103	GLO1,HSPA5
UBE2L3		enzyme				0.0103	NR3C1,SOAT2
ACS84		chemical reagent				0.0103	GCLC,GCLM
NEU1		enzyme				0.0103	DGAT2,MTTP
GK	1.673	kinase				0.0103	ENO3,FBP1
SRSF5		other				0.0103	NR3C1,VEGFA
sulfinpyrazone		chemical drug				0.0103	CYP3A4,UGT1A1
S-efavirenz		chemical drug				0.0103	CYP3A4,SREBF1
isradipine		chemical drug				0.0103	CYP2C9,CYP3A4
menin-MLL inhibitor 2		chemical reagent				0.0103	ABCG1,SREBF1
tretinoin tocoferil		chemical reagent				0.0103	CAT,GCLC
NC9		chemical reagent				0.0103	ITGB4,LATS1
ezatiostat		biologic drug				0.0103	GCLC,GCLM
betamethasone		chemical drug		0.447	bias	0.0103	CYP3A4,CYP3A5,GCLM,NR3C1,SULT2A1
SULT1E1		enzyme		-0.625		0.0103	APOB,CD68,MTTP,SCARB1,SREBF1
miR-155-5p (miRNAs w/seed UAAUGCU)		mature microRNA	Inhibited	-4.165	bias	0.0106	ARID2,CDK5RAP3,FAR1,FGD4,JARID2,MAF,NT5E,PDLIM5,PELI1,PICALM,PKN2,RAB6A,RAI14,RCOR1,SATB1,TNFRSF10A,TXNRD1,WEE1
PML	1.059	transcription regulator		-0.159		0.0106	ACOX1,APOA1,BST2,CAT,GADD45A,GCLM,IFIH1,ISG20,MAF,ME1,MX1,NR3C1,PDK4,PIK3C2A,PML,PRKCA,SREBF1,TXNRD1
arachidonic acid		chemical - endogenous mammalian		1.635		0.0106	ABCG1,ACOX1,AQP3,CD36,CLU,F3,PLA2G4A,PLD1,RBP2,RGS2,SREBF1,TNFRSF1A,TNFRSF1B
SNCA		enzyme	Inhibited	-2.196		0.0107	ALDH1A1,ARFGAP3,CD68,DGKG,DMXL2,DYNC1H1,EP300,ERCC6,GADD45A,GCLC,GDA,GLO1,GRAMD1B,GUCY2C,HSPA5,IFRD1,KIF2A,LMO7,MICAL1,MTMR10,MX1,NR4A2,PBX1,PLK3,PTK2B,RCN3,SGMS1,SLC6A20,TMEM117,TRIM3,TSC22D3,UGT1A1,UQCRHL,WEE1,WIPF3
pitavastatin		chemical drug		1.763	bias	0.0107	ACOX1,APOA1,CAT,CD36,SCARB1,STAT6
TP63		transcription regulator	Activated	3.345	bias	0.0108	ABCC5,ABI2,ADA,AHR,APC,APOBEC1,ATM,BRAF,BST2,CCNT2,CDK17,CDK18,DST,EPHA2,F3,GADD45A,ITGA2,ITGA6,ITGB4,KCNK1,LAMB3,LOC102724788/PRODH,LYN,MED1,NT5E,P4HB,PRKAG2,REL,SLC41A2,SMURF2,SPON1,STON2,STX1A,TAGLN,TNFRSF10A,TNFRSF1A,TNFSF15,UGT1A1,UVRAG,VEGFA,VMP1,WEE1
tetrachlorodibenzodioxin		chemical toxicant		0.798		0.0108	AARS1,ABCC2,ABHD5,ACHE,ACOX1,AHR,ALCAM,AQP3,ATP2B1,C11orf24,CAMK2N1,CBR1,CD36,CHD7,CYP2C18,CYP2S1,DDX56,DMXL2,DSC2,ESRRG,ETS2,F3,GBA2,HDAC6,IGHM,JAK2,JUND,KCNE3,KMT2C,LPAR1,MKLN1,NR0B2,NR3C1,PCK1,PRKCA,SHB,SLC16A10,SLC40A1,TIMP2,TIPARP,UGT1A1,VEGFA
CXCL12		cytokine		1.475	bias	0.0108	ATRX,AVP,C5,CD36,CPSF1,CYP2C18,CYP2C9,CYP3A5,DPP4,GSR,HIPK3,HNRNPD,ITGB4,JMJD1C,NR4A1,PDX1,ROCK1,TNFRSF10A,TNFRSF11A,TNFRSF1B,ZBTB16
diphtheria toxin		chemical - endogenous non-mammalian				0.0109	ACADSB,AGMO,ANO6,ATRN,CBL,ENTPD4,FKBP1B,LSP1,MERTK,PFKFB3,RBP2,SOS2,TNFRSF11A,ZMYND15
MAP4K4		kinase	Inhibited	-3.208	bias	0.0109	ACLY,ACO2,ACSL5,ATP6V0A2,CBLB,FAR1,HADHA,MLXIPL,OGDH,PDX1,PI4K2B,PON2,SREBF1,ST3GAL2
PPARD		ligand-dependent nuclear receptor	Activated	2.025	bias	0.011	ACOX1,ACSL5,ACSL6,ANGPTL4,APOA1,APOA4,APOB,AQP3,C11orf86,CD36,CD68,FBP1,LPIN2,LRAT,MERTK,NPC1L1,NR4A1,NR4A2,PDK4,PLIN2,SFI1,SLC2A2,SORD,SREBF1,TNFRSF12A,VEGFA
FOXA1		transcription regulator		-0.36		0.0112	ALDH6A1,ALPI,AQP3,CD58,CPS1,FABP2,FNDC3B,HNF4G,LIN52,LYN,MLXIPL,NR4A2,NRIP1,PAM,PCK1,RASSF1,TAGLN,TNFRSF12A
KDM8	1.281	enzyme	Activated	2.333	bias	0.0113	ACLY,ACOX1,ENO3,FBP1,GSR,OGDH,PCK2,PDK4,PGD,VEGFA
PAX7		transcription regulator	Activated	2.828	bias	0.0113	AHR,ATP11A,EMB,F2RL1,GCH1,MSLN,NPNT,PTGR1,RNF128,SCLT1
SUMO2		enzyme		-1.633		0.0115	CHRNA7,CTH,CXCL16,ENPP3,NR0B2,PNP,TSC22D3
poly rI:rC-RNA		biologic drug	Activated	2.868	bias	0.0116	ACO2,ATP6V0A2,BST2,CARS1,CD36,CDCA3,CHD7,CYP4F2,DDX3X,DDX60L,GATM,GBP1,GCH1,GNPAT,HSPA5,IFIH1,IMMP2L,IQGAP2,ISG20,IWS1,JAK2,KMT2B,LYN,MARS1,MERTK,MX1,NR4A1,NR4A2,PARG,PARP14,PCK2,PI4KB,PLA2G4C,PTPN23,RARS1,REL,RGS1,RGS2,SCARB1,SLC2A2,SLC40A1,SLC46A1,STAM,STON2,TET2,TIAM2,TIPARP,TNFRSF10A,TOP1,TRANK1,TRIM25,TRPV1,UCKL1,USF1,VEGFA,VPS54,YARS1
1,4-bis[2-(3,5-dichloropyridyloxy)]benzene		chemical toxicant		1.743	bias	0.0117	ABCC2,APOA1,CYP2C19,CYP2C9,CYP3A4,CYP3A5,EIF4EBP1,NR1I3,PCK1,SREBF1,SULT2A1,TNFRSF1A,UGT1A1,UGT2B7
ESRRA		transcription regulator	Activated	4.245	bias	0.012	ABCC5,ACOX1,ACSL1,ANGPTL4,CD36,CHKA,CTSH,CYB5A,EIF2AK3,EPHA2,FAM102A,HADHA,LIPA,MAOB,MED1,NR0B2,NRIP1,PCK2,PDK4,SHB,SULT2A1,TNFRSF11A,TNFRSF12A,TNFRSF1A,VAV2,VEGFA
bosentan		chemical drug		-0.277	bias	0.0124	ABCC2,CYP2C9,F3,GATA4,PXN
FABP1		transporter		0.6	bias	0.0124	ABCG5,ABCG8,ABHD5,CD36,SREBF1
NONO		transcription regulator	Activated	3.401	bias	0.0125	DDX60L,GBP1,GCH1,IFIH1,ISG20,MX1,PARP14,PDE7A,PELI1,PI4K2B,PML,RNF213,TNFSF15,TRANK1,TRIM25
IL33		cytokine		0.774	bias	0.0127	ABCG1,ACAT1,ARFGAP3,CAMKK2,CD36,CXCL16,DGAT1,DGAT2,EHD1,FAR1,GOSR2,IGHM,ITGB4,JAK2,KLC1,MDK,NABP1,NR3C1,NR4A1,NT5E,PLIN2,PTGER4,RAI14,RAMP1,RASSF4,REL,RGS1,SCARB1,SKIL,SLC19A3,SOS1,TNFRSF1B,VEGFA,VMP1
SAR1B	1.294	enzyme				0.013	APOA1,APOB,MTTP,SREBF1
FCGR1A		transmembrane receptor				0.013	C5,F3,LSP1,RMC1
STIM1		ion channel		1.067		0.013	C5,GCLC,NFATC2,NFATC3
OSBPL8		transporter				0.013	EIF2AK3,FABP2,HSPA5,SREBF1
GFAP		other		0.404		0.013	HSPA5,ITGA2,ITGA6,PLEC
SRSF2		transcription regulator		0.896	bias	0.0131	EP300,MLXIPL,MST1R,NR1I3,SREBF1,SRSF7,TNFRSF10A
PDX1	8.768	transcription regulator		0.949	bias	0.0131	ACE2,ALDOB,CAMK2N1,CAT,COL25A1,CROT,EIF4EBP1,ERO1B,F3,GCH1,GCLM,HSPA5,MAN1A1,MAOB,PDX1,RABGAP1L,RHOBTB1,S100G,SLC2A2,WFS1
sulforafan		chemical drug		0.737		0.0132	ABCC2,AKR1B10,AKR1C1/AKR1C2,AKR7A3,ALDH1A1,CRYZ,CYP3A4,GCLC,GCLM,GSR,HIPK2,MST1R,PGM3,PML,TXNRD1,VEGFA
1,2-dithiol-3-thione		chemical reagent	Activated	2.829	bias	0.0133	ACSL5,AKR1B10,AKR7A3,APOA4,C5,CA11,CBR1,DDX39B,F10,GCLC,GCLM,GSR,MCFD2,NCKAP1,NR1I3,RARS1,SEC23A,SREBF1,TXNRD1,UGT1A1,USO1
NKX2-3		transcription regulator		-1.279		0.0134	ACO1,AGAP3,ANGPTL4,CD36,CD68,CXCL16,DDX60L,EIF4B,F2RL1,FBXO6,GBP1,GCH1,PARP14,PLD1,RNF213,SERPINE2,SLC40A1,SMAD7,TCIM,TENT5A,TIPARP,UACA
STK25		kinase				0.0137	ACOX1,FBP1,PLIN2
MNX1		transcription regulator				0.0137	CBLB,PDX1,SLC2A2
acetone		chemical - endogenous mammalian				0.0137	AGPAT2,CYP3A5,SCARB1
CITCO		chemical reagent				0.0137	ALDH1A1,CYP3A4,UGT1A1
tolbutamide		chemical drug				0.0137	AQP3,ITPR2,ITPR3
PKD1		ion channel		-0.655		0.014	AADAC,ACOX2,ALDH1A1,CDC42BPA,CXCL16,EIF4EBP1,GATM,MYSM1,NAPEPLD,PCK1,PI4KB,PICALM,PML,SFI1,SFXN3,SLC13A2,SLC16A4,SLC2A2,SMURF1,SPATA6,TREH
puromycin aminonucleoside		chemical reagent		1.048	bias	0.0142	ABCC2,BCAR1,CAT,CD36,CLU,CYP3A5,HADHA,HSPA5,ITGB4,PRTFDC1,S100A11,SCARB1,TNFRSF12A
CD3 group		group	Activated	2.433	bias	0.0143	ACSL5,ACSL6,CBLB,DGKA,NR1I2,PLA2G4A,PLA2G4C,STAT6
LMNA		other				0.0145	AHCTF1,AHDC1,EDC4,EPB41L3,ERN1,FBXW7,FGD5,GATA4,GCLC,GULP1,HIVEP1,IFIH1,ISG20,JUND,PHF1,POGZ,RESF1,SLC25A42,SLC41A2,SNRK,SSUH2,TCIRG1,TIMP2,TOP1,ZMYM2
MITF		transcription regulator	Activated	4.583	bias	0.0145	ACHE,ACO2,ACSL1,ALCAM,APC,ATRX,CDCA3,CHKA,DAPK1,DIAPH1,ESPL1,FGD4,HPS3,IL6R,KAZN,MBP,MICAL1,NR3C1,POLM,SCARB1,SLC7A8,TMC6,UBL3,UIMC1,UVRAG
MAFB		transcription regulator		1.258	bias	0.0145	ADA,AKR1B10,ALCAM,GATM,HS3ST1,PCK1,PDX1,SLC2A2,SLC40A1,SLC7A8,TAGLN
8-bromo-cAMP		chemical reagent	Activated	5.394	bias	0.0148	ACE,ACOX1,ACTN4,APOA1,AVP,BCAR1,CD68,CLU,DIAPH1,ENAH,ESPL1,GCH1,IL11RA,IQGAP2,ITGA2,ITGA6,ITGAV,ITPR2,ITPR3,JAK2,LAMB2,LAMB3,LIPA,MAOB,MAT2A,MOGS,NR1I3,OAT,OGT,PCK1,PCK2,PDX1,PXN,SCARB1,SLC11A2,SMAD7,SMURF2,SULT2A1,TIMP2,UGT1A1,VEGFA,WEE1,WNT2B,ZBTB16
CAR ligand-CAR-Retinoic acid-RXRα		complex	Activated	2.219	bias	0.0148	ABCC2,CYP2C19,CYP2C9,CYP3A4,CYP3A5
COMMD1		transporter	Inhibited	-2.213	bias	0.0148	ATP7A,ATP7B,PFKFB3,PFKP,VEGFA
NPY		other		0.647		0.0148	ARNTL,AVP,CRY1,DPP4,LPIN1,MTTP,NR3C1,PCK1,TTC7A
2,4,5,2',4',5'-hexachlorobiphenyl		chemical toxicant		1.387	bias	0.0152	BCL9L,CYP2C18,CYP3A5,FMO5,GADD45A,MBNL2,PICALM,PIK3C2A,SMAD7,SMPD3,SREBF1,SULT2A1,WEE1
10E,12Z-octadecadienoic acid		chemical - endogenous mammalian		-0.673		0.0154	ACOX1,ALDH6A1,CD36,CDK18,DGAT2,GPRIN3,LPIN1,ME1,MFSD4B,NFAT5,NR4A1,NR4A2,PBXIP1,PLIN2,RGS1,SREBF1,VNN1
colchicine		chemical drug		-0.649	bias	0.0159	ABCC2,CYP2C9,CYP3A4,JUND,MX1,NR1I2,NR1I3,TNFRSF1A
CEBPA		transcription regulator	Activated	3.962	bias	0.0159	ACLY,ACSL1,ADH6,AGPAT2,AKR1B10,AKR1C1/AKR1C2,ANPEP,APOA4,APOB,APOC3,ARHGEF5,CPS1,CYP2C9,CYP3A4,CYP3A5,DGAT2,GADD45A,GBP1,GCH1,HSPA5,IL6R,MAPKAPK2,MED1,NFATC2,NR1I2,NR4A2,OTC,PCK1,PGD,PLIN2,RGS2,S100G,SREBF1,SULT2A1,TET2,TNFRSF10A,TNFRSF11A,TNFRSF1A,TSC22D3
miR-141-3p (and other miRNAs w/seed AACACUG)		mature microRNA	Inhibited	-3.132	bias	0.0161	AKR1C1/AKR1C2,BST1,GADD45A,ITGAV,KCNK1,MSLN,PITX1,RNF128,SATB1,TAZ
FANCD2		other				0.0162	ABCG5,CAT,SREBF1,TXNRD1
phenytoin		chemical drug		1.204		0.0162	CYP2C9,CYP3A4,CYP3A5,NR4A1
bombesin		chemical - endogenous mammalian		1	bias	0.0162	CAMKK2,GRB10,NR3C1,ZBTB16
Mek		group		0	bias	0.0164	ACAT1,ANPEP,APLP2,B3GALNT2,B3GNT2,B3GNT5,B4GALT5,CD36,CLU,CPD,EPHA2,EXT1,F3,FAM234A,GDA,GXYLT1,ITGA6,ITGB6,LAMA3,LAMB2,LAMB3,MAF,MME,MSLN,MST1R,NR4A1,NT5E,ROCK1,ST3GAL2,TMEM259,TSPAN13
interferon alfacon-1		biologic drug		-1.633	bias	0.0165	HIPK2,IGHM,PARP14,PBX1,PCNT,SON
APOB	3.492	transporter				0.0165	APOA4,APOB,CD36,LPIN1,SCARB1,SREBF1
choline		chemical - endogenous mammalian		-1.673	bias	0.0165	AVP,ERRFI1,MTTP,PCYT1A,PEMT,PTK2B
cilostazol		chemical drug		-1.732	bias	0.0166	ABCG1,EIF2AK3,ERN1,GCH1,HSPA5,NR4A2,VEGFA
paclitaxel		chemical drug	Activated	2.299	bias	0.0172	ANXA5,ATG4B,CDK18,CLU,CYP2C9,CYP3A4,CYP3A5,CYP4F2,DVL1,ENPP2,EPHA2,ETV3,GRAMD1B,IGHA1,IGHM,IKBKB,ITGA6,JUND,KDM6B,KIFC3,MAP3K1,NT5E,SFI1,SHB,TFPI,TIMP2,TMEM184B,TNFRSF10A,UGCG
eicosapentenoic acid		chemical drug		0.593		0.0174	ACAT1,ANGPTL4,CAT,CD36,MFN2,MLXIPL,NPC1L1,PDK4,PLIN2,SREBF1,TNFRSF1A,TNFRSF1B
CD9		other		-0.45		0.0174	DPP4,ITGA2,ITGA6,VEGFA,WNT2B
L 663536		chemical reagent		-1.98	bias	0.0174	APOA1,DGKZ,HSPA5,PDX1,SLC2A2
LY294002		chemical drug	Inhibited	-4.525	bias	0.0175	ACAT1,AKR1C1/AKR1C2,ANPEP,AQP3,ATM,ATP2B1,CCNT2,CD36,CXCL16,ETS2,F3,GBP1,GCLC,GK,GRB10,GSR,GUCY2C,HSPA5,IGHM,ISG20,ITGAV,LAMB3,MAF,MAT2A,ME1,MEIS2,MFN2,MTTP,NFATC3,NR4A1,NR4A2,RAB6A,RGS1,RGS2,SATB1,SCARB1,SI,SLC52A1,SOS1,SREBF1,SULT1C2,TAGLN,TNFRSF1B,VEGFA,ZBTB16
KLF15		transcription regulator	Activated	2.215	bias	0.0176	ACAT1,ACOX1,ACSL1,CD36,DGAT2,ESRRG,HADHA,PDK4
miR-16-5p (and other miRNAs w/seed AGCAGCA)		mature microRNA	Inhibited	-4.465	bias	0.0178	CDC14B,FNDC3B,GNL3L,GRB10,HACE1,IFRD1,ITGA2,KPNA3,OGT,PNP,PURA,RAB30,RARS1,RHOT1,SEC24A,SERPINE2,TMEM43,VEGFA,WEE1,YIF1B,ZYX
cholesterol		chemical - endogenous mammalian	Activated	2.085	bias	0.0184	ABCG1,ABCG5,ABCG8,ACAT1,ACLY,ACSL1,APOB,CD68,CROT,CYP3A5,F3,HNRNPD,HSPA5,ME1,MME,NPC1L1,NR0B2,NR4A1,NR4A2,PLIN2,SCARB1,SREBF1,UQCRHL
miR-200b-3p (and other miRNAs w/seed AAUACUG)		mature microRNA	Inhibited	-2.596	bias	0.0186	ACE2,BST1,ERRFI1,KCNK1,MSLN,RNF128,VEGFA
GW9662		chemical reagent	Inhibited	-2.681	bias	0.0186	ACLY,ANGPTL4,CD36,DGKZ,GCLC,GSR,HSPA5,LOC102724788/PRODH,PDX1,PLIN2,SHBG,SREBF1
voltage-gated calcium channel		complex				0.0186	ITPR2,ITPR3,NR4A2
MLH1		enzyme				0.0186	APC,CLU,PMS2
BCL6B		transcription regulator				0.0186	ATM,TNFRSF1A,VEGFA
INCB054329		chemical drug				0.0186	IL6R,JAK2,STAT6
oleoylethanolamide		chemical - endogenous mammalian				0.0186	CD36,MTTP,OXT
AI-1		chemical reagent				0.0186	AKR1C1/AKR1C2,GCLC,GCLM
RORA		ligand-dependent nuclear receptor		1.969	bias	0.0186	ABCG5,ACSL6,APOA4,APOC3,ARNTL,CD36,CYP3A5,GADD45A,KCNK5,LPIN2,NR1I3,PCK1,PLIN2,POR,SLC13A2,SLC16A10,SLC30A10,SLC41A2,SREBF1,SULT2A1,UBE2O
FUS-DDIT3		fusion gene/product		-1.633	bias	0.0188	CAMK2N1,NPAS2,PALLD,PLEC,STX1A,TSC22D3
carbon tetrachloride		chemical toxicant		1.923	bias	0.0192	ABCC2,APOA1,APOB,CAT,CPS1,GADD45A,GCLC,JUND,ME1,NAPEPLD,NR0B2,NR4A1,PDGFA,PDX1,RGN,SCTR,SKIL,SMAD7,SMURF2,SORD,SPHK1,TIMP2,TNFRSF12A
MAP2K7		kinase				0.0195	ENPP2,HSPA5,KLC1,LMO7,LSP1,MAOB,MTTP,PLA2G4A
ABCA1		transporter		-0.512		0.0195	ABCG1,APOA1,APOB,DGAT2,HSPA5,SCARB1,SLC2A2,SREBF1
NR2F2		ligand-dependent nuclear receptor				0.0195	APOA1,APOA4,APOC3,NR1I2,PCK1,RBP2,SHBG,SLC9A1,VEGFA
4beta-hydroxycholesterol		chemical - endogenous mammalian				0.0198	LPIN1,SREBF1
NPSR1		G-protein coupled receptor				0.0198	GADD45A,NR4A1
SLCO1C1		transporter				0.0198	ALDH1A1,VEGFA
C1QL3		other				0.0198	CD36,PCK1
SPG7	1.447	peptidase				0.0198	MCU,MICU1
VLDL		complex				0.0198	PLIN2,PON2
BOK		other				0.0198	ITPR2,ITPR3
RAB11A		enzyme				0.0198	SCARB1,SLC2A5
PHLDA1		other				0.0198	ITGA2,ITGA6
CYP8B1		enzyme				0.0198	ABCG5,ABCG8
TRPV5		ion channel				0.0198	S100G,TRPV6
PF-8380		chemical reagent				0.0198	CD36,ENPP2
nevirapine		chemical drug				0.0198	APOA1,CYP3A4
chlorothiazide		chemical drug				0.0198	S100G,TRPV6
barbiturate		chemical drug				0.0198	CYP3A4,CYP3A5
1,1-diethyl-2-hydroxy-2-nitrosohydrazine		chemical toxicant				0.0198	GADD45A,TNFRSF1A
pubchem compound 25247557		chemical reagent				0.0198	ACOX1,PDK4
myristoylated protein kinase C peptide inhibitor		biologic drug				0.0198	CD36,CD55
fenclonine		chemical drug				0.0198	AVP,OXT
isoacteoside		chemical - endogenous non-mammalian				0.0198	GCLC,GCLM
duvoglustat		chemical drug				0.0198	SLC2A2,SLC5A1
cholesterol ester		chemical - endogenous mammalian				0.0198	CD36,SCARB1
ARHGDIG		other	Inhibited	-2	bias	0.0199	ALCAM,LPAR1,PALLD,RGS2
1-(carboxymethylthio)tetradecane		chemical drug		0.152	bias	0.0199	ACOX1,APOA1,APOA4,ECI1
rosiglitazone		chemical drug	Activated	4.383	bias	0.0202	ABCG1,ACLY,ACO2,ACOX1,ACSL1,ACSL5,ADA,ANGPTL4,AQP3,CAT,CD36,CD68,CERT1,CIDEC,CYP3A4,DGAT1,DGAT2,F3,GBP1,GK,GPAT3,HSPA5,LAMB3,LPIN1,LTB4R,MAT2A,MFN2,NCK2,PCK1,PDK4,PDX1,PLIN2,PRDM16,RGS2,SCARB1,SHBG,SLC27A4,SLC2A2,SLC9A1,SREBF1,VEGFA
ALDH2		enzyme	Inhibited	-2.236	bias	0.0204	CTH,GCLC,GCLM,SHMT1,SLC3A2
WR 1065		chemical drug	Activated	2.2	bias	0.0204	CAT,CPOX,GADD45A,GSR,VEGFA
PKM		kinase	Activated	2.373	bias	0.0207	ABCG1,ACLY,ACOX1,CD36,ENO3,FBP1,GSR,PCK2,PDK4,PTK2
SOX3		transcription regulator	Inhibited	-3.162	bias	0.0207	ANKRD17,COBLL1,DSP,EPHA2,FABP2,NCKAP1,TEAD1,TXNRD1,VEGFA,ZBTB16
N-Ac-Leu-Leu-norleucinal		chemical - protease inhibitor	Activated	2.359	bias	0.0207	ACHE,APOB,BCAR1,ITPR2,ITPR3,PAK2,PRKCA,SCARB1,SREBF1,USF1
APC	1.014	enzyme		0.923		0.0213	APOB,CD55,CHRNA7,CLU,DPP4,FABP2,FAM126A,ITGA2,LAMA3,LCT,OAT,OGDH,PDK4,PLA2G4A,PRKCA,TNFRSF12A,VEGFA
XAV939		chemical reagent				0.0214	AASS,AHNAK,ARGLU1,DSP,JARID2,TAZ
nicotinic acid		chemical - endogenous mammalian		-1.387		0.0214	ABCG1,APOA1,CD36,CD68,MLXIPL,SCARB1
nafenopin		chemical drug				0.0214	ACOX1,APOA4,AQP3,CYP2C9,POR,SHBG
RELA		transcription regulator	Activated	3.076	bias	0.0216	ACTN4,AHR,ALCAM,ARFGAP3,CERT1,CYP2C9,CYP3A4,F3,GBP1,GCH1,GNPAT,GPRIN3,GRK5,IGHM,IGKC,ISG20,LYN,MAT2A,MST1R,NFATC2,NR1I3,NR4A1,NR4A2,ORAI1,PCK1,PLD1,PLK3,PTGER4,PXN,RGS1,SERPINE2,SFI1,SHBG,SLC2A5,SMAD7,SREBF1,TNFRSF10A,UGT1A1,VEGFA,VHL
NANOG		transcription regulator		-0.127		0.0225	ACY3,AHR,CCNL2,GATA4,HOPX,JARID2,LYN,NRIP1,PDX1,PILRB,PTK2,ROCK1,SMAD7,SMURF2,TAF1C,TBX3,TET2
TOB1		transcription regulator		1.89		0.0231	ATM,MBNL2,PCBP4,SCN3B,SNRK,SON,UBA6
omeprazole		chemical drug				0.0231	CBR1,CD36,CYP3A4,CYP3A5,ITGA6,POR,UGT1A1
D-fructose		chemical - endogenous mammalian	Activated	2.219	bias	0.0231	CD68,MLXIPL,SLC2A12,SLC2A2,SLC2A5,SLC5A1,SREBF1
sodium arsenite		chemical drug		1.407		0.0232	ABCC2,GADD45A,GCLC,GCLM,HDAC6,MAT2A,MTHFR,PCK1,VEGFA
PTEN		phosphatase		1.28		0.0232	ACO2,ACOX1,ACSL1,AGFG1,ARHGAP5,CDK10,DEGS1,EIF4EBP1,EP400,ERRFI1,ETS2,ETV3,F3,FN3K,GALK1,GRB10,GSR,GTF2I,GTPBP2,HADHA,IFRD1,ITPR3,JUND,LAMA3,LRAT,MAPKAPK3,MAT2A,MBP,ME1,MME,MYO6,MZF1,NR3C1,NR4A2,OGT,PFKFB3,PLEC,PXN,RAB30,SCTR,SEC23A,SLC30A10,SLC7A8,SMOX,SORD,SREBF1,SURF4,TEP1,TNFAIP1,TRAF3IP1,TSC22D3,UCKL1,VEGFA,VHL,VNN1,ZBTB16
Srebp		group				0.024	ACLY,ACSL1,CYP4F2,PGD
EGOT		other		1.067	bias	0.024	GBP1,MBP,MX1,TRIM25
CREBZF	1.169	transcription regulator		-1.972	bias	0.024	ERN1,HSPA5,PDK4,SREBF1
ITGA6	1.535	transmembrane receptor		1.989	bias	0.024	ENPP2,ITGA2,ITGB4,VEGFA
SCP2		transporter		-0.832	bias	0.024	ACOX1,PCK1,PLIN2,SCARB1
tomatidine		chemical - endogenous non-mammalian		-1.98	bias	0.024	EIF4EBP1,MARS1,TCIRG1,TNFRSF11A
ethoxyquin		chemical toxicant		1.98	bias	0.024	AKR7A3,CRYZ,CYP3A4,GCLC
thiazolidinedione		chemical drug				0.024	ABCG1,NR4A1,NR4A2,SPHK1
diethylmaleate		chemical toxicant		-0.152		0.024	AKR7A3,RANBP2,SLC3A2,SREBF1
27-hydroxycholesterol		chemical - endogenous mammalian		1.71	bias	0.024	ABCG8,ACE,ANPEP,SREBF1
IL6		cytokine	Activated	2.731	bias	0.0241	ABCC2,ABCC5,ACOX1,AHNAK,AHR,AKR1B10,ANPEP,APOA1,APOB,AVP,BST2,CD36,CD68,CES2,CIB2,CLU,CPS1,CYP2C9,CYP3A4,CYP3A5,DVL1,ENPP2,ERN1,ERRFI1,ETS2,F3,GADD45A,GCH1,HSPA5,IGHM,IL6R,ITGAV,JAK2,JCHAIN,JUND,LRP6,MAF,MARCHF7,MERTK,MIA2,MTTP,NR1I2,NR3C1,OSBPL1A,PDGFA,PTGER4,RASSF1,SEMA6D,SLC2A2,SLC39A14,SLC40A1,SLC41A2,SMAD7,SMOX,STAT6,TBC1D9,TNFRSF11A,TNFRSF12A,TNFRSF1A,TNFRSF1B,VEGFA,WEE1
SUMO3		other		-1.664		0.0241	CHRNA7,CTH,CXCL16,ENPP3,PML,PNP
ezetimibe		chemical drug		-1.342		0.0241	ABCG5,ACOX1,ACOX2,APOB,CD68,SREBF1
2-amino-5-phosphonovaleric acid		chemical - other		0.168		0.0243	ALS2,CGN,EXT1,GADD45A,IFRD1,NR4A1,NR4A2,PLK3,PRKAB2,RALGPS2,RASGEF1B,RGS2,RMC1,SENP7,ZC3H7A
cycloheximide		chemical reagent		-0.968		0.0243	ACOX1,AGFG1,AHR,APOA1,APOB,BRAF,CAT,CD55,CYP3A5,EIF4B,GADD45A,GBP1,GCLC,GCLM,ISG20,JUND,KDM6B,MME,NR2C2,NR3C1,NR4A1,PDGFA,PFKFB3,PXN,RGS2,SCARB1,SHBG,SNRNP70,SRSF7,TNFRSF10A,UACA,VEGFA,VHL
ZBTB16	1.759	transcription regulator		0.741		0.0245	B3GNT2,CCNT2,CD55,EMB,F2RL1,FABP2,GALNT6,GATM,INPP1,ITGAV,LTB4R,MAF,ME1,PBX1,PI4KB,REL,SATB1,SGMS1,SGMS2,TSC22D3,ZBTB16
cadmium chloride		chemical toxicant		0.863	bias	0.0245	ALDOB,ANXA5,GADD45A,GCLC,GSR,HSPA5,LPAR1,PFKFB3,PIK3C2G,SLC2A2,SLC5A1
desmopressin		biologic drug		1.27	bias	0.0245	AHNAK,ANK3,AVP,EIF4B,GOLGB1,MME,MTFR1L,NFAT5,PXN,RMDN3,S100A11
Irp		group				0.0245	ACO2,SLC11A2,SLC40A1
APOA2		transporter				0.0245	APOA1,APOB,SCARB1
NDFIP1		other				0.0245	CBL,LYN,SLC11A2
manumycin A		chemical reagent				0.0245	ANPEP,PLD1,VEGFA
LDL		complex	Activated	3.007	bias	0.0247	ABCG1,CD36,CD68,CYP2C9,EMB,F3,GCLC,GCLM,GTF2I,HSPA5,HYOU1,ITGAV,ITPR2,JAK2,LAMB3,MX1,NR0B2,NR4A1,NR4A2,PLIN2,SCARB1,SPHK1,SREBF1,VEGFA,VNN1
BRAF	1.061	kinase				0.0247	APLP2,B3GNT2,B3GNT5,B4GALT5,EIF2AK3,F3,FAM234A,GALNT3,GXYLT1,LAMA3,LAMB3,MME,MSLN,NT5E,SERPINE2,ST3GAL2,TMEM259,TNFRSF10A,TSPAN13,VHL
APP		other	Activated	2.984	bias	0.0247	ABCG1,ACHE,ACO2,ANXA5,APC,APLP2,ARNTL,ATM,CAT,CCDC25,CD68,CHRNA7,CLU,CPNE6,CSNK2A2,ENPP2,ETS2,EVL,EXT1,F2RL1,FBXW7,GALK1,GSK3A,HIPK2,HSPA5,HYOU1,IFIH1,ISG20,ITGA2,ITGA6,ITPR3,JUND,KCNE3,KIF2A,LATS1,LRP6,MAF,MAPKAPK2,MBD4,MBP,MDK,MERTK,MME,NCOA1,NF1,NR4A2,PARP14,PDGFA,PEBP1,PFKFB3,PFKP,PIAS1,PRKCA,PURA,RAMP1,RANBP2,RNF213,ROCK1,SATB1,SCARB1,SIRPA,SLC11A2,SMAD7,STAT6,STXBP4,TAGLN,THSD4,TNFRSF10A,TN…
WT1		transcription regulator		0.416		0.0253	ANPEP,APC,APLP2,BTAF1,CDC73,CREBZF,DDX3X,GRB10,GSR,ITM2B,JUND,LMAN1,MED13,MPP1,MSLN,NR4A2,PCK2,PDGFA,RALGPS2,ROCK1,SH3BP5,SOS1,VEGFA,YARS1
PTP4A1		phosphatase	Activated	2.496	bias	0.0257	AARS1,ACLY,ACTN4,ANXA5,APC,B3GNT2,ITGB4,MAP3K1,MAP3K2,PPP1R12A,ROCK1,SOS1,SOS2
HGF		growth factor	Activated	4.981	bias	0.0262	AHR,ANGPTL4,ANK3,ARNTL,ATM,CHD2,COPB1,CRY1,DDX3X,ERRFI1,F3,FAM3C,FNDC3A,GRB10,GRK5,ISG20,ITGA2,ITGA6,ITPR3,LATS1,MAPKAPK2,MAT2A,MERTK,NR0B2,NR4A1,NR4A2,NRIP1,PCK1,PDGFA,PEMT,PVR,RGS2,SF3B4,SKIL,SLC2A2,SNRNP70,SSTR1,TBC1D8,TNFRSF1A,TNFSF15,VEGFA
NR5A2		ligand-dependent nuclear receptor	Activated	2.372	bias	0.0265	ABCC2,ABCG5,ABCG8,APOA1,C5,CXCL16,GATM,NR0B2,NR1I2,NR4A1,PLK3,SCARB1,TNFRSF12A,TNFRSF1B
CST5		other	Inhibited	-2.2	bias	0.0267	AHCTF1,AHNAK,AKR1C1/AKR1C2,ANK3,ANXA5,CHD2,CYBRD1,DSP,EDC4,FBXO2,GDA,IQGAP2,ITPR3,JMJD1C,KDM5B,MYCBP2,NPAS2,NR3C1,NT5E,PDLIM5,S100A11,TENT4B,TRRAP,ZCCHC8,ZFC3H1
HSD11B1		enzyme		-1.109		0.0271	ACOX1,ANGPTL4,APOA1,PDK4,PFKFB3,SREBF1
22(R)-hydroxycholesterol		chemical - endogenous mammalian		1.605	bias	0.0271	ABCG1,ABCG8,ACOX1,APOC2,NR0B2,SREBF1
trans-cinnamaldehyde		chemical drug	Activated	2.219	bias	0.0272	FMO5,GCLC,GSR,POR,TXNRD1
tazemetostat		chemical drug		-0.192	bias	0.0273	ALS2,ATP7A,B3GNT2,CAMSAP3,CD58,DDX3X,EHD1,EIF4B,FLRT3,HERC1,HNRNPD,HSPA5,MICALL2,NCOA6,NPNT,NR4A2,OGT,PAK2,PDGFA,PDLIM5,PLXNA3,PON2,SATB1,STAT6,TRRAP,UBR5,ZMYM2
paraquat		chemical toxicant		1.592	bias	0.0273	APOA1,CAT,CEP290,GCLC,GSR,LPIN2,MARCHF9,NFAT5,NIPBL,NR4A1,ROCK1,STON2,VEGFA
TEAD1	1.286	transcription regulator		1.667	bias	0.0273	FILIP1L,GSK3A,KAZN,MSLN,MTMR10,PURA,RHOBTB1,TAGLN,TAZ
GnRH-A		chemical reagent		1.762		0.0273	ACE,AKR1B10,ANXA5,CD68,NR4A1,RGS2,SKIL,SNN,TRPM7
gemfibrozil		chemical drug	Activated	2.194	bias	0.0273	ACOX1,APOA1,CYP2C9,ECI1,GADD45A,HADHA,MBP,PCSK5,POR
EP300	1.183	transcription regulator	Activated	3.07	bias	0.0279	ACHE,ALPI,AQP11,CBL,CD36,CHKA,CTSE,EP300,EVL,FNDC3B,H2AW,ITGA6,LAMA3,MAF,MME,NPAS2,NR3C1,NR4A1,PCK1,PCYT1A,PDGFA,PDK4,PDX1,PIPOX,PITPNM1,PLA2G4A,PLEKHA1,RNF157,SLC6A19,SMAD7,SMPD3,SPHK1,TIPARP,TNFAIP1,TULP4,VEGFA,WFS1
ESRRG	1.089	ligand-dependent nuclear receptor	Activated	2.156	bias	0.028	ACO1,ACO2,CREBZF,KCNE3,LPIN1,NR0B2,NR3C1,PCK1,PDK4,VEGFA
DYSF		other	Inhibited	-2.08	bias	0.0281	ACLY,AGPAT2,CD55,CD68,CTSH,DGAT1,DGAT2,ERRFI1,GABARAPL1,GPAT3,SREBF1
RXRG		ligand-dependent nuclear receptor	Activated	2	bias	0.0282	ACSL1,APOA1,APOC3,MBP,PCK1,PDK4,RBP2,TIMP2
ZNF202		transcription regulator				0.0286	ABCG1,APOA4,APOC3,VEGFA
TMBIM6		other		0	bias	0.0286	ERN1,ERO1B,HSPA5,WFS1
WWTR1-CAMTA1		fusion gene/product		1.964	bias	0.0286	BST1,PDGFA,TEAD1,VEGFA
thyroid hormone		chemical - endogenous mammalian		0.822		0.0288	ABCG1,ACE,ACSL5,ALDOB,APOA4,BCAR1,GCH1,IGHM,MBP,ME1,OAT,OXT,PCK1,PGD,PML,RYK,SERPINE2,UQCRHL
alitretinoin		chemical drug	Activated	3.157	bias	0.0288	ABCG1,ACOX1,ANXA5,APOA1,APOC3,CD36,CYP4F11,CYP4F2,GK,MFN2,MTTP,NR0B2,PDX1,RBP2,SLC2A2,SREBF1
AMPK		complex		1.37		0.029	ACE,ACO2,CAT,CREBZF,CYP3A4,CYP4F2,LPIN1,NR0B2,OAT,ORAI1,PCK1,PFKFB3,SREBF1
SOX1		transcription regulator	Inhibited	-3	bias	0.0296	ANKRD17,COBLL1,DSP,EPHA2,FABP2,NCKAP1,TEAD1,TXNRD1,VEGFA
mir-210		microRNA	Inhibited	-3.205	bias	0.0301	CDK10,CPEB2,FAM102A,FAM3C,FOXN3,HECTD1,NIPBL,P4HB,SETD2,SMCHD1,STAT6
spironolactone		chemical drug		1.07	bias	0.0301	ABCC2,ACE,CYP3A4,CYP3A5,MLXIPL,NR3C1,PRDM16,SLC9A1,TIMP2,TSC22D3,VEGFA
ALKBH5		enzyme				0.0301	CLU,DDX3X,FBXL5,MBP,MYO6,PAFAH1B1,RGS2,SGMS1,SLC7A8,SPAG9
mycophenolic acid		chemical drug	Activated	3.148	bias	0.0301	ANPEP,AZGP1,CD55,CLU,GBP1,HNRNPD,HSPA5,MME,PDLIM5,UGCG
mir-223		microRNA		0.208		0.0301	ALCAM,APOBEC1,ATM,BST1,CD36,CYB5A,FBXW7,GALC,KIFBP,MUC13,PDX1,SCARB1,SLC11A2,SLC2A2,SLC40A1
ASAH1		enzyme		-1.732	bias	0.0304	CERS2,NR4A1,NR4A2,SCARB1,SPHK1,TAGLN
NR1D1		ligand-dependent nuclear receptor		0.105		0.0304	ACLY,APOC3,ARNTL,CRY1,ME1,OTOP3
SP600125		chemical drug	Inhibited	-3.222	bias	0.0306	APOA1,CIDEC,CREB3L2,CXCL16,EMB,F3,FLRT3,GADD45A,GATA4,GRB10,HSPA5,IL6R,ITGA2,ITGA6,ITGB4,MEP1B,MTHFR,NR0B2,NR4A1,PARP8,PCK2,PLA2G4A,PLCB3,PLEC,PTK2,SPHK1,SREBF1,TNFRSF10A,VEGFA
arsenic trioxide		chemical drug	Activated	3.011		0.0306	ARID3A,ATP2B1,CBR1,CTH,EIF2AK3,GCLC,GCLM,GSR,HSPA5,HYOU1,IFRD1,LOC102724788/PRODH,MAF,ME1,MED15,P4HB,PML,RBP2,SF3B1,SF3B4,SHMT1,SKIL,SON,SREBF1,TCIRG1,TNFRSF10A,TNFRSF1A,TXNRD1,VEGFA
IL2		cytokine	Activated	2.129	bias	0.0307	ACSL6,ADCY9,AHR,ATM,AVP,CAMK2N1,CARD10,CBLB,CD58,CPD,CYP2C9,DAPK1,DAPK2,DPP4,ENPP2,EVL,GCNT1,HOPX,HSPA5,IFRD1,ISG20,ITGA2,ITGA6,ITM2B,JAK2,JUND,KCNK1,LTB4R,MAF,MAPKAPK2,MAPKAPK3,ME1,MME,MX1,NT5E,OSBPL3,PELI1,PNP,RASGEF1B,RGS2,RNF128,SATB1,SLC3A2,SNAP23,SORD,SOS1,SOS2,STAM,SWAP70,TNFRSF10A,TNFRSF11A,TNFRSF12A,TNFRSF1A,TNFRSF1B,VEGFA,YARS1
tosedostat		chemical drug	Activated	2.236	bias	0.0311	CARS1,CTH,GADD45A,MARS1,VEGFA
bilirubin		chemical - endogenous mammalian		0.937		0.0311	ABCC2,CYP2C9,CYP3A4,HSPA5,UGT1A1
stearic acid		chemical - endogenous mammalian		1.109	bias	0.0311	CLU,CYP4F12,CYP4F2,F2RL1,PLIN2
fluocinolone acetonide		chemical drug		-0.378		0.0312	ANGPTL4,CDCA3,JUND,KDM5B,LSP1,USF1,ZBTB16
ziritaxestat		chemical drug		0.378		0.0312	AKR1C1/AKR1C2,LPAR1,MX1,MYO15B,PBXIP1,STON2,TAGLN
TOP1	1.615	enzyme				0.0313	F3,MYO6,TOP1
MED14		transcription regulator				0.0313	CD36,CIDEC,NR3C1
AJUBA		transcription regulator				0.0313	BCAR1,PTK2,WEE1
HAX1		other				0.0313	ABCG5,ABCG8,NR0B2
clotrimazole		chemical drug				0.0313	CYP3A4,CYP3A5,UGT1A1
nicardipine		chemical drug				0.0313	CYP2C9,CYP3A4,CYP3A5
Mt		group				0.0313	EIF2AK3,ERN1,HSPA5
RAR-RXR		complex				0.0317	PRDM16,VEGFA
Dlx6os1		other				0.0317	AKR1B10,WEE1
MLYCD		enzyme				0.0317	CD36,PDK4
SLC30A10	2.459	transporter				0.0317	S100G,TRPV6
PU-H71		chemical drug				0.0317	JAK2,LYN
ALDH3A2		enzyme				0.0317	GCLC,GCLM
GIT1		kinase				0.0317	PTK2,PXN
TRA2B		other				0.0317	LPIN1,PPP1R12A
ERN2		kinase				0.0317	HSPA5,MTHFR
WSB1		other				0.0317	HIPK2,VEGFA
SORL1		transporter				0.0317	HYOU1,PACS1
tofogliflozin		chemical drug				0.0317	DGAT1,DGAT2
GSK-2606414		chemical reagent				0.0317	HSPA5,P4HB
GYS2		enzyme				0.0317	MLXIPL,SREBF1
miconazole		chemical drug				0.0317	NR1I2,NR1I3
Collagen type V		complex				0.0317	ITGA2,ITGAV
mini-GAGR		chemical reagent				0.0317	CAT,GSR
DASA-58		chemical reagent				0.0317	ABCG1,CD36
allosamidin		chemical reagent				0.0317	ABCG1,CD36
kb-NB 142-70		chemical drug				0.0317	ERN1,HSPA5
GLI1		transcription regulator	Inhibited	-3.46		0.0319	ABCG1,AHNAK,AKR1C1/AKR1C2,ARL14,C5,CEP70,CLU,DEGS1,EMB,FOLH1,FOXN3,GATA4,GATA5,GDA,IQGAP2,ITGB4,ITGB6,KDM5B,LAMB3,MED13L,MIA2,MST1R,NFAT5,PAM,PDGFA,PDK4,PPIP5K1,PRAG1,PVR,RAB8B,S100A11,SBF2,SFXN3,TBX3,TFPI,TGOLN2,TIMP2,TNFRSF12A,TNIK,UACA,VEGFA,VMP1,WNT2B
OGA		enzyme		-1.029		0.0319	ACO2,ACTN4,APOBEC1,APOC2,AZGP1,BRAF,CD302,CD36,CD55,CD68,CDK10,CREB3L2,CXCL16,CYP4F11,DST,FBP1,GADD45A,GALK2,GALNT6,GTF2IRD1,HIPK2,IL6R,ITGA2,MICALL2,NGEF,OGDH,OGT,PIAS1,PLA2G4A,PLIN2,PRKG2,SERPINE2,SFRP5,TIMP2,TNFRSF12A
maslinic acid		chemical - endogenous non-mammalian		-1.982	bias	0.0321	DVL1,FBXW11,IGHM,ITPR2,PLA2G4C,PXN,SLC2A2,SLC5A1,SOS1,SREBF1,TLN1
bee venom		chemical - endogenous non-mammalian	Activated	2.443	bias	0.0321	EHD1,ETS2,GADD45A,IFRD1,ITGAV,LPIN2,MARCHF7,NR4A2,RGS1,RGS2,SPAG9
Vegf		group	Activated	4.804	bias	0.0323	ACE,AHR,ANGPTL4,ANPEP,ARNTL,CRY1,DDX3X,ENPP2,F3,FNDC3A,GBA2,GRB10,GRK5,HACD2,HOPX,ISG20,ITGA2,ITGA6,ITPR3,LATS1,LPAR1,LRAT,LYN,MAOB,MAPKAPK2,NR4A1,NR4A2,PDGFA,PDK4,PEMT,PRDM16,PTK2,PVR,RGS2,RNF125,SNRK,SSTR1,TBC1D8,TNFRSF11A,TNFSF15,UGCG,VEGFA
aflatoxin B1		chemical - endogenous non-mammalian	Activated	3.4	bias	0.0324	ABCG5,ABCG8,AKR7A3,ALDH1A1,ANXA13,CDK10,CENPT,CYP3A4,CYP3A5,ESPL1,GCLC,GCLM,GSR,GULP1,ITGB4,KIFC3,MME,NCK2,RAD18,RGS2,S100G,SLC5A1,TRIM16,TRPV1,TXNRD1,VEGFA
hydrocortisone		chemical - endogenous mammalian		1.638		0.0335	ACHE,ACO1,AVP,CBR1,CYP3A4,DDX17,EP300,ERRFI1,GBP1,ITGA2,NR1I3,NR3C1,PLA2G4A,STX1A,SULT2A1,TSC22D3
FN1		enzyme		1.868	bias	0.0335	ACE,ACTN4,APLP2,DDX3X,DLGAP4,EIF4B,F3,GSK3A,ITGAV,JUND,MAT2A,PXN,RNF125,SLC9A1,SNAP23,TAGLN,TIMP2,TLN1,VAV2,ZYX
SIM2		transcription regulator				0.0337	ALPI,GADD45A,IKBKB,TIMP2
PER1		transcription regulator				0.0337	ARNTL,AVP,CRY1,WNK1
MGLL		enzyme		-0.577		0.0337	ACOX1,CD36,DGAT1,SREBF1
fluconazole		chemical drug				0.0337	CYP2C9,CYP3A5,POR,SULT2A1
SP2509		chemical reagent		-0.192	bias	0.0337	ALS2,ATP7A,B3GNT2,CAMSAP3,CD58,DDX3X,EHD1,EIF4B,FLRT3,HERC1,HNRNPD,HSPA5,MICALL2,NCOA6,NPNT,NR4A2,OGT,PAK2,PDGFA,PDLIM5,PLXNA3,PON2,SATB1,STAT6,TRRAP,UBR5,ZMYM2
NR2C2	1.193	ligand-dependent nuclear receptor		1.165	bias	0.0338	ACOX1,CD36,ERCC6,HADHA,NR2C2,RBP2
IL1B		cytokine	Activated	3.262	bias	0.0338	ABCC2,ACE,ACHE,ANGPTL4,APOB,APOC2,ASAH2,AVP,C5,CAT,CD55,CHST6,CXCL16,CYP2C19,CYP2C9,CYP3A4,CYP3A5,DGKA,DPP4,EHD1,EIF2AK3,EIF4EBP1,ENPP2,EP300,ERRFI1,ETS2,F2RL1,F3,GADD45A,GBP1,GCH1,GCLC,GNPAT,HSPA5,IFRD1,IL6R,ISG20,ITGA6,ITGAV,JUND,LAMA3,LAMB3,MAP3K1,MAPKAPK2,MUC3A,MX1,NFAT5,NFATC2,NR0B2,NR1I3,NR4A1,NR4A2,P4HB,PDX1,PFKP,PLA2G4A,PLD1,PLK3,REL,SCARB1,SLC11A2,SLC19A3,SLC2A2,SMAD7,SMPD3,SREBF1,STAT6,…
quercetin		chemical drug	Activated	2		0.0343	ABCC2,ACOX1,DAPK1,HIPK2,HSPA5,KMT2D,LMO7,NPAS2,NR1I3,NT5E,PDX1,PLD1,PON2,POR,ROCK1,SMAD7,THSD4,TMC5,TNFRSF11A,TRPV6,WNK1
oltipraz		chemical drug		1.432	bias	0.0353	ACE,ACE2,AKR7A3,CRYZ,IKBKB
cigarette smoke		chemical toxicant	Activated	2.231	bias	0.0356	AHR,AKR1B10,CAT,CLU,CYP3A5,EIF2AK3,ERN1,GCLC,GCLM,GSR,HSPA5,IKBKB,LRAT,MAP3K1,MAPK8IP3,MX1,PGD,PRKCA,REL,SMAD7,SREBF1,TNFRSF1A,TXNRD1,VEGFA
TP73		transcription regulator	Activated	3.487	bias	0.0362	ADA,ANGPTL4,ARNTL,ATM,BRAF,CD55,CDC42EP2,CTH,EPHA2,FKBP1B,GADD45A,GRK5,H2BC9,HIVEP1,ITGB4,KCNK1,LOC102724788/PRODH,MDK,PDGFA,PML,PRKAG2,RB1CC1,SERPINB6,SERPINE2,SNRK,TNFRSF10A,TNFRSF12A,TNFRSF1A,TNFRSF1B,TSHZ2,UBL3,UVRAG,VEGFA,VMP1
PD98059		chemical - kinase inhibitor	Inhibited	-3.594	bias	0.0364	ABCC2,ACE,ANPEP,APOA1,CD36,CD55,CHRNA7,CLU,CTSH,EIF2AK3,ERRFI1,F3,FAM13A,FAM3B,GADD45A,GTF2I,HSPA5,HYOU1,ITGA2,ITGAV,JUND,LAMA3,LPGAT1,MAPKAPK2,MAT2A,NR4A1,PCK1,PCYT1A,PDGFA,PLA2G4A,PLEC,PNP,RGS1,ROCK1,SCARB1,SEC14L2,SI,SIRPA,SLC3A2,SREBF1,TAGLN,TIMP2,TNFRSF10A,TNFRSF11A,TSC22D3,VEGFA
SCAP		other		1.941	bias	0.0371	ACLY,ACSL1,ACSL5,C5,CYB5A,CYP4F2,IGHM,PLA2G4C,PTGER4,SREBF1
LGALS1		other	Activated	2.537	bias	0.0371	AHR,ANK3,CXCL16,DISP1,F3,GPAT3,GPCPD1,IGHM,MAF,ROCK1
cinnamaldehyde		chemical toxicant	Activated	2.578		0.0371	CAT,DGAT1,GCLC,GCLM,GK,JUND,PDK4,PRDM16,SLC2A12,TRIM16
ABCB1		transporter		-1.89	bias	0.0375	ACBD5,CPEB2,PIK3C2A,PLK3,SLC11A2,UGCG,USP28
PCGEM1		other	Activated	2.201	bias	0.0375	ACLY,ACOX1,GSR,OGDH,PDK4,PGD
paricalcitol		chemical drug		0.391	bias	0.0375	F2RL1,F3,PTGER4,S100G,TFPI,TRPV6
naringenin		chemical - endogenous non-mammalian		-0.896	bias	0.0375	HSPA5,LYN,MTTP,NR3C1,SOAT2,SREBF1
black raspberry extract		chemical drug				0.0378	ACTN4,AHNAK,AKR1B10,ALS2,CIB2,LAMB3,NDEL1,PIP5K1A,PLK3,PRKG2,TOP1,USO1
NRG1		growth factor		1.901	bias	0.0383	ACAT1,ACHE,BDH2,ENO3,EPHA2,ERRFI1,GATA4,GDA,GUCY2C,ITGAV,JUND,MAF,MBP,MED1,MST1,NR4A1,PAFAH1B1,PDGFA,PRKG2,PXN,SHBG,SLC4A7,TNFAIP1,VEGFA
FABP2	2.212	transporter				0.0389	ABCG5,ABCG8,NPC1L1
GFER		enzyme				0.0389	ACOX1,CYP3A4,NR1I3
erastin		chemical drug				0.0389	GCLC,GCLM,NCOA4
RBP1		transporter				0.0389	ALDH1A1,PDX1,SLC2A2
2-aminoethoxydiphenylborane		chemical reagent				0.0389	ITPR2,ORAI1,VEGFA
trans-stilbene oxide		chemical reagent				0.0389	ABCC2,AKR7A3,CYP3A5
PTPN3		phosphatase	Activated	2	bias	0.0393	ANGPTL4,ITGAV,SMAD7,TAGLN
edaravone		chemical drug		-1.982	bias	0.0393	ACLY,CAT,GSR,HSPA5
GLP-1-(7-34)-amide		biologic drug		1.982		0.0393	AVP,MFN2,NR4A1,PDX1
tributyrin		chemical drug	Activated	2.813	bias	0.0393	AZGP1,CD55,GBP1,HNRNPD,HSPA5,MME,PDLIM5,UGCG
mitomycin C		chemical drug	Activated	2.564	bias	0.0393	GADD45A,HSPA5,SRSF7,TOP1,TULP4,VEGFA,VMP1,WEE1
NPC1		transporter		-1.964	bias	0.0396	ABCG1,ABCG8,APOB,ARNTL,CD68,CHKA,LIPA,OSBPL3,SREBF1,SULT4A1
KLF5		transcription regulator		0.971		0.0396	ACOX1,ALPI,CGREF1,PDGFA,PGRMC2,PIAS1,SMAD7,TAGLN,TRPV6,WFS1
MK2206		chemical drug	Inhibited	-2.19	bias	0.0398	DGKA,MLXIPL,PFKFB3,SREBF1,VEGFA
linsidomine		chemical drug		0.73		0.0398	AVP,GCLC,NR4A1,PDGFA,VEGFA
dinoprost		chemical - endogenous mammalian		1.394	bias	0.0399	AKR1C1/AKR1C2,CD36,LIPA,NR4A1,NR4A2,PLA2G4A,POR,PTK2B,VEGFA
UCHL1		peptidase	Inhibited	-2.339		0.0399	ADCY9,CPD,GABARAPL1,HSPA5,LPIN1,PI4K2B,PLA2G4A,RHOF,STXBP4
ARNTL	1.21	transcription regulator	Activated	2.274		0.0399	ACOX1,ARNTL,CRY1,GSR,HSPA5,MLXIPL,RBP2,SREBF1,WEE1
NUPR1		transcription regulator		-1.718	bias	0.0403	ABCC5,ABL2,ADCY9,ANK3,ARHGEF26,ATP6V0A1,B3GNT5,CAMK2N1,CASTOR2,CD68,CDCA3,CENPC,CROT,CTPS2,ESPL1,FLVCR1,GADD45A,GCH1,GK,GPCPD1,IL6R,ITPR3,MAT2A,MEGF9,MYO18A,NAA40,NAPEPLD,PFKFB3,PLK3,PRAG1,PXDC1,RAB17,SLC16A10,SLC2A12,SPG7,ST3GAL2,TEP1,TESK1,TRIM16,WNK1,ZNF488
nitrofurantoin		chemical drug		0.57		0.0405	ABCC2,ACOX1,ANXA5,CAT,CFI,CLU,CPS1,GADD45A,GSR,HSPA5,IFRD1,ITGB4,PCYT1A,S100A11,TNFRSF12A,VEGFA
tributyltin		chemical reagent		-0.333		0.0406	ABCG1,ACLY,ACOX1,ACSL1,AHR,ANGPTL4,CIDEC,DGAT2,F2RL1,NGEF,PDK4,PTPN22,SREBF1
STAT5B		transcription regulator		-1.335	bias	0.0408	ACSL6,AGPAT2,AHNAK,AKR1C1/AKR1C2,ATM,CBR1,CYP2C9,CYP3A5,DAPK1,DGAT2,EIF4A2,FAM126A,GABARAPL1,GADD45A,IL11RA,JUND,LAMA3,MAF,ME1,NR4A2,NT5E,PCSK5,PDK4,RAB30,S100G,SERPINB6,SULT2A1,TNFRSF11A,TNFRSF1A,VNN1
VHL	1.389	transcription regulator				0.0409	AHCYL1,ALDH1A1,F3,FILIP1L,FLCN,GAL3ST1,GLO1,JADE1,MAF,PFKFB3,RHOF,SLC40A1,TAGLN,VEGFA
ABCB6		transporter		0.264		0.0415	CAT,CPOX,CYP3A5,CYP4F2,SLC25A37,SLC25A51
CREB1		transcription regulator	Activated	2.958	bias	0.0417	ACHE,AKAP8L,AQP11,AVP,BAG3,CADPS2,CAMKK2,CARS1,CD68,CGREF1,CPD,DGKA,ERRFI1,ESRRG,ETV3,FABP2,FAM3B,FRAT1,GADD45A,GDA,HSPA5,LAPTM4B,MAT2A,NECTIN3,NF1,NR4A1,NR4A2,OXT,PAM,PCK1,PLA2G4A,PLCXD2,RALYL,RASGEF1B,RGS2,SCN3B,SIK3,SLC19A1,SMPD3,SPRED3,SREBF1,SSTR1,TENT5A,TIPARP,VEGFA
BRCA1		transcription regulator	Activated	2.739	bias	0.0419	APOBEC1,ATM,CARD10,CYP3A4,DGKA,ENPP2,EP300,GADD45A,HNRNPD,LAMA3,LPIN1,MX1,NR3C1,POLR3E,SERPINE2,VEGFA,WEE1
KLF3		transcription regulator	Inhibited	-3.286	bias	0.042	AHNAK,ANXA5,C11orf24,CD55,CDK10,CENPT,DEGS1,DIAPH1,FAM126A,GCNT1,HS3ST1,JAK2,KDM5C,LTK,PDE7A,PFKP,PI4K2B,RASSF1,SEC16B,SEC24D,SLC28A2,SMCHD1,SNRK,TAZ,TJAP1,TP53I13,TRIM36,UBL3,UGCG,ZDHHC14
diclofenac		chemical drug	Activated	2.958	bias	0.0423	AARS1,CTH,EIF4A2,EIF4EBP1,JUND,MED13L,PIK3C2A,SOS1,TNFRSF12A,VEGFA
PTTG1		transcription regulator	Inhibited	-2.03	bias	0.0428	ATM,ATRX,MBD4,PMS2,POLK,RAD18,REV3L,VEGFA,XPA
cerivastatin		chemical drug		1.518		0.0428	APOA1,CD36,ENPP3,F3,GCH1,ITGB4,PDGFA,TSC22D3,VEGFA
SRC		kinase	Activated	2.418	bias	0.0429	ABCG1,ABCG5,ABCG8,ACAT1,CBL,F3,GBP1,PRKCA,SCARB1,SIRPA,SLC4A7,TNFRSF11A,VEGFA
FOXO1		transcription regulator	Activated	2.913	bias	0.0431	ACLY,ACSL5,ALDOB,ANGPTL4,APOC3,ATP6V0A1,CAT,CD36,CDK5RAP3,CTSE,DAPK1,EIF4EBP1,FABP2,GABARAPL1,GADD45A,HSPA5,HYOU1,IGLL1/IGLL5,ITGAV,ITGB6,LPIN2,LRAT,ME1,MLXIPL,MTTP,PCK1,PCK2,PDK4,PDX1,RHOT1,SCARB1,SEMA6D,SLC25A15,SLC25A37,SLC2A2,SREBF1,TAZ,TNFRSF11A
trans-hydroxytamoxifen		chemical drug		-0.522		0.0438	ABCC5,ACTN4,ADCY9,ASCC3,CLU,CRYZ,CTSH,EPB41L3,FMO5,FOLH1,GCLC,ITGA2,LAMB2,NELL2,P4HB,RAB30,RB1CC1
F2R		G-protein coupled receptor	Activated	2.229	bias	0.0439	CD55,DSP,F11,F3,FBP1,ITGA6,LAMB3,NR4A1,TAGLN,TFPI,VEGFA
pyridaben		chemical toxicant		1.134	bias	0.0446	CEP290,MARCHF9,NFAT5,NIPBL,NR4A1,ROCK1,STON2
3-methylcholanthrene		chemical toxicant				0.0446	CD36,CYP3A4,GSR,ME1,NR4A1,POR,UGT1A1
EGR1		transcription regulator	Activated	3.204	bias	0.0448	ACE,ACHE,APOA1,BCAR1,CHRNA7,CLU,EIF4EBP1,F3,GADD45A,GALNT3,IL6R,JUND,MAOB,ME1,NR4A1,PDGFA,PDX1,VEGFA
miR-30a-3p (and other miRNAs w/seed UUUCAGU)		mature microRNA		-1.997	bias	0.0454	HELZ,PIK3C2A,RAB8B,WDR44
PLA2G6		enzyme		0.246		0.0454	EIF2AK3,ORAI1,RGS2,STAT6
HFE		transmembrane receptor				0.0454	CYBRD1,HSPA5,SLC2A2,SLC39A14
BAP1		peptidase		-1.131	bias	0.0454	HSPA5,LATS1,TAZ,TNFRSF10A
fibric acid derivative		chemical drug		-0.288		0.0454	APOA1,APOB,APOC3,PDK4
1-chloro-2,4-dinitrobenzene		chemical drug	Activated	2	bias	0.0454	GCLC,GCLM,SCARB1,TXNRD1
9Z,11E-octadecadienoic acid		chemical - endogenous mammalian		-0.784		0.0454	ACOX1,CD36,NFAT5,SREBF1
DL-fructose		chemical - endogenous mammalian		1.957	bias	0.0454	CD36,NR3C1,SLC2A5,SREBF1
phytohemagglutinin		chemical drug	Activated	5	bias	0.0456	ACOX1,AMFR,APOC2,C5,CAT,CPS1,GCLC,HIVEP1,INPP1,JAK2,LAMB2,LMAN1,MBP,MEIS2,NRIP1,NT5E,PEMT,PLD1,PON2,PRKCA,PTPN22,SLC2A2,SPHK1,TEAD1,TFPI,ZFX
20-hydroxyeicosatetraenoic acid		chemical - endogenous mammalian				0.0456	APOA1,CYP2C9
alpha-estradiol		chemical - endogenous mammalian				0.0456	SREBF1,VEGFA
thioinosine		chemical toxicant				0.0456	CD36,FABP2
norethindrone acetate		chemical drug				0.0456	F3,TFPI
vanillyl-N-nonylamide		chemical drug				0.0456	GADD45A,HSPA5
UFL1		enzyme				0.0456	CDK5RAP3,HSPA5
CCAR1		transcription regulator				0.0456	RGS2,SPHK1
NUS1		enzyme				0.0456	EIF2AK3,HSPA5
USP28	1.289	peptidase				0.0456	GATA4,PLK3
2-chlorohexadecanoic acid		chemical - endogenous mammalian				0.0456	CD36,CIDEC
TFPI	2.987	other				0.0456	F3,ITGA2
PRKD2		kinase				0.0456	F3,ITGA2
PAPPA		peptidase				0.0456	ABCG1,SCARB1
HAMP		other				0.0456	SLC11A2,SLC40A1
miR-219a-5p (and other miRNAs w/seed GAUUGUC)		mature microRNA				0.0456	PLCG2,TNFRSF1B
NUCB2		other				0.0456	AVP,OXT
Nisch		other				0.0456	MLXIPL,SREBF1
GCH1	1.922	enzyme				0.0456	GCH1,SLC25A37
CFH		other				0.0456	APOA1,APOB
Fructus xanthii aqueous extract		chemical - endogenous non-mammalian				0.0456	ACOX1,CD36
G6PC1		phosphatase				0.0456	HSPA5,HYOU1
tirbanibulin		chemical drug				0.0456	BCAR1,PXN
Paxip1		other				0.0456	REL,VEGFA
OBP2B		transporter				0.0456	MLXIPL,SREBF1
ZKSCAN3		transcription regulator				0.0456	ITGB4,VEGFA
SB-505124		chemical drug				0.0456	ITGA2,LAMB3
XCT790		chemical reagent				0.0456	MAOB,PDK4
acetazolamide		chemical drug				0.0456	EIF2AK3,HSPA5
GABA receptor		complex				0.0456	NR4A1,NR4A2
4-aminophenol		chemical - endogenous mammalian				0.0456	CLU,GCLM
PDZ1i		chemical reagent				0.0456	ITGA6,ITGB4
Z-IETD-FMK		chemical - protease inhibitor				0.0456	PLD1,SPHK1
RAM2061		chemical reagent				0.0456	EIF2AK3,ERN1
trigonelline		chemical - endogenous mammalian				0.0456	ACE,ACE2
myristic acid		chemical - endogenous mammalian				0.0456	F2RL1,PLIN2
N-retinylidene-N-retinylethanolamine		chemical - endogenous mammalian				0.0456	EIF2AK3,VEGFA
UDP-D-glucose		chemical - endogenous mammalian				0.0456	HSPA5,HYOU1
SKIL	1.628	transcription regulator		1.109	bias	0.0457	CLDND1,CPEB2,RHOBTB1,SKIL,SMAD7,TLN1
CYP27B1		enzyme		1.22	bias	0.0457	ATP2B1,CYP3A4,CYP3A5,ITGB4,S100G,TRPV6
vitamin E		chemical drug	Inhibited	-2.608	bias	0.0458	APOA1,CAT,CD36,F3,SCARB1,SLC11A2,TNFRSF1A,VEGFA
BACH1		transcription regulator	Inhibited	-2.415	bias	0.0458	GCLC,GCLM,ME1,PDK3,PDK4,SLC25A15,SLC40A1,TFE3
nifedipine		chemical drug		0.216	bias	0.0458	ATP2B1,BRAF,CYP2C9,CYP3A4,CYP3A5,FAM3B,NR3C1,NR4A1,VEGFA
octanoic acid		chemical - endogenous mammalian				0.0473	CD36,DGAT2,SREBF1
Coup-Tf		group				0.0473	OTC,PCK1,S100G
JUP		other				0.0473	PML,RNF8,SATB1
miR-135a-5p (and other miRNAs w/seed AUGGCUU)		mature microRNA				0.0473	APC,JAK2,NR3C1
MGAT3		enzyme				0.0473	APOB,ITGA2,MTTP
COL6A1		other				0.0473	ENO3,PTK2,ROCK1
PEMT	1.293	enzyme				0.0473	CD68,HSPA5,PEMT
NR1D2		ligand-dependent nuclear receptor				0.0473	APOC3,ARNTL,CD36
pyruvic acid		chemical - endogenous mammalian				0.0473	NR4A1,TNFRSF10A,VEGFA
meclizine		chemical drug				0.0473	ABCC2,CYP3A5,UGT1A1
diacylglycerol		chemical - endogenous mammalian				0.0473	ACOX1,CD36,PRKCA
beta-1,3-glucan		chemical drug				0.0473	ITGAV,PDGFA,VEGFA
NDRG1		kinase		1.092		0.0485	APOA4,APOC2,EIF2AK3,ERRFI1,JAK2,PML,VEGFA
methylselenic acid		chemical reagent				0.0487	ACTN4,AKR1C1/AKR1C2,ATP11A,BTD,CAMK2N1,CDC14B,CDK10,CDKL1,CLU,CREB3L2,GADD45A,ITGB4,NCOA1,PMS2,PRKCA,SEC24D,SH3BP5,STX1A,UGT2B7,VEGFA,ZBTB16,ZFX
GW501516		chemical drug		1.428	bias	0.0493	ACSL1,ANGPTL4,CAT,F3,HADHA,LAMB3,LPIN1,PDK4,PLIN2,VEGFA,VNN1
erlotinib		chemical drug		0.48	bias	0.0493	CD36,ENAH,F3,IKBKB,MME,PML,SOS1,SOS2,TNFRSF10A,TNFRSF1A,TNFRSF1B
miR-30c-5p (and other miRNAs w/seed GUAAACA)		mature microRNA	Inhibited	-3.85	bias	0.0493	ANPEP,ATRX,CAT,IFRD1,ITGA2,MAT2A,MTTP,NT5E,PDGFA,PLEC,PLEKHA7,PNP,SEC23A,SLC4A7,STX1A
LOC105372576		other		1.342	bias	0.0499	ATP7A,EIF2AK3,LAMB2,PPP4R3B,TNFRSF12A
4-(2-aminoethyl)benzenesulfonylfluoride		chemical - protease inhibitor	Inhibited	-2.219	bias	0.0499	ENPP2,ENPP3,HSPA5,SENP7,TAGLN
bardoxolone		chemical drug	Activated	2.236	bias	0.0499	CRYZ,GCLC,GCLM,GSR,TXNRD1
tamoxifen		chemical drug		-0.08		0.05	ACOX1,ACOX2,AHNAK,APOA4,AVP,CAT,CD36,CLU,CRYZ,CYP3A4,CYP3A5,DYNC1H1,EIF4EBP1,ISG20,MX1,NR0B2,OXT,PEMT,S100G,SCTR,SMAD7,SNRNP70,SREBF1,SULT2A1,TAGLN,UGCG,VEGFA
MAFK		transcription regulator		1.944		0.052	ABCC5,GCLC,GCLM,TXNRD1
HIC1		transcription regulator		-1.914		0.0708	EPHA2,KAZN,PLA2G4A,PLEC,SFXN3,TRIM16,WDR6
pexidartinib		chemical drug		-1.897		0.0719	CDC14B,CTH,DSP,EIF4EBP1,ERO1B,ERRFI1,HEBP1,PI4K2B,PTK2,RGS1
rifaximin		chemical drug	Inhibited	-2		0.0747	ALPI,ANXA5,CPS1,HYOU1
geranylgeranyl pyrophosphate		chemical - endogenous mammalian	Inhibited	-2		0.0747	CD55,SCARB1,TSC22D3,VEGFA
2-(4-amino-1-isopropyl-1H-pyrazolo[3,4-d]pyrimidin-3-yl)-1H-indol-5-ol		chemical reagent		1.856		0.0793	AHR,AKAP9,ARID1A,H2AW,IFRD1,IL6R,ITGA2,KDM5B,NABP1,NR4A1,NR4A2,PML,S100G,SMAD7,SMOX,TAZ
dimethyl itaconate		chemical reagent	Activated	2		0.0832	EIF2AK3,ERN1,GCLC,GCLM
THRB		ligand-dependent nuclear receptor	Activated	3.375		0.0841	ACHE,ACOX1,ALPI,APOA1,APOC3,CTSH,FRAT1,GCH1,IGHM,MBP,ME1,MLXIPL,NCOA4,NR4A1,PAM,PCK1,PDK4,PGD,POR,SREBF1,TNFRSF10A,UQCRHL,WNT2B
acteoside		chemical - endogenous non-mammalian		1.969		0.0922	GCLC,GCLM,HIPK2,SMAD7
NFU1		other	Inhibited	-2.219		0.104	CD36,DEGS1,DGAT1,PON2,UQCRHL
butyric acid		chemical - endogenous mammalian	Activated	2.161		0.129	ABCC2,ACHE,ADH6,ALDH1A1,ALPI,ANXA5,ATP7B,CD36,CLU,CYP2C9,DAPK1,EP300,ESYT2,F10,GADD45A,GATA4,GATA5,GCLC,ITPR2,ITPR3,JCHAIN,NFATC2,NR4A1,PCK1,PDK3,PGRMC2,RNF141,S100G,SLC2A2,SREBF1,STAT6,TRPV1,VEGFA,WEE1
sodium tungstate		chemical drug	Inhibited	-2		0.132	ACO2,APOA1,ENO3,STX1A
PDLIM2		other	Inhibited	-2.121		0.2	BST1,ENPP2,F2RL1,FBP1,MME,RNF128,SLC40A1,TAGLN
(+)-MK-801		chemical drug		1.937		0.21	ABCC2,CYP2C9,CYP3A4,HSPA5,IL6R,JUND,PPP2CB
HTT		transcription regulator	Activated	2.646		0.227	APOA1,ARNTL,ATL2,AVP,B3GNT2,CBR1,CDHR5,CHKA,COL16A1,ECI1,ENO3,ENPP2,EP300,EPB41L3,EVL,FBXW7,GCLC,GCLM,GLO1,GRK5,GSR,HSPA5,IL11RA,MAN1A1,MAST3,MED1,MEIS2,MICU1,NGEF,NR4A1,NR4A2,OXT,PDK3,PDX1,PITPNM1,POR,PTPN22,PTPN23,RAB17,SATB1,SCAMP5,SIRPA,SLC40A1,SLMAP,SNN,ST3GAL2,STX1A,TAGLN
FBXO32		enzyme	Activated	2.646		0.236	CDK5RAP3,EIF2AK3,GADD45A,GCLC,HSPA5,HYOU1,OAT
VEGFB		growth factor	Activated	2.179		0.242	GSR,HACD2,PDK4,SLC27A4,TXNRD1
5-N-ethylcarboxamido adenosine		chemical reagent		1.919		0.258	BAG3,GADD45A,GCLC,NR4A1,NR4A2,NT5E,RGS2,SLC4A7,VEGFA
ADCYAP1		other	Activated	3.162		0.264	ACAT1,ATRN,EFHC1,EMB,ENPP2,EPHA2,GCLM,GRK5,MAN1A1,MAPK8IP3,MME,NFATC2,POR,SCARB1,SERPINE2,SLC6A20,TXNRD1
FOXA2		transcription regulator		1.819		0.298	ALDOB,APOA1,APOB,APOC3,C5,CD55,CYP2C9,GATA4,LIN52,MLXIPL,MTTP,NR1I2,NR4A2,PCK1,PDX1,SLC2A2,TAGLN
NCOA1	1.905	transcription regulator	Activated	2.158		0.301	AHR,APOA4,CYP2C9,LPIN1,NR0B2,NR1I3,OXT,PCK1,SLC2A2,SMG6,SREBF1
FOXO3		transcription regulator	Activated	2.365		0.431	ACLY,AGFG1,AHR,ATG4B,CAT,CSNK2A2,EIF4EBP1,GABARAPL1,GADD45A,GCLC,GTF2I,IFIH1,LRAT,MYO6,NPNT,NT5E,SATB1,SLC40A1,TCIM,TNFRSF1A,TNFRSF1B,VEGFA
3M-002		chemical reagent		-1.964		1	MYRFL,SPRED3,TMEM150B,TNFSF15
MDM2		transcription regulator		-1.969		1	FBXW7,HIPK2,KAT2B,NR0B2,POLK
ALOX5		enzyme	Activated	2		1	ACOX1,CD36,ITGAV,SCARB1
CREM		transcription regulator	Activated	2.607		1	ACE,ADAM9,ERRFI1,NR4A1,NR4A2,TIPARP,VEGFA
GATA4	7.462	transcription regulator	Activated	3.077		1	ABCG5,ABCG8,ACE2,CYP2C19,ESPL1,F10,GATA4,HSPA5,LCT,NFATC2,PFKP,PML,SI,TAGLN
ERBB4		kinase	Inhibited	-2		1	ADAM9,GADD45A,SERPINE2,TLN1
RB1		transcription regulator		1.93		1	ACO2,CERT1,F3,FABP2,GADD45A,ITGAV,KCNK1,LRAT,MAF,MFN2,NR4A2,OGT,PGD,SCTR,TNFRSF1B,TPST2,VEGFA
MAP3K8		kinase	Inhibited	-2.138		1	COBLL1,KDM4A,PAXBP1,PTGER4,RHOF,SENP7,SH3D21,SNN,USP42
glutathione		chemical - endogenous mammalian		-1.98		1	GCLC,HSPA5,TNFRSF10A,VEGFA

## Sheet: (b) Ileum
Upstream Regulator	Expr Log Ratio	Molecule Type	Predicted Activation State	Activation z-score	Flags	p-value of overlap	Target Molecules in Dataset	Mechanistic Network
dexamethasone		chemical drug		1.329		1.12e-20	ABCB1,ACE,ACOT7,ACY3,AGT,ALDOB,ALOX5,ANPEP,APOA1,AQP1,ARG2,ATP1A1,ATP6V1B2,BIRC3,BLVRB,BNIP3,CBR1,CCL20,CCL25,CD74,CD8B,CDKN2A,CDKN2C,CFB,CHGA,COL4A2,CPE,CRIP1,CYB5A,CYP2B6,CYP2D6,CYP2J2,CYP3A4,DHRS7,DPP4,EDN2,EPSTI1,FBP1,FMO1,FOS,FTL,G0S2,G6PC1,GBP2,GNS,GSTA1,HLA-A,HLA-DMA,HLA-DMB,HLA-DPA1,HLA-DPB1,HLA-DQB1,HLA-DRA,HLA-DRB1,HLA-DRB5,IFI6,IFIT1,IFIT2,IFIT3,IL32,KNL1,KRT14,LCN2,LGALS2,LIPE,LMO4,LY…	210 (17)
HNF4A		transcription regulator	Activated	4.426		1.39e-17	ACY1,ACY3,AGT,ALDOB,AMT,ANPEP,APOA1,APOB,APOC3,APOM,AQP1,AQP3,ARG2,ATOX1,BLVRB,C2,CCL15,CCL20,CDHR1,CHMP4A,CLDN2,CNFN,CPA2,CRIP1,CYP2B6,CYP2J2,CYP3A4,CYP4F2,CYP4F3,DBP,DNPH1,DYNC2LI1,FABP2,FBP1,FMO1,FUT8,G0S2,G6PC1,GCHFR,GNS,GPR160,GSTA1,GSTM4,HAAO,HLA-A,HLA-B,IL32,KRT14,LCN2,MAOA,MAOB,MLXIPL,MRO,MS4A8,MT1H,MT1X,MT2A,NAT8,NBAS,NDUFA3,NDUFA7,NR1H4,NUCB1,ORC3,OTC,PAQR5,PDK2,PDK4,PDZK1,PEPD,PFKFB4,P…	193 (18)
beta-estradiol		chemical - endogenous mammalian	Activated	5.005	bias	4.29e-14	ABCB1,ACE,ADIRF,AGR3,AGT,ANPEP,AP1S1,APOA1,AQP1,ARL4A,ATP5ME,BIRC3,C9orf24,CACNA1D,CCL20,CCL25,CD74,CDK6,CFB,CHGA,CLCA1,CLDN2,CNTFR,CPA2,CTPS1,CUBN,CXXC4,CYB5A,CYP2B6,CYP3A4,DAB2,DDC,DMBT1,DNPH1,EDN2,FGD6,FGF9,FMO1,FOS,FUT8,FZD7,G6PC1,GBP2,GCHFR,GCNT4,GNS,GSTA1,GSTA2,HADH,HLA-A,HLA-DRB1,HLA-DRB5,HMCN2,HOXA10,HOXA9,INPP5J,ITGB8,KDELR3,LCN2,LIN7A,LIPE,MAF,MAOA,MAOB,MATN2,MEP1B,MT1A,MT1F,MT1G,MT1X,M…	239 (26)
IFNG		cytokine	Activated	5.629	bias	3.24e-13	ABCB1,ACE,ACE2,AGT,AIG1,AQP1,ARG2,ATP1A1,BIRC3,BTN3A1,C2,CASP1,CCL20,CCL25,CD74,CDKN2A,CFB,CIITA,CYB5A,CYP3A4,DBP,DPP4,ENTPD2,FAH,FBP1,FOS,FTL,GBP2,GCHFR,HAAO,HLA-A,HLA-B,HLA-DMA,HLA-DMB,HLA-DQB1,HLA-DRA,HLA-DRB1,HLA-DRB5,IFI16,IFI6,IFIT1,IFIT2,IFIT3,IL32,KNL1,KRT14,LCN2,MFSD2A,MT1F,MT1G,MT1H,MUC2,NEURL3,NOS2,PLA2G2A,PLAAT4,PSMA2,PSMB9,PSME2,RARRES1,RORC,SELENOP,SERPINA1,SLC12A2,SLC37A4,SLC3A1,SL…	143 (14)
IFNA2		cytokine	Activated	4.614	bias	2.83e-12	ALOX5,BCL2L14,CDKN2A,CIITA,CYB5A,DPP4,GBP2,HLA-A,HLA-B,HLA-DRB1,IFI16,IFI27L2,IFI6,IFIT1,IFIT2,IFIT3,MT1F,MT1G,MT1X,MT2A,PLAAT4,TGM2,TNFSF10,UBD,UBE2L6,XAF1	120 (15)
HNF1A		transcription regulator	Activated	4.317	bias	7.78e-12	AADAC,ACE2,AGT,ALDOB,ANPEP,APOB,APOC3,APOM,AQP3,C2,CLDN2,CYB5A,DDC,DPP4,ENPEP,FBP1,FMO1,FUT8,G0S2,G6PC1,GOLT1A,GSTA1,KCNJ13,MELTF,MLXIPL,MRO,MT1H,MT1X,NR1H4,PKLR,PRLR,RNASE4,SERPINA1,SI,SLC10A2,SLC37A4	207 (17)
ciprofibrate		chemical drug		-0.765		7.78e-12	ABCB1,AIG1,APOB,CBR1,COL4A2,DPP4,FAH,G6PC1,HSD3B1,LCN2,LHPP,OAT,OTC,PDK4,PDZK1,SERPINA1,SLC10A2,SLC37A4,SLCO2B1,SULT2A1	97 (9)
lipopolysaccharide		chemical drug	Activated	4.839	bias	1.96e-11	ABCB1,ACE,ACE2,AGT,AIG1,AKR1A1,ALDOC,ALOX5,APOA1,APOB,AQP1,AQP3,ARG2,ARL4A,ATP1A1,BIRC3,CACNA1D,CASP1,CCL20,CD74,CD82,CDK6,CFB,CIITA,COL4A2,CUBN,CYB5A,CYP2B6,CYP3A4,CYP4F2,DMBT1,EGFL7,EPSTI1,FABP2,FDCSP,FOS,FUT8,G0S2,GBP2,GCHFR,GLRX,GPD1,HLA-A,HLA-DMA,HLA-DMB,HLA-DQB1,HLA-DRB5,IFI16,IFI6,IFIT1,IFIT2,IFIT3,IL32,ITGB8,JAG2,LCN2,LEAP2,LMO4,LYSMD2,MAF,MAFB,MAOA,MELTF,MT2A,MUC2,MYL9,NOS2,NR1H4,NTS,NUC…	183 (16)
NR1H4	2.897	ligand-dependent nuclear receptor		-0.4		3.43e-11	ANPEP,APOA1,APOC3,APOM,CCL15,CDKN2A,CYP2B6,CYP3A4,ENPEP,FABP2,FABP6,G6PC1,IL32,LCN2,LIPE,NOS2,NR1H4,PKLR,SERPINA1,SLC10A2,SLC13A1,SULT1E1,SULT2A1,TGM2	182 (20)
tretinoin		chemical - endogenous mammalian	Activated	4.823	bias	4.88e-11	AGO1,AGT,AKR1A1,ALOX5,ANPEP,APOC3,AQP1,ATP6V1B2,BIRC3,BNIP3,CASP1,CBR1,CCL20,CD74,CD82,CDK6,CDKN2A,CDKN2C,CHN2,COL4A2,CPE,CUBN,CYP2B6,CYP2U1,CYP4F2,CYP4F3,DAB2,DDC,DPP4,EEF1G,FGFR4,FOS,G0S2,HLA-A,HLA-B,HLA-DMB,HOXA10,HOXA9,HOXB7,IFI16,IFI6,IFIT1,IFIT2,IFIT3,KRT14,LCN2,LIPE,MAFB,MAOB,MT2A,MUC2,NDUFA13,NOS2,OAT,OLFM4,ORC3,PALS2,PLAAT4,PSMB9,RARRES1,RBP2,RORC,SCPEP1,SERPINA1,SLC12A2,SLC27A2,SLC6A6,S…	193 (19)
zinc oxide		chemical drug	Activated	2.449	bias	5.11e-11	MT1A,MT1E,MT1F,MT1G,MT1H,MT1X
IL10RA		transmembrane receptor		-1.012		1.1e-10	AADAC,ABCB1,ALDOB,ALOX5,ARG2,BNIP3,CFB,DPEP1,GBP2,HLA-A,IFI16,LCN2,LMO4,MAOB,MEP1A,NOS2,OLFM4,PMP22,PSMB9,REG3A,REG3G,REG4,SCIN,SLCO2B1,TAP2,TFEC,TGM2	169 (15)
PRDM1		transcription regulator	Inhibited	-2.729	bias	1.32e-10	APOM,AQP3,ARG2,CCL20,CD74,CDK6,CIITA,FOS,HLA-A,HLA-B,HLA-DMA,HLA-DMB,HLA-DRA,IFIT1,IFIT2,IFIT3,MAF,MAFB,MT2A,NOS2,PLAAT4,REG1A,SI,SLCO2B1,SULT1A3/SULT1A4,TNFSF10	153 (14)
fluticasone propionate		chemical drug		-0.617		1.79e-10	ALOX5,CCL20,CD74,CFB,HLA-DMA,HLA-DMB,HLA-DPA1,HLA-DPB1,HLA-DRA,IFIT1,MT1A,MT1X,MT2A,PDK4,PLAAT4,RARRES1,SELENOP,SERPINA1,TCN2,TGM2	102 (7)
filgrastim		biologic drug	Inhibited	-3.442		1.8e-10	ALOX5,ATP1A1,BIRC3,CBR1,CD74,EPSTI1,FBP1,G0S2,GNS,HLA-DMB,HLA-DPA1,HLA-DPB1,HLA-DQB1,HLA-DRA,HLA-DRB1,HLA-DRB5,IFI6,IFIT1,IFIT2,IFIT3,IL32,KNL1,LGALS2,LYSMD2,MELTF,MGAM,OLFM4,PLB1,PSME2,RARRES1,STK3,XAF1
CD40LG		cytokine	Activated	3.017	bias	2.9e-10	ACY1,BIRC3,BNIP3,CASP1,CCL15,CCL20,CDK6,CIITA,FOS,G0S2,HLA-DQB1,IFI6,IFIT1,IFIT2,IFIT3,MT1E,MT1G,MT1H,MT2A,NOS2,PSMA2,PSMB9,PSME2,PTPRG,SLC23A1,TAP2,TFAP4,TGM2,TNFSF10,UBD	148 (17)
RXRA		ligand-dependent nuclear receptor		0.076		4.51e-10	ABCB1,APOA1,APOC3,APOM,ARG2,CCL20,CDKN2A,CYP2B6,CYP3A4,FABP2,FABP6,FOS,FTL,GPD1,IL32,LCN2,MAOB,MLXIPL,PKLR,PLA2G2A,PMP22,RBP2,RORC,SLC10A2,SULT2A1,TCF7	190 (19)
ACOX1		enzyme		0.846		4.56e-10	AIG1,CBR1,COL4A2,DPP4,FABP2,FAH,G6PC1,HLA-DRB5,HSD3B1,LCN2,LHPP,OAT,OTC,PDK4,SERPINA1,SLC27A2,SLC37A4,SLCO2B1	93 (7)
IL27		cytokine	Activated	2.684	bias	6.4e-10	CCL20,CD74,CIITA,FOS,GBP2,HLA-A,HLA-B,HLA-DMA,HLA-DMB,HLA-DPA1,HLA-DQB1,HLA-DRA,MAF,NOS2,PLAAT4,RORC,TNFSF10,UBD	157 (16)
IL1B		cytokine	Activated	2.833	bias	7.48e-10	ACE,APOB,ATP1A1,BIRC3,C2,CCL20,CD74,CD82,CFB,CIITA,CYP2B6,CYP3A4,DAB2,DBP,DPP4,EPSTI1,FOS,G0S2,GBP2,GCHFR,GSTA1,GSTA2,HLA-A,HLA-DRA,IFI16,IFIT1,IFIT3,IL32,ITGB8,LCN2,MT2A,MUC2,NOS2,NR1H4,PLA2G2A,PLB1,PSMB9,PSME2,RORC,SCN9A,SELENOP,SLC10A2,SLC22A4,SLC37A4,SLC3A1,SLC6A4,SULT1E1,TAP2,TGM2,TMEM176B,TNFSF10,UBD,UBE2L6	170 (16)
STAT3		transcription regulator		1.986	bias	1.16e-09	AGT,ARG2,CASP1,CCL20,CD74,CDKN2A,CFB,CIITA,DMBT1,DPP4,FOS,G6PC1,GBP2,HLA-A,HLA-DMA,HLA-DRB5,HOXA10,IFI16,IFI6,IFIT1,IFIT2,IFIT3,MAF,MAFB,NEURL3,NOS2,PLA2G2A,PSMB9,REG1A,REG1B,REG3A,RORC,RRAS2,SERPINA1,SOX6,TFF3,TNFSF10,UBD,XAF1	144 (18)
PPARA		ligand-dependent nuclear receptor		1.789	bias	1.21e-09	AADAC,ALDOB,APOA1,APOC3,APOM,AQP3,C2,CDKN2A,CDKN2C,CYP2B6,ELOVL5,FABP2,FOS,G0S2,G6PC1,GPD1,HADH,HSD3B1,KHK,NOS2,OTC,PDK4,PKLR,PLA2G2A,PTGR1,RBP2,REG3A,REG3G,RTN4,SLC10A2,SLC27A2,SULT2A1	189 (23)
pirinixic acid		chemical toxicant	Activated	3.465	bias	1.38e-09	AADAC,ALDOC,APOA1,APOM,AQP3,BNIP3,CDKN2A,CYP2B6,CYP2J2,CYP3A4,DPP4,ELOVL5,FABP2,FBP1,G0S2,G6PC1,GPD1,HADH,JAG2,LCN2,NOS2,PDK4,PKLR,PLA2G2A,PRSS2,PSMA2,RTN4,SLC10A2,SLC23A1,SLC27A2,SULT2A1	162 (17)
motexafin gadolinium		chemical drug	Activated	2.449	bias	1.38e-09	MT1E,MT1F,MT1G,MT1H,MT1X,MT2A
chenodeoxycholic acid		chemical - endogenous mammalian		-0.742	bias	2.02e-09	AGT,APOA1,APOB,APOM,CYP3A4,FABP6,FBP1,G6PC1,MUC2,NR1H4,PDK4,SLC10A2,SULT1E1,SULT2A1	163 (13)
IL6		cytokine	Activated	3.136	bias	2.06e-09	AGT,ANPEP,APOA1,APOB,CASP1,CCL20,CD74,CD82,CDKN2A,CIITA,CLDN2,CYP2B6,CYP3A4,FAH,FOS,G6PC1,GBP2,GLRX,GSTA1,HLA-A,HLA-DMA,HLA-DRB5,IFI16,IFIT1,IFIT2,KRT14,LCN2,MAF,NOS2,NR1H4,PLA2G2A,PSMB9,PSME2,REG1A,RORC,SCN9A,SERPINA1,SLC12A2,SLC7A7,SOX6,TGM2,TNFSF10,XPNPEP2	178 (16)
cholic acid		chemical - endogenous mammalian		0.178		2.29e-09	ABCB1,ACE,AGT,APOA1,APOM,CBR1,CYP2B6,CYP3A4,FABP6,FBP1,G6PC1,KCNJ13,SLC10A2	171 (14)
butyric acid		chemical - endogenous mammalian		0.301		2.58e-09	ABCB1,ALOX5,AQP1,CCL20,CD82,CDK6,CDKN2A,CLDN2,COL4A2,CYP2B6,FOS,G0S2,G6PC1,GBP2,HLA-DRA,HLA-DRB1,IFI16,IFIT1,IFIT3,IL32,INPP5J,MT2A,MUC2,NOS2,NUCB1,PDK2,PRLR,SELENOP,SULT1E1,TFF3,TGM2	218 (21)
FOXA2		transcription regulator	Activated	2.63		2.85e-09	ABCB1,ALDOB,ALOX5,APOA1,APOB,APOC3,APOM,AQP1,CLCA1,DDC,G6PC1,HADH,LIPE,MAFB,MLXIPL,MUC2,MYL9,NR1H4,RORC,SERPINA1,SPINK1,TCF7	125 (11)
CIITA	1.078	transcription regulator	Activated	3.141	bias	5.68e-09	CD74,HLA-A,HLA-B,HLA-DMA,HLA-DMB,HLA-DPA1,HLA-DQB1,HLA-DRA,HLA-DRB1,HLA-DRB5	95 (7)
IRF2		transcription regulator		1.994	bias	8.39e-09	CASP1,CFB,CIITA,CLDN2,HLA-B,LCN2,NOS2,PSMB9,PSME2,PTGR1,RARRES1,SLCO2B1,TAP2,TMEM256,TNFSF10,UBE2L6	169 (21)
EBI3		cytokine		1.643	bias	1.28e-08	CIITA,FOS,GBP2,HLA-A,HLA-B,HLA-DMA,HLA-DMB,HLA-DPA1,HLA-DRA,RORC,TNFSF10	150 (16)
methylprednisolone		chemical drug		-0.464		1.42e-08	AGO1,ALDOB,ANPEP,ARL4A,ASPA,ATP1A1,CACNA1D,CD74,CYP2D6,CYP4F3,DAB2,DNPH1,ELOVL5,FAH,FOS,G0S2,G6PC1,GBP2,GCHFR,GPD1,GSTA1,HAAO,HSD3B7,MAFB,MAOB,MLXIPL,NAT8,NR1H4,OTC,PSME2,SERPINA1,SLC10A2,SLC37A4,SULT1E1,SULT2A1,TMSB10/TMSB4X	115 (7)
progesterone		chemical - endogenous mammalian	Activated	2.276	bias	2.62e-08	ABCB1,ACE,ACOT7,AQP1,ARL4A,ATP6V1B2,BIRC3,CCL20,CCL25,CD82,CDKN2A,CFB,CLCA1,CNDP2,CYP2B6,CYP3A4,DBP,DPP4,ENPEP,FOS,HLA-A,HLA-DQB1,HOXA10,LCN2,LIPE,MAOA,MT2A,NOS2,PLEKHS1,PMP22,PRLR,PYCARD,RNASE4,RTN4,SPINK1,SULT1E1,TNFSF10	176 (16)
PML		transcription regulator		0.826		2.65e-08	AKR1A1,APOA1,CDKN2A,CIITA,CPE,EPSTI1,FTL,HLA-DMB,HLA-DRA,IFIT1,IFIT3,LIPE,MAF,PDK4,PSMB9,RRAS2,TAP2	154 (15)
Insulin		group		0.085	bias	4.24e-08	AGT,ALDOB,APOA1,APOC3,APOM,ARG2,ATP1A1,CASP1,CYB5A,FGFR4,FOS,FTL,G6PC1,GPD1,IFIT2,IFIT3,LIPE,MAOA,MAOB,MELTF,MLXIPL,NOS2,NR1H4,PDK2,PDK4,PKLR,PLB1,PRLR,PYCARD,SCN9A,SELENOP,SI,SLC10A2,SLC37A4,SLC3A1,SLC6A4,VAMP5	200 (25)
NFkB (complex)		complex	Activated	4.952	bias	6.4e-08	ABCB1,AGT,AQP1,BIRC3,CASP1,CCL20,CD74,CD82,CFB,CIITA,CYP3A4,DBP,DMBT1,FABP6,FOS,G0S2,GBP2,HLA-A,HLA-DMB,IL32,ITGB8,LCN2,MUC2,NOS2,PLA2G2A,PSMB9,RRAS2,SLC22A4,SLC37A4,SLC3A1,TAP2,TFEC,TGM2,TNFSF10,UBD	180 (16)
NFAT5		transcription regulator		1.857	bias	6.66e-08	AQP1,C2,CD74,CIITA,HLA-DMA,HLA-DMB,HLA-DQB1,HLA-DRB5,IFI16,IFIT2,IFIT3,LCN2,MUC2,NOS2,SLC6A6,TNFSF10	126 (17)
STAT1		transcription regulator	Activated	4.38	bias	7.18e-08	ACE,AGT,APOA1,CASP1,CCL20,CFB,CIITA,DPP4,EPSTI1,FOS,GBP2,HLA-DRB5,IFI16,IFI6,IFIT1,IFIT2,IFIT3,LCN2,NEURL3,NOS2,PSMB9,PSME2,RORC,SLC8A1,TNFSF10,UBD,XAF1	160 (16)
TNF		cytokine	Activated	3.509	bias	1.16e-07	ACE,AGT,ALOX5,ANPEP,APOA1,AQP1,AQP3,ATP1A1,BIRC3,BTN3A3,CASP1,CCL20,CCL25,CD74,CD82,CDKN2A,CDKN2C,CFB,CIITA,DEPTOR,DMBT1,DPP4,EGFL7,ELOVL7,FMO1,FOS,G0S2,GABRA2,GBP2,GPD1,GSTA1,HID1,HLA-A,HLA-B,HLA-DRA,HOXA9,IFI16,IFI6,IFIT1,IFIT3,IL32,ITGB8,JAG2,KLF7,LCN2,LIPE,MFSD2A,MT1A,MT2A,MUC2,NOS2,NR1H4,PLA2G2A,PLAAT4,PLAGL2,PRLR,PSMA2,PSMB9,PSME2,PYCARD,RNASE4,SCN9A,SELENOP,SLC22A4,SLC43A2,SLC8A1,SLCO2B1,S…	174 (16)
4-hydroxytamoxifen		chemical drug	Activated	4.029	bias	1.21e-07	ABCB1,AQP3,CCL15,CDKN2A,CYP3A4,EDN2,FOS,GLRX,HEBP1,MT1A,MT1F,MT1G,MT1X,MT2A,PDK4,PDZK1,RHOBTB2	157 (18)
IFNAR2		transmembrane receptor	Activated	2	bias	2.07e-07	BCL2L14,IFI6,PSMB9,PSME2,TGM2,TNFSF10,UBD,UBE2L6,XAF1	132 (13)
TGFB1		growth factor		1.542	bias	2.82e-07	ABCD1,ACE,ALDOB,ALOX5,ANPEP,APOB,AQP1,ARL4A,C2,CASP1,CCL20,CD74,CD8B,CDHR1,CDKN2A,CDKN2C,CFB,CIITA,COL4A2,CTPS1,DAB2,DBP,DEPTOR,ELOVL5,FGF9,FOS,FTL,FUT8,FZD7,G6PC1,GBP2,GNS,GSDME,HADH,HEBP1,HLA-DMA,HLA-DPA1,HLA-DQB1,HLA-DRA,HLA-DRB1,HLA-DRB5,IFI16,IFIT3,IL32,JAG2,KDELR3,KRT14,LCN2,MAF,MAOA,MELTF,MGAT3,MLXIPL,MS4A8,NOS2,OSR2,PALS2,PDK2,PFN2,PLAGL2,PYCARD,RORC,SCCPDH,SEMA3B,SERPINA1,TCN2,TFAP4,TGM2…	185 (19)
GW 4064		chemical toxicant		-0.612	bias	2.94e-07	ABCB1,APOA1,APOM,FABP6,G6PC1,NR1H4,PDK4,PKLR,SLC13A1,SULT2A1	203 (17)
CEBPA		transcription regulator		1.336	bias	3.23e-07	ABCB1,AGT,ANPEP,APOB,APOC3,ARG2,CCL20,CIITA,CNFN,CYP2B6,CYP3A4,FOS,G0S2,G6PC1,GLRX,HLA-B,IFI6,KRT14,LCN2,MT2A,NR1H4,OTC,PFN2,PRLR,SULT1A3/SULT1A4,SULT2A1,TNFSF10	206 (18)
Ifnar		group	Activated	3.392	bias	3.45e-07	CASP1,CD74,GBP2,HLA-A,IFI16,IFIT2,IFIT3,PSMB9,TAP2,TNFSF10,UBE2L6,XAF1	119 (15)
IRF1		transcription regulator	Activated	3.44	bias	4e-07	CASP1,CCL20,CFB,CIITA,GBP2,IFI6,IFIT1,IFIT2,IFIT3,NOS2,PLAAT4,PSMB9,PSME2,TAP2,TNFSF10,UBD,XAF1	133 (14)
Immunoglobulin		complex		0.703		4.66e-07	AGT,ANPEP,BIRC3,BLVRB,CASP1,CCL20,CD74,CDK6,CHN2,CIITA,CLCA1,CLDN15,EIF4EBP3,FBP1,FOS,G6PC1,HLA-A,HLA-DQB1,IFI16,IFIT1,IFIT2,IFIT3,IL32,ITGB8,LCN2,MAF,MFSD2A,NDUFA3,NDUFA7,NOS2,PDK4,PKLR,PYCARD,RORC,SLC6A19,SLC6A6,SPINK1,TNFSF10,UBD,XAF1	164 (17)
LHX1		transcription regulator	Activated	3.575	bias	4.99e-07	ALDOB,ANPEP,CLDN2,CUBN,DAB1,DPP4,FBP1,MEP1A,MEP1B,PDZK1,PKDCC,SPINK1,TMIGD1
POR		enzyme	Inhibited	-2.728	bias	5.18e-07	CD74,CIITA,CYP2B6,ELOVL5,FABP2,GBP2,HLA-A,HLA-DMA,HLA-DQB1,HLA-DRB5,HSD3B1,PDK4,SUSD2,TMEM176A,TMIGD1,UBD
TGM2	3.394	enzyme		1.886	bias	5.82e-07	BIRC3,BNIP3,CD74,CDK6,CYP4F3,HLA-B,IFI6,IFIT1,IFIT2,IFIT3,MAFB,MT2A,OLFM4,ORC3,PALS2,PLAAT4,SLC27A2,XAF1	121 (12)
D-glucose		chemical - endogenous mammalian	Activated	3.401	bias	6.06e-07	ABCB1,ACE,ACE2,AGT,ALDOB,ALDOC,APOB,APOC3,AQP1,CACNA1D,CASP1,CCL20,FABP2,FAM3B,FBP1,FOS,G6PC1,GCNT4,GPD1,GSDME,LIPE,MAFB,MAP1LC3A,MLXIPL,MYL9,NOS2,NR1H4,NTS,OAT,PKLR,SCN9A,SELENOP,SLC37A4,SLC8A1,SUSD2,TGM2	195 (22)
troglitazone		chemical drug		0.631		6.78e-07	AGT,AQP3,BIRC3,CDKN2A,CDKN2C,CIITA,CYP2B6,CYP3A4,FOS,G0S2,GBP2,GPD1,GSTA1,HLA-DRA,IFI16,KRT14,LIPE,MAOB,MLXIPL,MT1G,MT1H,NOS2,PDK4,SULT2B1	207 (21)
IL4		cytokine	Activated	3.792	bias	8.08e-07	ALDOC,ALOX5,ARG2,BNIP3,CCL20,CCL25,CD74,CD8B,CDK6,CIITA,CLDN2,CRIP1,CYB5A,DPP4,FOS,GBP2,HLA-DMA,HLA-DMB,HLA-DPA1,HLA-DQB1,HLA-DRA,HLA-DRB1,HLA-DRB5,HSD3B1,IFI16,IFIT1,IFIT3,IL32,LGALS2,MAF,MAFB,MAOA,MFSD2A,MUC2,NOS2,PMP22,PSMA2,REEP6,SCN9A,SLC23A1,SLC37A4,SPINK1,TAP2,TCF7,TFAP4,TFEC,TFF3,TGM2,TMEM176B,UPK3A	146 (15)
FOXA1		transcription regulator	Activated	2.396		9.58e-07	AQP1,AQP3,CDKN2A,DDC,FABP2,G6PC1,GBP2,HADH,MLXIPL,MUC2,MYL9,RORC,SLC12A2,TCF7,TFF3	146 (12)
SAFB		other	Inhibited	-2.828	bias	1.02e-06	CD74,CDKN2A,FOS,HLA-DPA1,HLA-DPB1,HLA-DRA,PSMB9,TNFSF10,UBD	116 (7)
RORA		ligand-dependent nuclear receptor		1.276	bias	1.1e-06	APOC3,BNIP3,CDKN2A,CLCA1,CYP2B6,DDC,ELOVL7,G6PC1,GSTM4,HSD3B1,IL32,LCN2,NAT8,RORC,SLC39A5,SULT1E1,SULT2A1
TO-901317		chemical reagent		0.328	bias	1.15e-06	APOM,ARG2,CASP1,DDC,ELOVL5,FABP2,FBP1,FMO1,G6PC1,GPD1,HSD17B8,HSD3B1,MLXIPL,NOS2,SLC27A2,SLC37A4,SULT2A1,TGM2	176 (19)
CFTR		ion channel		1.177		1.2e-06	AQP1,CUBN,CYP2B6,DMBT1,FABP2,HADH,NOS2,REG3G,SLC27A2,SLC37A4,SPINK4
dihydrotestosterone		chemical - endogenous mammalian	Activated	2.704	bias	1.25e-06	ACE,AGT,AIG1,APOM,AQP1,CASP1,CD74,DPP4,ELOVL7,FOS,FTL,G0S2,G6PC1,GPD1,HLA-A,HOXB7,KRT14,LIPE,MAF,MLXIPL,NOS2,NUCB1,PRLR,PRUNE2,SELENOP,SI,SLC7A7,SLC7A9,SULT1E1,SULT2A1,TGM2,TNFSF10	206 (22)
Gcg		other	Activated	2.333	bias	1.63e-06	FBP1,FOS,LHPP,METTL7B,MFSD2A,OAT,RARRES1,RNASE4,SLC3A1
IKBKE		kinase	Activated	2.65	bias	1.67e-06	ALDOC,BIRC3,HLA-A,IFI16,IFIT1,IFIT2,IFIT3,NOS2,PDK4,REG3A,REG3G	86 (12)
Nisch		other				2.02e-06	FOS,G6PC1,MLXIPL,PKLR	132 (12)
SENP3		peptidase	Activated	2.813	bias	2.55e-06	CCL25,CD8B,HLA-A,IFIT2,IFIT3,PSMB9,TNFSF10,XAF1	59 (6)
TAB1		enzyme	Inhibited	-2.63	bias	2.7e-06	BIRC3,CCL20,CFB,GBP2,IFIT1,TNFSF10,XAF1	126 (15)
RELA		transcription regulator	Activated	3.9	bias	2.8e-06	ABCB1,AGT,BIRC3,CCL20,CDKN2A,CFB,CIITA,CYP2B6,CYP3A4,FABP6,FOS,GSTA1,GSTA2,HLA-B,IL32,NOS2,PSMB9,REG1B,REG3A,REG3G,RORC,SCN9A,TAP2,TGM2,TMSB10/TMSB4X,UBD	151 (12)
arsenic trioxide		chemical drug	Activated	2.605		2.88e-06	BCL2L14,BLVRB,BNIP3,CBR1,CDK6,GLRX,MAF,MT1E,MT1F,MT1G,MT1H,MT1X,MT2A,NDUFA13,NDUFA7,NDUFB8,NOS2,RASA4,RBP2,RRAS2,RTN4
NTS	4.844	other		0.698	bias	2.93e-06	DEFA5,FABP6,FOS,NR1H4,NTS,SLC10A2
MAP3K7		kinase		-0.882	bias	2.94e-06	BIRC3,CCL20,CFB,GBP2,IFIT1,IFIT2,IFIT3,MUC2,TNFSF10,XAF1	134 (16)
THRB		ligand-dependent nuclear receptor		0.692		3.04e-06	APOA1,APOC3,APOM,BCL2L14,BIRC3,CASP1,CDK6,DDC,FOS,FZD7,G6PC1,HLA-DMB,IL32,MLXIPL,PDK4,PLA2G2A,SLC25A45,SLC5A11,TNFSF10	197 (18)
CD3		complex	Activated	2.833	bias	3.1e-06	AQP3,BIRC3,C2,CCL20,CD74,CD8B,CDK6,DPP4,FOS,FTL,HLA-DQB1,IFIT1,IL32,KDM5D,KRT14,MAF,MT1G,MT1H,NOS2,PKLR,PLA2R1,RORC,SNRPN,SORL1,SPINK4,TCF7,TFEC,TGM2,TNFSF10,UBE2L6,XAF1	192 (21)
IFNAR1		transmembrane receptor		1.452	bias	3.23e-06	BCL2L14,CCL20,CIITA,HLA-A,IFI16,IFI6,IFIT2,IFIT3,NOS2,OTC,TGM2,TNFSF10,UBD,XAF1	122 (15)
RORC	1.416	ligand-dependent nuclear receptor				3.23e-06	CCL20,CYP2B6,DDC,ELOVL7,G6PC1,GSTM4,HSD3B1,IL32,LCN2,NAT8,RORC,SLC39A5,SULT1E1,SULT2A1	91 (7)
oleic acid		chemical - endogenous mammalian		0.666		3.23e-06	ALOX5,APOB,AQP3,CDKN2A,CYP4F2,FABP2,FOS,G6PC1,LCN2,LIPE,MLXIPL,NOS2,PDK4	188 (21)
IFN Beta		group	Activated	2.712	bias	4.17e-06	ACE2,CD74,CYP3A4,DPP4,ENPEP,HLA-A,HLA-B,IFI16,IFI6,IFIT1,IFIT2,IFIT3,NOS2,RTN4,TNFSF10,XAF1	137 (15)
asoprisnil		chemical drug	Inhibited	-2.646	bias	5.01e-06	AQP3,DPP4,G0S2,MT1G,MT1H,RARRES1,SLC3A1
IL10		cytokine		-0.653		5.54e-06	ABCB1,ARG2,CCL20,CD74,CDK6,CIITA,CLCA1,FOS,GNS,HLA-DMA,HLA-DQB1,HLA-DRB5,IFIT2,MAF,MUC2,NOS2,PDZK1,PLA2G2A,PSMB9,RARRES1,REG3A,REG3G,SLC6A4,TAP2,TNFSF10	154 (16)
PPARD		ligand-dependent nuclear receptor		1.901	bias	5.77e-06	ACY1,APOA1,APOB,AQP3,CCL20,CYP2B6,FBP1,GPD1,LIPE,MFSD2A,NOS2,PDK4,PKLR,PLA2G2A,SLC10A2,SLC27A2,TFF3,TMEM120A	141 (16)
RFX5		transcription regulator				6.82e-06	CD74,HLA-B,HLA-DMB,HLA-DRA,HLA-DRB1
SPI1		transcription regulator		1.289	bias	7.4e-06	CDK6,CIITA,DAB2,FOS,IFI6,IFIT1,IFIT2,IFIT3,MT1A,MT1E,MT1F,MT1G,MT1H,MT1X,MT2A,NOS2,PSMB9,TFEC,TNFSF10	185 (18)
FOXO1		transcription regulator		0.72	bias	7.42e-06	AGT,ALDOB,ALOX5,APOC3,APOM,BIRC3,BNIP3,CCL20,CDKN2A,CDKN2C,COL4A2,ELOVL5,ELOVL7,ENPEP,FABP2,FOS,G6PC1,GPD1,KLF7,MLXIPL,NDUFA7,NR1H4,PDK4,PKLR,TNFSF10	179 (20)
STAT5B		transcription regulator		0.662	bias	8.01e-06	ABCB1,BIRC3,CBR1,CDK6,CYP2B6,DDC,FOS,G0S2,GPD1,HLA-A,MAF,NAT8,NUCB1,PDK4,PRLR,SULT1E1,SULT2A1,TGM2,TMEM176A,TMEM176B,UBE2L6	238 (21)
MAPK1		kinase		-1.38		8.34e-06	ANPEP,ARG2,BTN3A3,CFB,DAB2,DEPTOR,FOS,GBP2,HLA-B,HLA-DMA,IFI16,IFI6,IFIT1,IFIT2,IFIT3,MAOB,NOS2,PSMB9,PSME2,SLC27A2,TNFSF10,UBE2L6	164 (18)
sucrose		chemical - endogenous mammalian		1.609	bias	8.78e-06	AQP1,FOS,G6PC1,KHK,MLXIPL,PKLR,TKFC	126 (7)
NR1I3		ligand-dependent nuclear receptor	Activated	2.582	bias	8.88e-06	ABCB1,APOA1,CYP2B6,CYP3A4,G6PC1,GSTM4,LEAP2,RARRES1,SULT1E1,SULT2A1,SULT2B1	157 (10)
SMARCA4		transcription regulator	Activated	3.394	bias	9.32e-06	ABCB1,ACE,ACE2,AGT,APOA1,CASP1,CD74,CDKN2A,CIITA,CYP3A4,FABP6,FBP1,FGF9,FOS,GCHFR,HLA-B,HLA-DRA,IFI16,IFIT1,MAOB,MELTF,MT1H,PSMB9,SELENOP,SEMA3B,SPINK1,STXBP6,TNFSF10,TNNC2,UBD	158 (17)
RARB		ligand-dependent nuclear receptor		1.732	bias	9.7e-06	APOA1,CDKN2A,CHGA,GBP2,GSDME,HOXA10,HOXB7,IFIT1,IL32,REG1A,REG1B,REG3A,REG3G,SERPINA1
CEBPB		transcription regulator	Activated	3.338	bias	1.01e-05	ABCB1,AGT,APOB,APOC3,C2,CD74,CDKN2C,CTPS1,CYB5A,CYP3A4,DAB2,ENTPD2,FOS,FTL,G6PC1,GSTA1,HLA-A,IFIT2,IFIT3,LCN2,NOS2,PDK4,PLA2G2A,PRLR,SERPINA1,SLC12A2,SULT2A1,TMEM176A,TMEM176B	217 (21)
SLC9A3		ion channel				1.07e-05	CD74,NOS2,PSMB9,REG3A,REG3G,TAP2
IL1RN		cytokine	Inhibited	-3.434	bias	1.11e-05	BTN3A1,CCL20,CIITA,HLA-DQB1,IFI6,IFIT3,IL32,NOS2,RARRES1,SLC6A4,TNFSF10,UBD	173 (14)
RNA polymerase II		complex				1.34e-05	APOC3,APOM,CBR1,CD82,CDKN2A,CIITA,FOS,GBP2,HOXA9,NOS2,NR1H4,PDZK1,PKLR,PRLR,PSMB9,RORC,SLC27A2,TAP2	92 (6)
Rxr		group				1.37e-05	AQP3,BCL11B,CYP2B6,CYP3A4,CYP4F2,FABP6,GSTA1,NOS2,PDK4,RBP2,SULT2A1	178 (16)
L-triiodothyronine		chemical - endogenous mammalian	Activated	3.329	bias	1.42e-05	AGT,APOA1,APOB,APOC3,APOM,ATP1A1,CBR1,CDKN2A,DBP,FOS,FUOM,G6PC1,LCN2,LIPE,MLXIPL,NOS2,OAT,PDK2,PDK4,PFKFB4,PLA2G2A,RARRES1,SLC25A45,SLC43A2,SPINK1,TFF3,TGM2	168 (18)
NR3C1		ligand-dependent nuclear receptor		0.247		1.47e-05	AGT,AQP1,BCL2L14,BIRC3,CBR1,CCL20,CYP3A4,DDC,DPP4,DPP7,EDN2,FOS,G6PC1,GBP2,GRIA4,GSTA1,IFI6,IFIT2,KRT14,LCN2,LMO4,MAOA,MFSD2A,MT2A,NMT1,NOS2,OAT,PRLR,PTGR1,RTN4,SELENOP,SERPINA1,SLC10A2	234 (20)
IL13		cytokine	Activated	2.301	bias	1.67e-05	ARG2,CASP1,CCL20,CCL25,CHN2,CLCA1,CLDN2,DMBT1,G0S2,HLA-DRB5,HSD3B1,IL32,MAF,MAOA,MT1X,MUC2,NOS2,RORC,SERPINA1,SLC7A7,SLC8A1,TFEC,TFF3,TGM2	150 (14)
OSM		cytokine	Activated	2.886	bias	1.77e-05	AADAC,ACE,ARL4A,CCL20,CYP4F3,DHRS7,FOS,GBP2,GNS,HLA-A,HLA-B,HOXA9,IL32,LCN2,MAOA,MT1X,MT2A,NEDD4,NOS2,PEPD,PSMB9,REG3A,RNASE4,SERPINA1,SULT2B1,TAP2,UBE2L6	134 (14)
PARP9		enzyme	Activated	2.236	bias	1.85e-05	CD74,HLA-DQB1,IFIT1,IFIT2,IFIT3	73 (7)
cisplatin		chemical drug		1.157	bias	1.88e-05	ABCB1,ANPEP,AQP1,AQP3,BIRC3,CASP1,CDKN2A,CLCA1,CYP3A4,FOS,G0S2,G6PC1,GSTA1,IFI6,ITGB8,LCN2,LMO4,MAOA,MARCHF8,MT1X,MT2A,NOS2,NR1H4,OAT,PDK4,PEBP1,PTGR1,RHOBTB2,SLC6A4,SLC6A6,SULT2A1,SUSD2,TMSB10/TMSB4X,TNFSF10	208 (19)
NFE2L2		transcription regulator	Activated	2.808	bias	1.92e-05	ACE,ACE2,AGT,AKR1A1,ATP1A1,BNIP3,CBR1,CCL20,CD8B,CDKN2C,COL4A2,FMO1,FTL,GABRA2,GSTA1,GSTM4,HSD3B1,MAP1LC3A,NOS2,OAT,PFN2,SLC3A1,SULT1E1,TCN2	26 (2)
taurocholic acid		chemical - endogenous mammalian		-0.152		2.04e-05	APOA1,FABP6,G6PC1,NOS2,REG3A,SLC10A2	223 (20)
APC		enzyme				2.23e-05	APOB,CHGA,DPP4,FABP2,FABP6,MEP1A,MUC2,NOS2,OAT,PDK2,PDK4,REG3A,TFF3
salmonella minnesota R595 lipopolysaccharides		chemical - endogenous non-mammalian	Activated	3.266	bias	2.4e-05	CCL20,FOS,HLA-DMA,HLA-DMB,HLA-DPA1,HLA-DPB1,HLA-DRA,IFIT2,MT1A,MT1X,TFEC
Growth hormone		group		1.493	bias	2.43e-05	AGT,AKR1A1,CLDN15,CYP3A4,FOS,FZD7,G6PC1,GSTA1,HADH,LIPE,MEP1B,PDK4,PRLR,SLC7A9,TFF3,TNFSF10	185 (20)
calcitriol		chemical drug		0.359		2.45e-05	ABCB1,ALOX5,APOA1,CACNA1D,CCL20,CHGA,COL4A2,CYP2B6,CYP3A4,ENPEP,FOS,FTL,GLRX,LCN2,MAF,MAOA,NOS2,OAT,PDK4,RARRES1,RORC,SERPINA1,SLC13A1,SLC7A7,SLC8A1,STXBP6,SULT2A1,TCF7,TNFSF10	229 (26)
GPER1		G-protein coupled receptor	Activated	2.729	bias	2.52e-05	CACNA1D,EDN2,FOS,MT1A,MT1F,MT1G,MT1X,MT2A	155 (7)
IFNB1		cytokine	Activated	3.244	bias	2.53e-05	BTN3A3,CASP1,DDX3Y,FOS,GBP2,HLA-A,IFI16,IFI6,IFIT1,IFIT2,IFIT3,NDUFA13,NOS2,PDK4,PLAAT4,RNASE4,TNFSF10,XAF1	136 (17)
IRF8		transcription regulator		0.382	bias	2.66e-05	CD74,CFB,CIITA,DAB2,FOS,IFI6,IFIT2,IFIT3,MAF,MAFB,NOS2,TNFSF10	93 (12)
stallimycin		biologic drug		1.567	bias	2.72e-05	IFI16,IFI6,IFIT1,IFIT2,IFIT3,NOS2,TNFSF10	111 (10)
CLDN7		other		-1.461		2.8e-05	AGT,CCL20,HLA-B,IFI6,LYSMD2,MT1A,MT1X,MT2A,RRAS2,TSPAN12,UBE2L6
cyclosporin A		biologic drug		-1.888	bias	2.82e-05	AGT,APOB,ATP1A1,BIRC3,CASP1,CD8B,COL4A2,CYP3A4,FOS,LCN2,MAF,MUC2,NOS2,PRLR,RORC,SLC10A2,SLC8A1,SNRPN,SPINK4,TFEC,TMSB10/TMSB4X,TNFSF10,XAF1	166 (17)
BCL3		transcription regulator		-1.969		2.84e-05	AGT,AP1S1,CCL20,CD82,FOS,HLA-DQB1,PDK4,RAB29	102 (9)
nevirapine		chemical drug				2.85e-05	APOA1,CYP2B6,CYP3A4	110 (4)
PRKAA1		kinase		-0.113	bias	3.05e-05	ACOT7,BIRC3,CYP2B6,G6PC1,GSTA1,LMO4,MATN2,NOS2,OAT,PKLR,PLA2G2A,SORL1,TGM2	191 (22)
MAP2K1		kinase		1.641	bias	3.06e-05	ABCB1,BIRC3,CDKN2A,CLDN2,DAB2,DPP4,FOS,MAOB,NOS2,OLFM4,SERPINA1,SULT1E1,TGM2,TNFSF10	173 (19)
AHR		ligand-dependent nuclear receptor		1.69	bias	3.13e-05	AKR1A1,ALOX5,ARG2,CBR1,CCL20,CD8B,CDKN2A,CDKN2C,COL4A2,CYP2B6,CYP3A4,ENPEP,FGF9,FOS,FZD7,GSTA1,MATN2,MT2A,NOS2,PKLR,PMP22,RORC,TFF3	210 (22)
CDX2		transcription regulator	Activated	2.776	bias	3.26e-05	ABCB1,CCL25,CLDN2,DDC,HOXA9,HOXB7,MEP1A,MUC2,NR1H4,NTS,SCIN,SI
SREBF1		transcription regulator	Activated	2.992	bias	3.33e-05	ALDOC,APOC3,ATOX1,ATP5ME,CYB5A,CYP4F2,ELOVL5,ELOVL7,FABP6,G6PC1,NOS2,OAT,PKLR,PMP22,SELENOP,SERPINA1,SLC22A4	161 (18)
8-bromo-cAMP		chemical reagent	Activated	4.434	bias	3.71e-05	ACE,AP1S1,APOA1,ARG2,BIRC3,CD82,CDK6,CNTFR,CXXC4,CYP2B6,FGF9,FOS,FUT8,FZD7,G6PC1,GNS,ITGB8,MAOA,MAOB,NOS2,OAT,RRAS2,SULT2A1,TCF7,TMSB10/TMSB4X	229 (25)
MBD2		transcription regulator				4e-05	ATP5ME,BIRC3,CDKN2A,DPP4,OAT,PRLR,PRSS2,REG1B
KLF7	1.726	transcription regulator				4.11e-05	IFI6,IFIT1,IFIT3,TNFSF10
IL21		cytokine	Activated	3.041	bias	4.38e-05	ARG2,CASP1,CCL20,DPP4,HLA-DRB5,IFI16,IFIT1,IFIT2,IFIT3,NEURL3,NOS2,PSMB9,RORC	170 (18)
FEV		transcription regulator	Activated	2.795	bias	4.77e-05	DDC,FOS,GCHFR,GRIA4,KDM5D,NTS,SLC17A8,SLC6A4,STXBP6
IFNL1		cytokine	Activated	2.937	bias	4.77e-05	HLA-B,IFI6,IFIT1,IFIT2,IFIT3,PLAAT4,PSMB9,UBE2L6,XAF1	156 (14)
GATA4		transcription regulator		0.218		5.23e-05	ACE2,CLDN2,CNFN,DAB2,ESPN,FABP6,FOS,HSD3B1,IFI16,KRT14,LCN2,PLA2G2A,SI,SLC10A2,SLC8A1,TGM2	81 (8)
IRGM		enzyme	Inhibited	-2.63	bias	5.41e-05	HLA-B,IFI16,IFIT1,IFIT2,IFIT3,UBE2L6,XAF1	83 (7)
JUN		transcription regulator	Activated	2.76	bias	5.45e-05	ABCB1,APOC3,APOM,BIRC3,CCL20,CDKN2A,CHGA,CLDN2,CYP2J2,FOS,HLA-B,IFI16,ITGB8,MAF,MAOB,MT2A,NOS2,NTS,PTPRD,SLC10A2,SLC6A6,SLC8A1,SNRPN,SULT2A1	167 (19)
E. coli B5 lipopolysaccharide		chemical - endogenous non-mammalian		1.039	bias	5.73e-05	APOA1,BIRC3,CCL20,CCL25,CDK6,FMO1,FOS,G6PC1,GBP2,HLA-A,IFIT1,IL32,MLXIPL,NOS2,SELENOP,TGM2	178 (17)
17-alpha-ethinylestradiol		chemical drug	Activated	2.611	bias	5.82e-05	ABCB1,APOB,AQP3,CD74,CYP2B6,FOS,IFI16,KRT14,LCN2,NR1H4,TFF3,TGM2	228 (21)
Nr1h		group		0.547	bias	5.82e-05	ACE,AGT,AQP3,ARG2,C2,ELOVL7,G6PC1,LIPE,MLXIPL,NOS2,PLA2G2A,SLC8A1	161 (17)
SIRT1		transcription regulator	Inhibited	-2.562	bias	6.43e-05	ABCB1,AGT,BIRC3,BNIP3,CD74,CDKN2A,CDKN2C,CLCA1,CYP2B6,DBP,G6PC1,GSTM4,HLA-A,HLA-DQB1,HLA-DRB5,IFIT3,MAOA,NOS2,NR1H4,PDK4,PLAGL2,PSMB9	178 (16)
alitretinoin		chemical drug		1.88	bias	6.58e-05	APOA1,APOC3,APOM,CASP1,CCL20,CYP2B6,CYP4F2,CYP4F3,FOS,GSTA1,HLA-DRA,RBP2	105 (12)
betamethasone		chemical drug	Activated	2.2	bias	6.73e-05	ABCB1,ASPA,CYP3A4,SULT2A1,TGM2
fibric acid derivative		chemical drug		0.21		6.73e-05	APOA1,APOB,APOC3,APOM,PDK4	98 (9)
JAK1/2		group	Activated	2.828	bias	6.81e-05	BCL11B,CD74,CIITA,GBP2,HLA-DRA,HLA-DRB5,NOS2,PSMB9	170 (16)
TLR3		transmembrane receptor	Activated	2.82	bias	6.86e-05	ARG2,CCL20,CFB,CLCA1,FOS,GBP2,IFI16,IFI6,IFIT1,IFIT2,IFIT3,LCN2,NOS2,NTS,SCN9A,TNFSF10	91 (13)
thyroid hormone		chemical - endogenous mammalian		1.026		6.9e-05	ACE,AGT,ALDOB,CDKN2A,CPE,DAB1,DDC,FOS,G6PC1,OAT,PKLR,PLA2G2A,SLC6A4	141 (14)
PENK		other				7.01e-05	CDKN2A,FOS,SCN9A	118 (10)
RFXANK		transcription regulator				7.01e-05	HLA-A,HLA-B,HLA-DRA
SLC13A1	8.095	transporter		1		7.43e-05	EEF1G,FABP2,G0S2,GBP2,HLA-DMB,PALS2,REG3A,SPINK4,SULT1E1
RC3H1		enzyme	Inhibited	-2.449	bias	7.53e-05	CCL20,CCL25,IFI16,IFI6,IFIT1,IFIT2,IFIT3,MT2A	165 (13)
PPARG		ligand-dependent nuclear receptor	Activated	2.482	bias	7.85e-05	AGT,APOA1,AQP3,CDK6,CDKN2C,CTPS1,EDN2,FABP2,FAM20C,G6PC1,GPD1,GSTA1,HEBP1,HSD3B7,LHPP,LIPE,NOS2,PDK4,PEPD,PLA2G2A,RORC,SERPINA1,TNFSF10,VAMP5	198 (20)
EGLN		group	Inhibited	-3.395	bias	7.89e-05	ALDOC,BCL11B,BNIP3,CNFN,FABP6,FTL,HLA-B,HLA-DQB1,LCN2,NTS,RNASE4,VKORC1
TSC2		other	Inhibited	-2.144	bias	7.89e-05	ATP6V1B2,CASP1,CRIP1,DPP7,FOS,MAOB,MUC2,OLFM4,PDK4,SCPEP1,TMEM176A,TMEM176B
RASSF1		other		1.567		8.08e-05	ABCB1,COL4A2,CPE,DAB2,FOS,HLA-DPA1,MYL9,SELENOP,TGM2	150 (14)
deferoxamine		chemical drug	Activated	2.795	bias	8.36e-05	BNIP3,CCL20,CDKN2A,CYP3A4,FAM20C,FOS,IFI16,IFI6,IL32,JAG2,LCN2,NOS2,PLAGL2,TNFSF10	165 (18)
Esrra		transcription regulator		0.164	bias	8.8e-05	ACE2,AGT,ALDOB,ALDOC,ATP1A1,CCL20,FABP2,FBP1,HSD3B1,PDK4
SB203580		chemical drug	Inhibited	-4.339	bias	9.06e-05	AGT,AQP1,CCL20,CDKN2A,CIITA,CYP2J2,ELOVL7,FOS,G6PC1,GBP2,GLRX,IFIT1,IFIT2,IFIT3,MUC2,NOS2,PLAAT4,PLB1,PTPRG,SI,TGM2,TNFSF10,UBD	174 (17)
linoleic acid		chemical - endogenous mammalian		-0.091	bias	9.17e-05	APOA1,APOB,CYP4F2,G6PC1,MLXIPL,NOS2,PKLR,SULT2B1	163 (19)
tetradecanoylphorbol acetate		chemical drug	Activated	3.025	bias	9.74e-05	ABCB1,ACE,AGT,APOM,BIRC3,CASP1,CCL20,CDKN2A,CHGA,CIITA,CPE,DAB2,DBP,DMBT1,FOS,GSTA1,HLA-DRA,HOXA9,HOXB7,HSD3B1,IFI16,IL32,LCN2,LIN7A,LIPE,MAF,MAOB,MT2A,MUC2,NOS2,NTS,OSR2,PDK4,PLAGL2,PTPRG,RBP2,RORC,SCN9A,SERPINA1,SLC12A2,SLC23A1,SORL1,TNFSF10	185 (21)
TASL		enzyme	Activated	2.236	bias	0.000103	EPSTI1,IFIT1,IFIT2,IFIT3,MAFB	72 (7)
Interferon alpha		group	Activated	3.04	bias	0.000104	AQP3,CASP1,CIITA,CYP3A4,EPSTI1,FOS,GBP2,HLA-A,HLA-B,IFI16,IFI6,IFIT1,IFIT2,IFIT3,IL32,NOS2,PLAAT4,PSMB9,SLC6A4,TAP2,TNFSF10,UBE2L6	116 (14)
ESR2		ligand-dependent nuclear receptor		0.279	bias	0.000107	AGT,ANPEP,AQP3,ARL4A,CACNA1D,CCL15,CCL20,CDK6,CDKN2C,CTPS1,DAB2,FOS,GBP2,GLRX,HEBP1,IFIT2,IFIT3,JAG2,KDELR3,KRT14,LMO4,MAOA,MGAT3,NOS2,PDK4,PDZK1,PSMB9,RORC,SEMA3B,TGM2	228 (22)
NFKBIA		transcription regulator		1.782	bias	0.000107	APOA1,BIRC3,BNIP3,CCL20,CD74,CD82,FGFR4,FOS,FZD7,GBP2,HLA-A,HOXA10,IFI16,IFI6,LCN2,MUC2,NOS2,OLFM4,SLC12A2,SORL1,TMEM176B,TNFSF10	177 (16)
1,4-bis[2-(3,5-dichloropyridyloxy)]benzene		chemical toxicant		0.829	bias	0.000109	APOA1,CDK6,CYP2B6,CYP3A4,G6PC1,LEAP2,RARRES1,RTN4,SULT1E1,SULT2A1	112 (4)
NR1I2		ligand-dependent nuclear receptor	Activated	2.446	bias	0.000112	ABCB1,CYP2B6,CYP3A4,GSTA1,IL32,LCN2,NAT8,NR1H4,SORL1,SULT1E1,SULT2A1,TCN2,TGM2	210 (21)
Ifn gamma		complex	Activated	2.174	bias	0.000112	AGT,CASP1,CDKN2A,HLA-DRA,IL32,NOS2,PSME2,TNFSF10,XAF1	167 (15)
APOA4		transporter				0.000119	APOB,FABP2,FOS,G6PC1	23 (3)
trichostatin A		chemical drug		0.783		0.000124	ABCB1,ACOT7,AGT,ATP5ME,BLVRB,CBR1,CCL20,CDK6,CDKN2A,CIITA,CTPS1,CYP3A4,FGFR4,FOS,FTL,FUT8,GLRX,GSTM4,HLA-DQB1,HLA-DRA,HLA-DRB1,HOXA10,MAF,MUC2,NDUFB8,NOS2,OAT,PTGR1,RTN4,SLC6A4,SLC8A1,SNRPN,SULT2A1,TAP2,TGM2,TMSB10/TMSB4X,TNFSF10	200 (22)
FOXC1		transcription regulator	Activated	3.162	bias	0.000125	FOS,HLA-B,HLA-DQB1,IFI6,IFIT1,IFIT2,IFIT3,OSR2,TRIM8,XAF1
NCOR1		transcription regulator		-1.633	bias	0.000131	CD82,CDKN2A,G6PC1,IFIT2,IFIT3,PDK4,PLA2G2A,SLC25A45,SPINK1	142 (17)
ZNF395		transcription regulator				0.000138	IFI16,IFIT1,IFIT2
ifosfamide		chemical drug				0.000138	CYP2B6,CYP3A4,NOS2
trigonelline		chemical - endogenous mammalian				0.000138	ACE,ACE2,AGT	26 (3)
thioacetamide		chemical toxicant	Activated	2	bias	0.000141	ARG2,BIRC3,DAB1,FOS,GPD1,LCN2,LIN7A,MLXIPL,PMP22,PRLR,REG3A,REG3G,SCPEP1,TGM2,TMSB10/TMSB4X
bisphenol A		chemical - endogenous mammalian	Activated	3.255	bias	0.000144	APOB,FABP2,FGF9,FOS,GABRA2,HOXA10,LCN2,MAOA,PALS2,PFKFB4,SLC6A4,TGM2,WNK2
nifedipine		chemical drug		0.689	bias	0.000146	ABCB1,AGT,CYP2B6,CYP3A4,FAM3B,FOS,NOS2,SLC8A1	237 (24)
ATF1		transcription regulator				0.000148	ATP1A1,CIITA,FOS,HLA-B,NOS2,NTS	99 (9)
SLC15A4		transporter	Activated	2.236	bias	0.000151	EPSTI1,IFIT1,IFIT2,IFIT3,MAFB	81 (10)
VDR		transcription regulator		-0.174		0.000153	ACE,AGT,CLDN2,COL4A2,CUBN,CYP2B6,CYP3A4,FABP6,GPD1,LIPE,NR1H4,SERPINA1,SLC10A2,SLC7A7,SULT2A1	153 (17)
pioglitazone		chemical drug	Activated	2.083		0.000159	ACE2,APOA1,APOB,APOC3,AQP1,CYP2B6,CYP3A4,FBP1,FOS,GSTA1,LIPE,NOS2,PRLR	195 (21)
HNF4α dimer		complex		1.98	bias	0.00016	ALDOB,FABP2,FBP1,PKLR
PRKRA		other		-1	bias	0.00016	MAF,REG1A,REG3A,REG3G
PXR ligand-PXR-Retinoic acid-RXRα		complex	Activated	2.396	bias	0.00017	ABCB1,CYP2B6,CYP3A4,GSTA1,GSTA2,SULT2A1
COMMD3-BMI1		transcription regulator		-1.032	bias	0.000193	CCL20,CDKN2A,HOXA10,HOXA9,HOXB7,LCN2	100 (5)
CBX5		transcription regulator	Inhibited	-3.162	bias	0.000199	ABCB1,CYP2B6,CYP2J2,GCHFR,IFIT2,LCN2,MAP1LC3A,PLAAT4,SLC7A7,TFF3	11 (2)
rifampin		chemical drug	Activated	2.563	bias	0.000202	ABCB1,CYP2B6,CYP2D6,CYP3A4,GBP2,GSTA2,MAOB,MATN2,MT1G,MT1H,NOS2	169 (12)
SP1		transcription regulator	Activated	4.04	bias	0.000204	ABCB1,ALOX5,APOA1,APOC3,CCL20,CDK6,CDKN2A,CDKN2C,CHGA,CIITA,CYBRD1,CYP2B6,FABP6,FGFR4,FOS,HSD3B1,MAOA,MAOB,MUC2,PRLR,SCT,SLC22A4,SNRPN,TCF7,TNFSF10	154 (13)
reserpine		chemical drug		1.941	bias	0.00021	CHGA,FOS,NTS,SLC6A4
carbohydrate		chemical - endogenous mammalian	Activated	2.236	bias	0.000216	G6PC1,KHK,PKLR,SI,TKFC	89 (7)
dichlorovinylcysteine		chemical toxicant		-1.131		0.000216	AKR1A1,CDK6,CDKN2A,HAAO,SLC27A2
PIK3CG		kinase	Inhibited	-2.387		0.000221	ABCB1,C2,CD74,G6PC1,GBP2,HLA-A,NOS2,TNFSF10,UBD	203 (20)
IRF3		transcription regulator	Activated	2.923	bias	0.000223	ARG2,BIRC3,IFI16,IFI6,IFIT1,IFIT2,IFIT3,LCN2,NOS2,PTMS,SORL1,TNFSF10,UBE2L6	90 (13)
NR0B2		ligand-dependent nuclear receptor	Inhibited	-3.068	bias	0.000226	AGT,APOA1,APOM,CYP2B6,FBP1,G6PC1,NOS2,NR1H4,PDK4,SLC10A2	137 (15)
PIK3C3		kinase				0.000238	CDKN2A,HLA-A,HLA-DQB1
GC-GCR dimer		complex	Activated	2	bias	0.000255	AGT,FBP1,G6PC1,PDK4,SLC37A4
HAVCR1		other		0.923		0.000255	ANPEP,CDK6,CTPS1,IFI6,LMO4,PSMB9,PSME2,TAP2,XAF1
NONO		transcription regulator	Activated	3.13	bias	0.000256	CDKN2A,EPSTI1,IFI6,IFIT1,IFIT2,IFIT3,TNFSF10,UBE2L6,VAMP5,XAF1
rosiglitazone		chemical drug		1.723	bias	0.000268	AGT,ALOX5,AQP3,ATP1A1,CCL15,CIITA,CYP2B6,CYP3A4,FOS,GBP2,GPD1,GSTA1,HADH,HLA-DRA,IFIT2,IFIT3,LCN2,LIPE,NOS2,PDK4,PRLR,SLC27A2	199 (23)
poly rI:rC-RNA		biologic drug	Activated	4.226	bias	0.00027	BIRC3,BNIP3,BTN3A3,C2,CCL20,CD74,CFB,CIITA,CYP4F2,EEF1G,FOS,GBP2,HLA-A,HLA-B,HLA-DMB,IFI16,IFI6,IFIT1,IFIT2,IFIT3,IL32,NOS2,PLAAT4,PSMB9,PSME2,TAP2,TNFSF10,XAF1	127 (17)
FKBP4		enzyme		1.4	bias	0.000271	G6PC1,HOXA10,NOS2,PDK4	107 (7)
TNK1		kinase	Activated	2	bias	0.000271	IFI16,IFIT2,NOS2,TNFSF10	75 (9)
uranyl nitrate		chemical toxicant		1.129		0.000273	CD74,CYP2B6,CYP3A4,FBP1,FTL,IFIT3,PEBP1,SELENOP,SLC27A2
oltipraz		chemical drug		1.414	bias	0.000299	ACE,ACE2,AGT,GSTA1,SLCO2B1	121 (4)
MRTFA		transcription regulator		0.368	bias	0.000303	CDKN2A,CLDN15,FOS,G0S2,HLA-A,LCN2,MOGAT2,MYL9,PFN2,SELENOP,SLC6A4,SULT1E1
omeprazole		chemical drug				0.000315	AGT,CBR1,CYP3A4,FOS,NOS2,REG1A	79 (5)
diethylnitrosamine		chemical toxicant		-1.408		0.000326	BIRC3,CDKN2A,GSTM4,HSD3B1,LCN2,LHPP,NOS2,OAT,SLC37A4,SLCO2B1	145 (16)
FGF19		growth factor				0.000334	FBP1,FOS,G0S2,HLA-DQB1,LCN2,PKLR,SERPINA1,SLC10A2
ursodeoxycholic acid		chemical - endogenous mammalian		-0.277		0.000342	ABCB1,CCL20,CYP2B6,CYP3A4,MAF,NOS2,SLC10A2	175 (13)
CYB561A3		enzyme		1.982		0.000343	ALDOC,FTL,MT1X,MT2A
palmitic acid		chemical - endogenous mammalian		0.97	bias	0.000345	APOM,BIRC3,CDKN2A,CPE,CYP4F2,FABP2,FOS,G6PC1,LCN2,MAFB,MLXIPL,NOS2,PDK4,PKLR,TNFSF10	197 (22)
butylated hydroxyanisol		chemical toxicant		1.13	bias	0.000349	CBR1,FOS,GSTA1,GSTM4,SLCO2B1	28 (3)
CSF2		cytokine	Activated	2.586	bias	0.000351	ACE,AKR1A1,ALOX5,BIRC3,CASP1,CCL25,CD74,CDKN2C,CIITA,CYP4F2,FOS,HLA-DQB1,IL32,MFSD2A,NOS2,PLAGL2,PMP22,REG3A,REG3G,SCN9A,SORL1,TGM2,UBD	163 (15)
GLI1		transcription regulator	Inhibited	-2.253		0.000361	ALOX5,BIRC3,CDK6,CTPS1,DBP,FOS,JAG2,KNL1,MT1F,MT1H,MT1X,MT2A,PDK4,PSMB9,RASA4,REG4,RNASE4,RRAS2,SELENOP,SERPINA1,SOX6,SPINK4,TMEM256
cytochrome-c oxidase		complex				0.000374	AQP1,MAOA
CDCA7L		other				0.000374	MAOA,MAOB
Hat		complex				0.000374	NOS2,SLC8A1
INTERLEUKIN		group				0.000374	FOS,NOS2
LAMP5-AS1		other				0.000374	HOXA10,HOXA9	92 (7)
SET-NUP214		fusion gene/product				0.000374	HOXA10,HOXA9
3,20-pregnanedione		chemical - endogenous mammalian				0.000374	ABCB1,CYP3A4
saikosaponin A		chemical reagent				0.000376	CDKN2A,FOS,NOS2	94 (10)
TAPBP		transporter				0.000376	HLA-A,HLA-B,TAP2
MM-401		chemical reagent				0.000376	DEPTOR,HOXA10,HOXA9	8 (2)
CTNNB1		transcription regulator	Activated	2.512	bias	0.000391	ABCB1,ARL4A,CDKN2A,CHGA,CLDN2,CNTFR,COL4A2,CRIP1,CXXC4,CYB5A,DEFA5,DPEP1,FGF9,FOS,FZD7,G6PC1,HOXA9,HOXB7,IFI16,IFIT1,LIPE,MAOA,NAT8,NDUFB8,NOS2,OAT,PMP22,REG3A,REG3G,SERPINA1,SLC12A2,SUSD2,TCF7,TGM2,TNFSF10,XAF1	172 (18)
NR2F1		ligand-dependent nuclear receptor				0.000395	AGT,APOA1,APOC3,CYP2D6,IL32,RBP2	85 (7)
decitabine		chemical drug	Activated	3.425	bias	0.000408	ABCB1,ABO,ALOX5,BIRC3,BNIP3,CDK6,CDKN2A,CYP3A4,DMBT1,EEF1G,GLRX,HLA-B,HOXA10,HOXA9,IFI16,IFIT2,MAF,MAFB,MAOB,NOS2,PKLR,PTPRG,RARRES1,RNASE4,RTN4,SNRPN,STK3,TAP2,TFAP4,TMSB10/TMSB4X,TNFSF10	182 (20)
CG		complex	Activated	3.962	bias	0.000415	ABCB1,C2,CCL20,CFB,EDN2,EPSTI1,FGF9,FOS,G0S2,G6PC1,HLA-A,HSD3B1,IFIT3,KHK,MAF,NOS2,NTS,PRLR,PRSS2,SELENOP,SULT2A1	219 (22)
SOCS3		phosphatase	Inhibited	-2.191	bias	0.000418	APOB,FOS,G6PC1,IFIT1,IFIT2,MUC2,NOS2,TFF3	145 (17)
genistein		chemical drug		-0.783	bias	0.000422	ACE,ALOX5,APOA1,APOB,CD74,CYP4F2,DNPH1,FOS,GNS,HLA-A,HOXA10,IFIT2,KRT14,MAOA,MUC2,NOS2,PFKFB4,PRLR,SCPEP1	169 (17)
ESR1		ligand-dependent nuclear receptor	Activated	2.096		0.000428	ABCB1,ACE,AGT,ALOX5,AP1S1,APOA1,AQP1,AQP3,ATOX1,BIRC3,CACNA1D,CCL15,CCL20,CD74,CDK6,CDKN2A,CHMP4A,CLDN2,CPE,DAB2,FOS,GLRX,HEBP1,HLA-B,HOXA9,IFI6,KCNJ13,KNL1,LCN2,NEDD4,NOS2,NUCB1,ODF3B,PDK4,PDZK1,PFN2,PRLR,RORC,SCIN,SEMA3B,SLC6A4,SLC6A6,STK3,TFF3,TGM2,TNFSF10	212 (17)
VCAN		other		0		0.00043	CASP1,CCL20,CDKN2A,CPE,IFI6,IFIT1,IFIT2,LCN2,PLA2G2A,RNASE4,XAF1
LY294002		chemical drug	Inhibited	-3.632	bias	0.000432	ABCB1,ANPEP,AQP3,BIRC3,CD74,CDK6,CDKN2A,CPA2,CUBN,FOS,GPD1,HLA-DRB1,IL32,LCN2,LMO4,MAF,MT2A,NOS2,NTS,PKLR,PLA2G2A,RORC,SI	182 (19)
TNFSF10	1.101	cytokine	Activated	2.877		0.000434	BIRC3,FOS,HLA-A,IFI16,IFI6,IFIT1,PRAP1,PSME2,TNFSF10	164 (17)
IL22		cytokine	Activated	2.744	bias	0.000435	CCL20,CLCA1,CLDN2,DMBT1,HLA-B,LCN2,MUC2,NOS2,REG3A,REG3G	107 (10)
ciglitazone		chemical drug		-0.34		0.000435	AGT,AQP3,CIITA,GPD1,HLA-DRA,LCN2,NOS2,SERPINA1,SULT2B1,TNFSF10	176 (17)
beta-naphthoflavone		chemical toxicant		1.455	bias	0.00044	CBR1,CYP2U1,CYP3A4,FOS,GSTA1,SLCO2B1	83 (6)
Hbb-b1		transporter	Activated	2.646	bias	0.00045	CD74,CIITA,FTL,NDUFA13,NDUFA3,NDUFA7,NDUFB8,PRLR	96 (7)
ATF2		transcription regulator		1.997	bias	0.00045	APOC3,CDKN2A,DMBT1,FOS,ITGB8,MT2A,NOS2,NTS	179 (19)
PRL		cytokine	Activated	2.173	bias	0.000465	CCL20,EPSTI1,FOS,IFI6,IFIT1,IFIT3,KRT14,NOS2,PDK2,PDK4,PRLR,PSME2,RNASE4,SPINK1,XAF1	171 (22)
CITED2		transcription regulator	Inhibited	-2.954	bias	0.000475	AIG1,ARL4A,CDKN2A,FUT8,GBP2,HLA-A,IFI16,IFIT2,IFIT3,NOS2,TGM2,UBD,XAF1	123 (14)
AGT	5.773	growth factor		1.172	bias	0.000476	ACE,ACE2,AGT,ATP1A1,CDKN2A,COL4A2,CPA2,CPE,CYP2J2,DAB2,DMBT1,ENPEP,FOS,FREM1,FZD7,HOXA9,HSD3B1,IFI16,LCN2,MAFB,MAP1LC3A,MATN2,NOS2,PRSS2,REG1A,REG1B,REG3A,SLC13A1,SLC34A3,SLC8A1,SOX6,SPINK1,ZG16	174 (17)
pregnenolone carbonitrile		chemical drug		1.53	bias	0.000489	ABCB1,CYP2B6,CYP3A4,SLCO2B1,SORL1,SULT2A1	130 (4)
2,3,4,7,8-pentachlorodibenzofuran		chemical toxicant	Activated	2.449		0.000489	AKR1A1,CACNA1D,CYB5A,FGF9,NOS2,TMSB10/TMSB4X
PPARGC1A		transcription regulator		1.256		0.0005	AGT,APOC3,BNIP3,C2,CYP2B6,CYP2D6,CYP3A4,FOS,FREM1,G6PC1,INPP5J,MAOB,NDUFB8,NR1H4,PDK2,PDK4,PLA2R1,SEMA3G,SULT2A1,TNFSF10	215 (20)
TSC1		other		0.277	bias	0.00052	ATP6V1B2,CASP1,CDKN2A,GLRX,GNS,LHPP,MLXIPL,OLFM4
KMT2A		transcription regulator	Activated	2.57	bias	0.00052	CDKN2A,CDKN2C,DEPTOR,GCNT4,HOXA10,HOXA9,HOXB7,KNL1	92 (6)
okadaic acid		chemical toxicant		1.947	bias	0.00052	ACE,APOA1,BNIP3,CYP2B6,FOS,KRT14,NOS2,RBP2	178 (21)
Ncoa-Nr1i2-Rxra		complex		1.997	bias	0.000526	ABCB1,CYP2B6,CYP3A4,NOS2
SERPINE1		other		-0.447		0.000529	CDKN2A,DBP,DNASE1,FOS,HLA-DQB1,NOS2,PRLR	165 (12)
indole-3-carbinol		chemical drug		-0.744		0.000536	CDK6,CYP3A4,FMO1,FOS,GSTA2
bromodeoxyuridine		chemical drug	Activated	2.449	bias	0.000543	IFI16,IFI6,IFIT1,IFIT2,IFIT3,TNFSF10	111 (10)
GATA2		transcription regulator		1.554	bias	0.000551	ALOX5,CDK6,CHGA,DMBT1,GBP2,GUCA2A,HOXA10,LCN2,MAFB,MAOB,MEP1A,OLFM4,PLB1,PRSS2,REG1A,SERPINA1,SLC22A4,TGM2,TSPAN12	111 (7)
Agtr1b		G-protein coupled receptor				0.000556	AGT,FOS,NOS2	139 (14)
STK17A		kinase				0.000556	ATOX1,MT1H,MT1X
ABCD1	1.13	transporter				0.000556	ALOX5,NOS2,SLC27A2
GPAM		enzyme				0.000556	G6PC1,MLXIPL,PKLR	118 (9)
CITCO		chemical reagent				0.000556	CYP2B6,CYP3A4,GSTA2	111 (4)
FOLR1		transporter				0.000557	ALDOC,ASPA,ATP6V1B2,BIRC3,CLCA1,GLRX,PALS2,PRLR
streptozocin		chemical drug		0.745		0.000558	ABCB1,ATP1A1,DPP4,FBP1,FGFR4,FOS,G6PC1,MAF,MAFB,MLXIPL,NOS2,PDK2,PDK4,PKLR,SCN9A	192 (19)
AMPK		complex		0.08		0.000591	ACE,CIITA,CYP2B6,CYP3A4,CYP4F2,G6PC1,NOS2,OAT,PKLR	203 (25)
RUNX1-RUNX1T1		fusion gene/product				0.000597	ALOX5,ARG2,ASPA,CBR1,CDKN2A,MT2A,SLC6A4,SORL1
bezafibrate		chemical drug	Activated	2.138	bias	0.000597	ABCD1,APOA1,BNIP3,CYB5A,FABP2,NOS2,PDK4,SLC27A2	171 (16)
PC-SPES		chemical drug				0.000597	ALOX5,CDKN2C,COL4A2,FTL,GSTA2,HLA-B,HSD3B1,TMSB10/TMSB4X
Stat3-Stat3		complex	Activated	2.2	bias	0.000613	FOS,FTL,MAOA,RORC,SPINK1
GSR		enzyme		-1.342	bias	0.000613	BLVRB,CBR1,CYP2B6,GSTM4,PTGR1
BHLHE40		transcription regulator	Activated	2.523	bias	0.000613	AKR1A1,ALOX5,CASP1,CD74,CD82,CFB,DMBT1,EPSTI1,FABP2,GBP2,GLRX,IFI16,NOS2,PSMA2,SLC6A6,TGM2	105 (7)
cadmium		chemical toxicant		0.083	bias	0.000623	ATP1A1,CUBN,CYB5A,G6PC1,GNS,HLA-DQB1,SLC7A9
IRF7		transcription regulator	Activated	3.24	bias	0.000636	IFI16,IFI6,IFIT1,IFIT2,IFIT3,PSMB9,PSME2,TAP2,TNFSF10,UBE2L6,XAF1	71 (11)
SNCA		enzyme		1.123		0.00064	AGT,BCL11B,CACNA1D,CD74,CDHR1,CIITA,DDC,FAM20C,GBP2,GNG4,HLA-DRA,HLA-DRB5,HMCN2,MAP1LC3A,NOS2,PSMB9,RASA4,SLC37A4	159 (15)
DHX9		enzyme		1.982	bias	0.00064	ABCB1,CDKN2A,NOS2,XAF1	92 (7)
ADM2		other		1.067	bias	0.00064	DDC,FOS,NDUFB8,NOS2	130 (12)
INSR		kinase		1.492	bias	0.000642	APOA1,AQP1,ARL4A,ATP1A1,C2,CBR1,CDKN2C,CLCA1,FBP1,FOS,HOXA9,HOXB7,MAOA,MAOB,MUC2,NDUFA3,NDUFB8,NTS,PDK4,PKLR,RBP2,SELENOP,ZG16	99 (7)
olanzapine		chemical drug		1.526	bias	0.000684	CDHR1,DBP,FOS,G6PC1,HLA-DRB5,NAALADL1,PKLR,SI
ASPSCR1-TFE3		fusion gene/product	Activated	2.813	bias	0.000684	ATP6V1B2,G0S2,GNS,PEPD,PMP22,SCPEP1,TCN2,VAT1
NR1H3		ligand-dependent nuclear receptor		0.281		0.000686	APOA1,APOC3,APOM,ARG2,CFB,FBP1,G0S2,G6PC1,IFIT2,KNL1,MLXIPL,NOS2,PKLR	179 (15)
PLCG2		enzyme		-1.849	bias	0.000731	CD74,HLA-A,HLA-DRB5,IFI16,IFIT2,IFIT3,TNFSF10	155 (16)
Ncoa-Nr1i3-Rxra		complex		1.981	bias	0.00077	ABCB1,CYP2B6,CYP3A4,NOS2
mezerein		chemical - endogenous non-mammalian				0.00077	CD74,HLA-B,IFI6,IFIT1
CAB39L		kinase	Activated	2.236	bias	0.00079	ATP5ME,ATP6V1B2,NDUFA13,NDUFA3,NDUFB8
MEX3A		other		-0.447		0.00079	APOA1,FZD7,OLFM4,PDK4,SLC27A2
lisinopril		biologic drug		-0.555		0.00079	ACE,FOS,GBP2,NOS2,TNNC2	103 (7)
PKD1		ion channel	Activated	2.137		0.000819	AADAC,APOM,ATP1A1,DDX3Y,DPEP1,FAM151A,G6PC1,ODF3B,PRAP1,PRLR,SLC8A1,SOX6
HTT		transcription regulator		1.073		0.000845	AGT,ALDOC,AP1S1,APOA1,AQP1,ATP1A1,BCL11B,CASP1,CBR1,CD74,COL4A2,DBP,FOS,IFI16,NDUFA3,NDUFA7,NDUFB8,NOS2,NTS,OSBPL8,PDK2,PFN2,PSMB9,SELENOP,SERPINA1,SLC12A2,TGM2	193 (22)
captopril		chemical drug		-0.489	bias	0.000852	ACE,AGT,LCN2,MAOA,NOS2,SLC8A1,TMSB10/TMSB4X	114 (7)
rottlerin		chemical drug		-1.969	bias	0.000852	AQP1,BIRC3,CDK6,CDKN2A,CIITA,IL32,NOS2	178 (16)
trichloroethylene		chemical toxicant		1.633		0.000882	ANPEP,BNIP3,CDK6,PRLR,RTN4,SULT2A1
benzene		chemical toxicant		1.633		0.000882	ANPEP,BNIP3,CDK6,PRLR,RTN4,SULT2A1
wortmannin		chemical drug		-0.593	bias	0.00089	AGT,ANPEP,AQP3,CDKN2A,FAM3B,FOS,G6PC1,GPD1,MAF,MT2A,NOS2,TNFSF10	206 (22)
HSD11B1		enzyme		1		0.000892	AGT,APOA1,LIPE,NOS2,PDK4	39 (3)
CARM1		transcription regulator				0.000892	CDKN2A,FOS,FTL,G6PC1,SPINK1	163 (17)
GAPDH		enzyme		-1.109	bias	0.000892	C2,CCL20,IFI6,IFIT2,UBE2L6
acetaminophen		chemical drug		0.163		0.0009	ABCB1,ACOT7,BLVRB,CBR1,DMBT1,FTL,GLRX,GSTA1,NOS2,NR1H4,PTGR1,SELENOP,SLC27A2	126 (9)
JAK2		kinase	Activated	2.177	bias	0.000909	ACE,ALOX5,CASP1,CDKN2A,FOS,GBP2,LCN2,NOS2,PSMB9,TGM2	144 (19)
camptothecin		chemical drug		1.387	bias	0.000917	ABCB1,ARL4A,BIRC3,BTN3A3,CASP1,CCL20,CDK6,CDKN2A,FOS,FUT8,FZD7,GBP2,HLA-A,HLA-B,HLA-DQB1,IFI16,NOS2,OLFM4,OSR2,PSMB9,PYCARD,SORL1,SPINK1,STK3	167 (18)
MBD1		transcription regulator				0.000918	ABCB1,CDKN2A,DPP4,SNRPN	4 (2)
NTRK2		kinase	Activated	2.236	bias	0.000918	ABCB1,CASP1,CDKN2C,FOS,NOS2,PYCARD,TNFSF10	174 (19)
PRMT1		enzyme	Activated	2.19	bias	0.000918	ARG2,CYP3A4,FTL,HOXA9,MT2A,PDK4,SPINK1
imatinib		chemical drug		-0.059	bias	0.000961	BCL2L14,CDKN2C,DAB2,IFIT2,IFIT3,MT1E,MT1G,MT1H,MT1X,MT2A,NDUFA13,NDUFA7,NDUFB8,RASA4,RRAS2,RTN4
dimethyl sulfoxide		chemical drug		1.572	bias	0.000989	ALOX5,BNIP3,CYP2B6,FOS,FUT8,HEBP1,IFI16,LCN2,UBE2L6	161 (16)
glucocorticoid		chemical drug		0.918		0.000998	ACE2,AGT,ALOX5,CD74,CHGA,CRIP1,CYP2B6,CYP3A4,DBP,G6PC1,GSTA1,KRT14,MAOA,MT2A,NOS2	164 (21)
PTGER4		G-protein coupled receptor	Inhibited	-2.013		0.001	CCL20,CDK6,GBP2,IFI16,IFIT2,MAFB,NOS2,PDK2,TNFSF10,XAF1	127 (9)
NR1D1		ligand-dependent nuclear receptor				0.001	APOC3,BNIP3,FOS,G6PC1,RORC	81 (7)
laminaran		chemical drug	Activated	2.236	bias	0.001	CCL20,ELOVL7,G0S2,ITGB8,MT2A
TCF7L2		transcription regulator		1.988	bias	0.00104	ACY3,ALOX5,AQP3,ASPA,CDKN2A,CLDN2,DDC,DHRS7,FABP2,FBP1,FOS,G6PC1,MUC2,NOS2,RNASE4,SLC12A2,SLC27A2,TCF7	188 (17)
TLR9		transmembrane receptor	Activated	2.905	bias	0.00105	ARG2,IFI16,IFIT1,IFIT2,IFIT3,KDELR3,LCN2,NOS2,NR1H4,NTS,PYCARD,SCN9A,TNFSF10	105 (14)
STAT2		transcription regulator		1.281	bias	0.00106	CIITA,IFI6,IFIT1,IFIT2,IFIT3,TNFSF10	117 (14)
SLC51A		transporter				0.00106	CYP2B6,SLC10A2,SULT2A1
emactuzumab		biologic drug				0.00106	IFIT1,IFIT3,XAF1
TGFA		growth factor		1.838	bias	0.00106	BIRC3,CASP1,CCL20,FOS,LCN2,MUC2,SERPINA1	187 (20)
2-aminopurine		chemical reagent		-1.987	bias	0.00109	IFI6,IFIT1,IFIT2,NOS2
bisindolylmaleimide iv		chemical drug		-1.982	bias	0.00109	CHGA,FOS,MUC2,NOS2	123 (12)
NKX2-1		transcription regulator				0.0011	AGT,AQP1,CD74,DPP4,FGFR4,HLA-A,LCN2,PFN2,REG3G,RNASE4,TFF3
RAS		group		1.972	bias	0.0011	ANPEP,ARG2,BNIP3,CDKN2A,FOS,GBP2,MAOB,NOS2,TGM2	186 (22)
NR5A2		ligand-dependent nuclear receptor	Activated	2.373	bias	0.0011	APOA1,APOM,CPA2,FABP6,FOS,IL32,NR1H4,SLC10A2,TNFSF10
8-(3-chlorostyryl)caffeine		chemical reagent				0.00111	FOS,NTS
thioguanine		chemical drug				0.00111	BNIP3,TNFSF10
avexitide		biologic drug				0.00111	AGT,FOS
Ap1 gamma		group				0.00111	CD8B,HLA-A
ATP1A2		transporter				0.00111	ATP1A1,FOS
ATF7IP		transcription regulator				0.00111	CDKN2A,SNRPN
GK		kinase				0.00111	FBP1,G6PC1
sulfinpyrazone		chemical drug				0.00111	CYP2B6,CYP3A4	129 (4)
amantadine		chemical drug				0.00111	DDC,FOS
S-efavirenz		chemical drug				0.00111	CYP2B6,CYP3A4	110 (4)
LMK-235		chemical reagent				0.00111	IFIT1,IFIT3
devazepide		chemical drug				0.00111	FOS,PRSS2
modafinil		chemical drug				0.00111	CYP3A4,FOS
isradipine		chemical drug				0.00111	CYP2B6,CYP3A4	129 (4)
KMT2A-AFDN		fusion gene/product				0.00111	HOXA10,HOXA9	92 (7)
zinc		chemical drug		1.358		0.00114	CDKN2A,GUCA2B,MT1A,MT2A,NDUFB8,SLC6A4,TGM2
FOS	1.005	transcription regulator		0.493	bias	0.00115	ABCB1,AGT,AQP3,CCL20,CHGA,CLDN2,CYP2J2,FOS,G6PC1,HLA-B,HSD3B1,IFI16,MAOA,MT1A,MT2A,NTS,PSMA2,PTPRD,SEMA3B,SLC10A2,STK3,SULT2B1,XAF1	156 (19)
RXRG		ligand-dependent nuclear receptor				0.00115	APOA1,APOC3,CCL20,IL32,PDK4,RBP2	68 (7)
FGFR2		kinase		1.551	bias	0.00116	COL4A2,CPE,CUBN,DAB2,ENPEP,KBTBD11,LGALS2,SPINK1,TFEC
IRF4		transcription regulator		-0.267		0.0012	BIRC3,BNIP3,CCL20,CDK6,CDKN2A,CIITA,PSMA2,RORC,TCF7,TMSB10/TMSB4X,TNFSF10	162 (18)
HDAC2		transcription regulator		0		0.00121	ALOX5,APOA1,CDKN2A,FABP2,ITGB8,NOS2,OLFM4,RORC,SLC8A1,TNFSF10	130 (11)
N-acetyl-L-cysteine		chemical drug	Inhibited	-2.307	bias	0.00126	ABCB1,AQP1,ATP1A1,BIRC3,BNIP3,CASP1,CCL20,FAM3B,FOS,HLA-DRA,MAP1LC3A,NOS2,XAF1	175 (19)
concanavalin a		chemical drug	Activated	2.286	bias	0.00129	CASP1,CCL25,FBP1,IL32,KHK,NOS2,PRLR,SLC37A4,TNFSF10	173 (15)
PRKCD		kinase	Activated	2.227	bias	0.0013	BIRC3,BNIP3,CCL20,CDKN2A,CIITA,FOS,IL32,NEDD4,NOS2,OSR2,PLAGL2	185 (18)
IL1A		cytokine		1.995	bias	0.0013	BIRC3,BTN3A3,CCL20,CYP2B6,CYP3A4,DPP4,FOS,HSD3B1,IL32,LCN2,MT2A,NOS2,SERPINA1	176 (16)
3,4,5,3',4'-pentachlorobiphenyl		chemical toxicant	Activated	2.646	bias	0.00131	AKR1A1,CACNA1D,CYB5A,FGF9,NOS2,SLCO2B1,TMSB10/TMSB4X	80 (5)
simvastatin		chemical drug		-1.45		0.00133	APOA1,APOB,APOM,CCL20,CIITA,CYP2B6,CYP3A4,FOS,LCN2,NOS2,PALS2,RORC	177 (19)
medroxyprogesterone acetate		chemical drug	Activated	4	bias	0.00135	AP1S1,BIRC3,C9orf24,CDK6,CNTFR,CXXC4,CYP3A4,FGF9,FUT8,FZD7,GNS,ITGB8,MAOA,MAOB,OAT,ODF3B,PLAAT4,RRAS2,TCF7,TMSB10/TMSB4X	155 (7)
SIX2		transcription regulator	Activated	2.449	bias	0.00137	CACNA1D,CHGA,CPE,FBP1,MAFB,MLXIPL
OSMR		transmembrane receptor				0.00137	BIRC3,FOS,GBP2,PSMB9,REG1B,SERPINA1	161 (15)
tetrachlorodibenzodioxin		chemical toxicant		1.851		0.00139	ABCB1,ACOT7,AKR1A1,ALOX5,AQP3,CACNA1D,CASP1,CBR1,CDKN2A,ENPEP,FGF9,FOS,FZD7,GLRX,GSTA1,HLA-DMA,KRT14,NOS2,REG3G,SLCO2B1	177 (21)
clotrimazole		chemical drug				0.00139	ABCB1,CYP2B6,CYP3A4	169 (11)
6F apoA-I mimetic peptide		chemical reagent				0.00139	APOA1,REG3A,REG3G
nicardipine		chemical drug				0.00139	CYP2B6,CYP3A4,NOS2	129 (4)
ADIPOQ		other		0.893		0.0014	APOA1,APOB,APOM,CCL20,CDKN2A,FADS6,FOS,FZD7,G6PC1,GPD1,MLXIPL,NOS2,SLC27A2	175 (18)
JAK		group	Activated	2.236	bias	0.0014	IFI6,IFIT1,IFIT2,IFIT3,REG3A	111 (11)
phenobarbital		chemical drug	Activated	2.495	bias	0.00141	APOA1,CYP2B6,CYP3A4,GSTA1,GSTA2,SULT1E1,SULT2A1	173 (14)
gentamicin		chemical drug		-0.124		0.00142	AQP1,DDC,DNASE1,DPEP1,DPP4,FMO1,FOS,G6PC1,GUCA2A,LCN2,MAF,NEURL3,NOS2,SLC6A19,TMEM120A,VAT1	138 (9)
U0126		chemical drug	Inhibited	-2.146	bias	0.00148	ABCB1,AGT,APOM,AQP1,AQP3,ARG2,BIRC3,CHGA,CIITA,CLDN2,CYP2B6,CYP4F2,CYP4F3,DAB2,DBP,FOS,G0S2,MUC2,NOS2,RORC,TAP2,TGM2	173 (17)
trametinib		chemical drug				0.00148	IFIT1,KLF7,MAF,TNFSF10
miR-182-5p (and other miRNAs w/seed UUGGCAA)		mature microRNA	Inhibited	-2.449	bias	0.00148	BCL2L14,CDK6,CLDN15,IFI6,IFIT1,XAF1
lenalidomide		chemical drug		1.437		0.0015	BCL11B,CASP1,CDKN2C,FZD7,HLA-DPB1,HLA-DRB1,IFI6,IFIT3,RORC,RSKR,SCN9A,SNRPN,TMEM64	96 (8)
TXNRD1		enzyme		-1.342	bias	0.00155	BLVRB,CBR1,CYP2B6,GSTM4,PTGR1
RICTOR		other		-0.461	bias	0.00157	ATP6V1B2,G6PC1,IFI16,IFIT2,LHPP,NAT8,NDUFA3,NDUFA7,NDUFB8,PSMA2,PSMB9,PSME2,RORC,SLC10A2	110 (10)
OGA		enzyme		-1		0.0016	ALDOC,ATP5ME,CASP1,CCL20,CDK6,CDKN2C,CPE,CYP2B6,DAB2,DPEP1,FBP1,FGF9,FGFR4,GABRA2,HSD3B7,IFIT3,NDUFA13,TSPAN12
SCAP		other		1.633	bias	0.00161	ALDOC,CYB5A,CYP2B6,CYP4F2,REG1A,REG1B,TFF3	21 (3)
GNA15		enzyme				0.00162	CCL20,DAB2,FMO1,GBP2,HSD3B7,PFN2,SLC6A4,SLC6A6
CpG ODN 2006		chemical reagent	Activated	2.742	bias	0.00162	BIRC3,EPSTI1,IFI6,IFIT1,IFIT2,IFIT3,MAFB,TNFSF10	87 (13)
IKBKG		kinase	Activated	2.463	bias	0.00166	BIRC3,CCL20,FOS,GBP2,HLA-A,IFI16,LCN2,TMEM176B,TNFSF10	141 (12)
molybdenum disulfide		chemical reagent		-1	bias	0.00166	CFB,COL4A2,CTPS1,FZD7,IFIT1,IGSF23,KRT14,PFKFB4,RARRES1
RNY3		other	Activated	2	bias	0.00171	EPSTI1,IFIT1,IFIT3,XAF1
GW7647		chemical drug				0.00171	CDKN2A,PDK4,SLC23A1,SLC27A2	146 (13)
methylmercury		chemical toxicant		1.633		0.00174	ANPEP,BNIP3,CDK6,PRLR,RTN4,SULT2A1
ritonavir		chemical drug		0.926		0.00175	ABCB1,CYP2B6,CYP3A4,CYP4F2,GBP2,LIPE,MAOB,MT1G,MT1H	131 (4)
hydrogen peroxide		chemical - endogenous mammalian	Activated	3.753	bias	0.00177	ABCB1,ACE,AGT,ALOX5,BIRC3,CASP1,CDKN2A,CDKN2C,FOS,GLRX,GSTA1,HLA-DRA,IFI6,IFIT2,IL32,LCN2,MAP1LC3A,NOS2,SELENOP,TGM2,XAF1	158 (18)
VLDLR		transporter				0.00179	APOB,DAB1,FOS
APOC3	1.981	transporter				0.00179	APOA1,APOC3,NOS2	99 (5)
hydroquinone		chemical - endogenous mammalian				0.00179	CYP4F2,FOS,GSTA1
KMT2A-AFF1		fusion gene/product				0.00179	HOXA10,HOXA9,SLC43A2
SREBF2		transcription regulator	Activated	2.63	bias	0.00183	ALDOC,CYB5A,CYP4F2,FABP6,REG1A,REG1B,TFF3	21 (3)
N-acetylsphingosine		chemical reagent		0.151	bias	0.0019	BNIP3,FOS,GSTA1,GSTA2,NOS2	170 (17)
5-N-ethylcarboxamido adenosine		chemical reagent		-1.268		0.00191	ARG2,CCL20,CIITA,HLA-DQB1,HLA-DRA,IFIT2,IFIT3,NOS2	153 (15)
TCF		group				0.00195	ABCB1,ARL4A,DEFA5,DPEP1,FGF9,FOS,SERPINA1	133 (7)
IL15		cytokine	Activated	2.003	bias	0.00196	ALDOC,AQP3,CD74,CD8B,CDK6,DPP4,FBP1,HLA-DRA,IFI6,IFIT1,IL32,MAF,MT1G,MT1H,NOS2,PSMB9,SORL1,TCF7,TNFSF10	155 (18)
REN		peptidase				0.00197	ACE,AGT,CYP2J2,FOS	113 (7)
ACE	2.427	peptidase		1.718	bias	0.00197	ACE,AGT,CCL20,NDUFB8
MRTFB		transcription regulator		-0.378	bias	0.00199	CLDN15,DAB2,G0S2,HLA-A,LCN2,MOGAT2,MYL9,SELENOP,SLC6A4,SULT1E1
ELAVL1		other		1.211	bias	0.00199	ARG2,FOS,HLA-A,HLA-DRB5,IFI16,NDUFB8,NOS2,PRLR,REG3G,RORC,SLC39A5,SLC7A7	132 (10)
aflatoxin B1		chemical - endogenous non-mammalian	Activated	2.138	bias	0.00203	CDKN2C,CYP3A4,DAB1,DBP,DMBT1,GSTA1,HLA-A,HLA-DQB1,KNL1,LGALS2,MGAT3,PKLR,SEMA3B,TFF3
GPS2		transcription regulator	Inhibited	-2.449	bias	0.00203	CCL20,CDK6,FAM20C,HEBP1,LHPP,NOS2	94 (6)
NR2F2		ligand-dependent nuclear receptor				0.00203	APOA1,APOC3,CCL20,IL32,NR1H4,RBP2	150 (9)
trovafloxacin		chemical drug		0.816	bias	0.00203	BIRC3,FOS,G6PC1,HLA-A,MLXIPL,TGM2	85 (7)
3,3'-diindolylmethane		chemical drug		0.297		0.00203	CDK6,HLA-A,HLA-B,IFIT1,NOS2,TAP2	108 (12)
SMARCB1		transcription regulator		1.412	bias	0.00211	ABCB1,BNIP3,CDKN2A,CDKN2C,FBP1,FOS,FZD7,G6PC1,IFI16,PTMS,SLC37A4	170 (17)
sulforafan		chemical drug		-0.481		0.00211	ABCB1,CYP3A4,DDC,ENPEP,FOS,FTL,LIPE,NOS2,SLC6A4	192 (22)
RARA		ligand-dependent nuclear receptor		1.09		0.00218	ALOX5,APOA1,APOC3,APOM,FGFR4,FOS,HLA-B,HOXA10,HOXB7,IL32,KNL1,MAFB,MAOB,RARRES1,RBP2,RORC	182 (20)
calphostin C		chemical drug	Inhibited	-2.207	bias	0.00219	ABCB1,AGT,FOS,MAOB,MUC2,NOS2	187 (22)
ethylbenzene		chemical toxicant				0.00219	CYP2B6,CYP3A4
smectite		chemical drug				0.00219	MUC2,NOS2
ATP8B1		transporter				0.00219	NR1H4,SLC10A2
CBFA2T2		transcription regulator				0.00219	CHGA,MUC2
IK		cytokine				0.00219	CIITA,HLA-DRA
EPZ004777		chemical reagent				0.00219	HOXA10,HOXA9
glabridin		chemical - endogenous non-mammalian				0.00219	FOS,NOS2	126 (10)
barbiturate		chemical drug				0.00219	CYP2B6,CYP3A4
erucic acid		chemical - endogenous non-mammalian				0.00219	ALOX5,NOS2
D,L-propargylglycine		chemical reagent				0.00219	ACE,AGT
GALNT6		enzyme				0.00224	ANPEP,DPP4,TFF3
HNF4G		transcription regulator				0.00224	APOC3,GSTA1,OTC
pyruvic acid		chemical - endogenous mammalian				0.00224	FOS,PKLR,TNFSF10	169 (17)
SUB1		transcription regulator				0.00225	CNTFR,FOS,NDUFA3,NDUFB8
B2M		transmembrane receptor		1.969	bias	0.00225	CD8B,HLA-A,HLA-DQB1,HLA-DRB5	96 (9)
TREX1		enzyme		-1.977	bias	0.00225	IFI16,IFIT1,IFIT2,IFIT3	64 (5)
ketoconazole		chemical drug		-1.949	bias	0.00225	CYP2B6,CYP3A4,GSTA1,GSTA2	160 (13)
arsenic		chemical toxicant				0.00225	BIRC3,FOS,FTL,SPINK1	64 (5)
PROC		peptidase		-1.393	bias	0.0023	ACE,ACE2,AGT,NOS2,PLA2G2A	147 (13)
NUP98-DDX10		fusion gene/product		1.432		0.0023	ALOX5,CDK6,HOXA10,HOXA9,HOXB7
HNRNPA2B1		other				0.00232	ABCB1,CACNB2,CRIP1,ELOVL7,NTS,SCN9A,SEMA3B,SERPINA1,SULT1A3/SULT1A4
RARG		ligand-dependent nuclear receptor				0.00235	APOA1,CCL20,FOS,HOXA10,HOXB7,IL32,MAFB	171 (15)
STING1		other	Activated	2.425	bias	0.00235	IFI16,IFIT1,IFIT2,IFIT3,LCN2,NOS2	95 (16)
Pro-inflammatory Cytokine		group		1.103	bias	0.00235	GSTA1,LCN2,NOS2,NR1H4,SLC6A4,UBD
NOTCH1		transcription regulator		-0.481		0.0024	AQP3,BIRC3,CD82,CHGA,FOS,G6PC1,IFI16,KRT14,MUC2,NOS2,OAT,RORC,TFF3	196 (20)
sirolimus		chemical drug		-1.205	bias	0.00242	AQP3,ATP1A1,ATP6V1B2,CCL20,CDK6,CDKN2A,CYP3A4,DPP7,FGF9,FOS,GPD1,HLA-B,LCN2,MAF,MAP1LC3A,MUC2,NOS2,NTS,PRSS36,RORC,SCPEP1,SLC6A19,SLC6A6	182 (21)
corticosterone		chemical - endogenous mammalian		1.035		0.00243	APOB,ATP1A1,FOS,G6PC1,LIPE,MAOA,NOS2,PDK4,TGM2	204 (24)
DNMT3B		enzyme		-1.89	bias	0.00245	ABCD1,CDKN2A,HLA-DQB1,IFIT1,KDELR3,MYL9,NOS2,PRUNE2,SAT2,SLC8A1
TP53		transcription regulator		-0.16		0.00248	ABCB1,ACE,ALDOC,ALOX5,APOA1,AQP3,ATP1A1,BIRC3,BNIP3,C2,CASP1,CD82,CDKN2A,CISD1,COL4A2,CYB5A,DBP,DNASE1,DPEP1,DPP4,FMO1,FOS,FZD7,G0S2,G6PC1,GLRX,GPD1,GPR160,HADH,HLA-B,IFI16,KLF7,KRT14,LCN2,MAFB,MAP1LC3A,MUC2,MYL9,NOS2,OAT,PDK2,PFKFB4,PLAAT4,PSMA2,PSMB9,PYCARD,RNASE4,SCPEP1,SLC6A6,TAP2,TCN2,TGM2,TMSB10/TMSB4X,TNFSF10,UBD,XAF1	191 (16)
trinitrobenzenesulfonic acid		chemical reagent		1.802	bias	0.0025	FABP6,FOS,LCN2,NOS2,NR1H4,REG1B,REG3G	102 (9)
baicalin		chemical - endogenous non-mammalian		1.131	bias	0.00252	ACE,CBR1,CCL20,KCNJ13,NOS2	60 (6)
Histone h4		group				0.00254	ABCB1,AGT,CDKN2A,CIITA,FOS,HOXA9,PKLR,PRLR,TNFSF10	94 (7)
actinomycin D		biologic drug		-1.441	bias	0.00255	AGT,APOA1,ATP1A1,BIRC3,CASP1,FOS,GSTA1,MAOA,MUC2,NOS2,PLA2G2A,RBP2	194 (20)
triamcinolone acetonide		chemical drug		1.062		0.00255	AQP1,AQP3,FOS,MT1E,MT1F,MT1G,MT1H,MT1X,MT2A,NOS2,SULT2A1
GCK		kinase		0.152		0.00255	G6PC1,HADH,PDK2,PKLR	88 (7)
bilirubin		chemical - endogenous mammalian	Activated	2		0.00255	CYP2B6,CYP3A4,GSTA1,GSTA2	196 (16)
PGR		ligand-dependent nuclear receptor		0.539	bias	0.00258	BIRC3,DDC,FOS,G6PC1,GPR160,IFI16,IFIT1,IFIT2,IFIT3,PFN2,PRLR,SELENOP,SERPINA1,XAF1	168 (19)
Ifn		group	Activated	2.765	bias	0.00262	FOS,HLA-A,IFI16,IFIT1,IL32,LCN2,NOS2,PLAAT4	170 (17)
SOX4		transcription regulator	Activated	2.728	bias	0.00265	ACY3,CASP1,CD74,ENPEP,FOS,HLA-DQB1,RARRES1,RNASE4,SEMA3B,SLC17A8,TMEM176B
PNPT1		enzyme	Inhibited	-2.2	bias	0.00276	GBP2,IFI16,IFIT3,UBE2L6,XAF1	132 (7)
zVAD-FMK		chemical - protease inhibitor		0.243		0.00276	BIRC3,CASP1,CDK6,FOS,PSMB9	147 (16)
PYY		other				0.00276	CACNA1D,CLDN2,FABP2
TAP1		transporter				0.00276	HLA-A,IFIT1,PSMB9
SMC3		other				0.00276	HLA-DQB1,HLA-DRA,HLA-DRB1
mir-196		microRNA				0.00276	FOS,HOXA9,HOXB7
NUP98-KDM5A		fusion gene/product				0.00276	CDK6,HOXA10,HOXA9
NUP98-NSD1		fusion gene/product				0.00276	CDK6,HOXA10,HOXA9
hyperforin		chemical drug				0.00276	CYP2B6,CYP2D6,CYP3A4	130 (4)
ethanol		chemical - endogenous mammalian		1.147	bias	0.00277	ALOX5,ANPEP,APOA1,CBR1,CYP2B6,CYP3A4,FABP2,FOS,G6PC1,HLA-A,HSD3B1,IFIT2,IFIT3,MLXIPL,NOS2,SERPINA1,STAU2,TFF3	238 (23)
metribolone		chemical reagent	Activated	2.401	bias	0.00277	ALDOC,ATP5ME,CBR1,DDC,ELAPOR1,ELOVL5,FOS,HADH,MAF,MAOA,NDUFA3,NDUFA7,NDUFB8,NOS2,REEP6,REG4,SELENOP,SLC37A4	128 (12)
HIF1A		transcription regulator	Activated	2.678	bias	0.00284	ABCB1,ACE,AGT,ALDOC,BNIP3,CDKN2A,CTPS1,CYB5A,CYP4F3,DNASE1,FOS,GCHFR,IFI16,KRT14,MAF,NDUFB8,NOS2,PFKFB4,RORC,TNFSF10	189 (20)
ZBTB7B		transcription regulator		-0.283	bias	0.00291	CD8B,IL32,MAF,NDUFB8,RORC,SLC27A2
GATA6		transcription regulator		1.105		0.00295	ABCB1,ASPA,CNFN,COL4A2,DAB2,DPP4,HSD3B1,KRT14,NDUFA3,SULT2A1,TNFSF10
MYC		transcription regulator		-0.15	bias	0.00297	ABCD1,ALOX5,APOC3,AQP1,CASP1,CDK6,CDKN2A,CNFN,COL4A2,CRIP1,DNPH1,FABP2,FOS,FUT8,G6PC1,GBP2,HLA-A,HLA-B,IFI16,IFI6,IFIT1,IFIT2,IFIT3,JAG2,KRT14,MYL9,NUCB1,OAT,PKLR,PMP22,RARRES1,SCPEP1,SERPINA1,SLC22A4,SNRPN,SOX6,TFAP4,TMSB10/TMSB4X,TNFSF10	191 (22)
P38 MAPK		group	Activated	3.924	bias	0.00299	ARG2,BNIP3,CD82,CDKN2A,CYP4F3,DDC,FOS,IL32,ITGB8,KDELR3,MUC2,NOS2,NR1H4,SLC8A1,TNFSF10,TNNC2	162 (16)
fluocinolone acetonide		chemical drug		1.342		0.00301	AQP1,MT1E,MT1F,MT1H,MT1X
IFN type 1		group		1.954	bias	0.00301	IFI16,IFIT1,IFIT2,PLAAT4,TNFSF10	77 (12)
IRF9		transcription regulator		1.455		0.00301	CIITA,IFIT1,IFIT2,IFIT3,TNFSF10	140 (16)
ziritaxestat		chemical drug	Inhibited	-2.236		0.00301	GBP2,IFIT1,IFIT2,IFIT3,TNFSF10
methotrexate		chemical drug		0.905		0.00302	ABCD1,C2,CCL25,CFB,CLDN2,ENTPD2,GSTA1,NOS2,NR1H4,PFN2,SELENOP,SLC27A2	89 (7)
S100A8		other		0	bias	0.00312	ARG2,CASP1,CCL20,CHDH,DDC,ENTPD2,MRO,NOS2,NR1H4,SEMA3B	83 (7)
Ppar		group				0.00325	APOA1,ELOVL7,PLA2G2A,RBP2
ADIPOR1		transmembrane receptor		-1	bias	0.00325	CASP1,NOS2,PYCARD,REEP6
ceramide		chemical - endogenous mammalian				0.00325	CASP1,FOS,GSTA1,NAT8	101 (10)
KRAS		enzyme		-0.05		0.00326	ACY1,AGT,ALDOC,ANPEP,BCL2L14,BIRC3,BNIP3,CASP1,CD74,CDKN2A,CDKN2C,CYP2J2,FAH,FOS,HLA-DMB,HLA-DRB1,IFI6,IFIT1,LCN2,NOS2,OLFM4,PMP22,PSMB9,PYCARD,QTRT1,RNASE4,SLC5A11,TNFSF10	157 (14)
CDX1		transcription regulator		1.969		0.00328	CCL25,CLDN2,DDC,NTS,SI
JUNB		transcription regulator		0.747	bias	0.00331	APOC3,APOM,CCL20,CD82,CDKN2A,IFI16,LCN2,LIPE,SLC8A1	151 (13)
tyrphostin AG490		chemical drug	Inhibited	-2.559	bias	0.00333	ACE,AGT,BIRC3,FOS,NOS2,PLA2G2A,TNFSF10	176 (16)
levothyroxine		chemical - endogenous mammalian		0.646	bias	0.00333	ABCB1,CDKN2A,CYP3A4,FOS,GSTA1,MLXIPL	148 (18)
Histone h3		group				0.00334	ABCB1,CDKN2A,CDKN2C,CIITA,FOS,GCNT4,HOXA10,HOXA9,IFI6,MT1G,NDUFA7,NOS2,PKLR,PRLR,PSMA2,PTGR1,SPINK4,TNFSF10,VKORC1	172 (18)
glycerol		chemical - endogenous mammalian				0.00335	AGT,APOB,G6PC1
IL1RL2		transmembrane receptor				0.00335	CCL20,REG3A,REG3G
AQP1	3.06	transporter				0.00335	ALDOB,LCN2,MATN2
BAY 61-3606		chemical drug				0.00335	CASP1,NOS2,PYCARD
resveratrol		chemical drug		0.263		0.00336	ALOX5,BIRC3,CDK6,CDKN2A,CYP4F2,FOS,G6PC1,GSTA1,IFIT1,NDUFA13,NDUFB8,NOS2,PDK4,SLC10A2	186 (20)
GSK3B		kinase		0.26		0.00336	BIRC3,CD82,FOS,IFIT2,LCN2,NOS2,PMP22,TNFSF10	187 (17)
TCF3		transcription regulator		-0.674	bias	0.00348	CD8B,CDK6,CDKN2A,CDKN2C,IFI16,IL32,KLF7,LMO4,MAF,RASA4,RORC,SCIN,SELENOP,SEMA3G,SLC12A2,SULT1A3/SULT1A4,SULT2B1
HMGA1		transcription regulator		1.697	bias	0.0035	AGT,ARL4A,CNDP2,COL4A2,CPE,DAB2,FOS,LIPE,NOS2,SLC27A2
NLR		group				0.0036	CASP1,LCN2	78 (7)
GPR17		G-protein coupled receptor				0.0036	FOS,XAF1
GYS2		enzyme				0.0036	MLXIPL,PKLR	75 (6)
cinnamyl-3,4-dihydroxy-alpha-cyanocinnamate		chemical reagent				0.0036	ARG2,NOS2
cathelicidin-WA		chemical - endogenous mammalian				0.0036	MUC2,TFF3
tazarotene		chemical drug				0.0036	PLAAT4,RARRES1
dexfenfluramine		chemical drug				0.0036	FOS,SLC6A4
CNOT7		transcription regulator				0.00364	IFI6,TAP2,TFF3,UBE2L6
vitamin K3		chemical drug	Activated	2	bias	0.00364	CCL20,FOS,GSTA1,NOS2	178 (19)
curcumin		chemical drug		-1.728	bias	0.00376	ABCB1,AKR1A1,ALOX5,AQP1,ATOX1,BIRC3,CDK6,CDKN2A,CHGA,CYP3A4,FOS,FTL,LIPE,NOS2,PRAP1,SLC37A4	194 (21)
salirasib		chemical drug		-1.432	bias	0.00387	ALDOC,BNIP3,CYP2B6,PFKFB4,TGM2	82 (7)
JQ1		chemical reagent	Inhibited	-2.791	bias	0.00392	BCL2L14,BIRC3,CDK6,FOS,HLA-DMB,IFIT1,RORC,SLC5A11,TNFSF10	152 (11)
TARBP2		other				0.00401	MAF,MYL9,SOX6
phenytoin		chemical drug				0.00401	CYP2B6,CYP3A4,LIPE	188 (10)
IL1		group	Activated	2.15	bias	0.00404	APOC3,C2,CASP1,CCL20,CFB,CYP2B6,DDC,FOS,NOS2,NR1H4,PLA2G2A,RORC,SULT2A1,TGM2,TNFSF10	176 (15)
KAT6A		enzyme		1.698	bias	0.00405	CDKN2A,CDKN2C,HOXA10,HOXA9,OSR2,PKDCC	94 (7)
PRNP		other		0.186		0.00405	ABCB1,CDKN2A,DAB2,FGF9,NOS2,TCF7	179 (16)
ZFPM1		transcription regulator				0.00405	ALOX5,CD82,HEBP1,SCIN,SLC17A8,SLC6A4
ZBTB7A		transcription regulator				0.00407	CDKN2A,DMBT1,FOS,IL32	103 (10)
benzo(a)pyrene		chemical toxicant		0.765	bias	0.00418	ABCB1,APOA1,CYB5A,CYP3A4,FGF9,FOS,GSTA1,MAF,NUDT16,PTPRG,SERPINA1	158 (11)
IL2		cytokine		1.795	bias	0.00422	BIRC3,CASP1,CD74,CD8B,CDK6,CDKN2C,CHN2,CTPS1,CYP2B6,DPP4,ELOVL5,FOS,HLA-DPA1,HLA-DQB1,HLA-DRA,HLA-DRB1,HLA-DRB5,IFI16,IFI6,ITGB8,MAF,NOS2,RORC,RRAS2,TNFSF10	183 (18)
STAT5A		transcription regulator		1.98		0.00428	ABCB1,BIRC3,CDK6,CYP2J2,FOS,GCHFR,LCN2,MAF,MAP1LC3A,PLAAT4,PRLR,SLC7A7,TFF3	227 (20)
SFTPA1		transporter		-1.664	bias	0.00432	AGR3,ANPEP,FOS,NOS2,PDK4,PLAAT4
atorvastatin		chemical drug		-0.71		0.00433	ABCB1,ACE2,APOA1,APOB,APOC3,CYP2B6,FOS,MAP1LC3A,NOS2,SLC10A2,SLCO2B1	227 (20)
NR1H2		ligand-dependent nuclear receptor		1.318		0.00436	ACE,AGT,AQP1,IFIT2,LIPE,NOS2,SULT2A1	97 (7)
NGLY1		enzyme		-1		0.00452	BNIP3,IFIT1,IFIT2,IFIT3
daunorubicin		chemical drug		0.882	bias	0.00452	ABCB1,CD82,CDKN2A,TAP2	146 (17)
CAT		enzyme		-0.44	bias	0.00453	AGT,CLCA1,HLA-DRA,NOS2,XAF1	152 (13)
carbonyl cyanide m-chlorophenyl hydrazone		chemical toxicant		1.387	bias	0.00453	AADAC,AGT,CCL20,LCN2,SPINK1	114 (7)
NR4A1		ligand-dependent nuclear receptor		0.564		0.00454	ALDOB,APOB,FBP1,G0S2,G6PC1,GPD1,NDUFA3,NDUFA7,NR1H4,PDK4,PEBP1,PKLR,TNFSF10	144 (12)
CREB1		transcription regulator		1.57	bias	0.00455	ATP1A1,ATP5ME,BNIP3,CHGA,CIITA,DMBT1,FABP2,FAM3B,FOS,G6PC1,HLA-A,HLA-DQB1,HLA-DRA,KDELR3,KLF7,LCN2,MFSD2A,MUC2,NOS2,RRAS2,SULT2B1	106 (11)
TBX5		transcription regulator	Activated	2.236	bias	0.00459	ACE2,CCL20,IFI16,PLA2G2A,SLC8A1,TCF7	37 (3)
AICAR		chemical - endogenous mammalian		0.239		0.0046	CDKN2A,CYP2B6,CYP3A4,G6PC1,NOS2,PDK4,PKLR	178 (20)
cholecalciferol		chemical - endogenous mammalian		0.792	bias	0.00465	ALOX5,CUBN,FABP6,FAM20C,FOS,PDK4,RORC,TNFSF10	93 (8)
STAT6		transcription regulator		0.508		0.00468	CCL20,CLDN2,CRIP1,GBP2,HLA-DMA,HLA-DMB,HSD3B1,IFI16,IFIT3,LIPE,MAF,PDK4,SCN9A,SERPINA1,TCF7,TFEC,TFF3,TMEM176B	149 (13)
PLC		group				0.00474	FOS,LIPE,NOS2	191 (21)
acadesine		chemical drug				0.00474	CYP2B6,OAT,PKLR	74 (8)
CREBBP		transcription regulator	Activated	2.549	bias	0.0048	AGT,DDC,DDX3Y,EPSTI1,FOS,G6PC1,HLA-B,HLA-DRA,KRT14,MAF,NOS2,PKLR,PSMB9,SLC6A19,TAP2,TNFSF10	178 (20)
ABCA1		transporter		0.892		0.00488	APOA1,APOB,APOM,NOS2,PMP22	158 (12)
luteolin		chemical drug		-1.987	bias	0.00488	APOB,CDK6,FOS,G6PC1,NOS2	194 (23)
NLRP12		other		0.391	bias	0.00501	CASP1,HLA-A,HLA-B,NOS2	142 (12)
AIM2		other		-1.067	bias	0.00501	CASP1,CCL20,HLA-A,LCN2	160 (12)
vinblastine		chemical drug		1.982	bias	0.00501	ABCB1,CYP3A4,FOS,HLA-A	203 (15)
IFN alpha/beta		group		1.823	bias	0.00518	HLA-A,IFI16,IFIT2,IFIT3,NOS2,TNFSF10	135 (15)
GATA1		transcription regulator		0.478	bias	0.00523	ALOX5,AQP1,BLVRB,CDK6,CDKN2A,CDKN2C,CIITA,FAM118A,LMO4,SCIN,SOX6,TFF3,TGM2
CLUH		translation regulator		-0.648		0.00526	AMT,HLA-A,LCN2,NDUFB8,OAT
IFNA1/IFNA13		cytokine	Activated	2.18	bias	0.00526	IFI6,IFIT1,IFIT2,PLAAT4,UBE2L6	146 (17)
Sb202190		chemical drug	Inhibited	-2.053	bias	0.00531	ABCB1,ALOX5,FOS,IFIT1,MAP1LC3A,NOS2,PLA2G2A,SCN9A	186 (19)
mifepristone		chemical drug		-1.059		0.00533	ABCB1,ACE,AQP1,CASP1,CBR1,CD74,CYP3A4,DPP4,FOS,HLA-DQB1,HOXA10,PEPD,SPINK1,SULT2A1	212 (20)
xylitol		chemical - endogenous mammalian				0.00533	G6PC1,NR1H4
thioinosine		chemical toxicant				0.00533	FABP2,NOS2
Atg5		other				0.00533	AGT,NOS2
benfluorex		chemical drug				0.00533	G6PC1,PKLR
hydroxyethylnorfenfluramine		chemical - endogenous mammalian				0.00533	G6PC1,PKLR
PDZK1IP1		other				0.00533	BNIP3,PDZK1
CLEC12A		other				0.00533	IFIT2,IFIT3	56 (8)
NLRP11		other				0.00533	IFIT1,IFIT2	33 (4)
OPRK1		G-protein coupled receptor				0.00533	FOS,SLC6A4
ABCD2		transporter				0.00533	ALOX5,NOS2
miR-219a-5p (and other miRNAs w/seed GAUUGUC)		mature microRNA				0.00533	ALOX5,ELOVL7
TAF10		transcription regulator				0.00533	HLA-DRA,PRLR
TAB2		other				0.00533	CD82,NOS2	105 (11)
CFH		other				0.00533	APOA1,APOB
glaucocalyxin A		chemical - endogenous non-mammalian				0.00533	LCN2,NOS2	106 (8)
RAB7A		enzyme				0.00533	ACE2,FOS
MBD4		enzyme				0.00533	ABCB1,CDKN2A
IL17D		cytokine				0.00533	REG3A,REG3G
XCT790		chemical reagent				0.00533	MAOB,PDK4
quinapril		chemical drug				0.00533	ACE,NOS2	113 (7)
catechol		chemical - endogenous mammalian				0.00533	FOS,GSTA1
3-hydroxyanthranilic acid		chemical - endogenous mammalian				0.00533	NOS2,RORC	87 (7)
resiniferatoxin		chemical drug				0.00533	FOS,NOS2	99 (12)
remifentanil		chemical drug				0.00533	FOS,NOS2
caffeic acid phenethyl ester		chemical drug		-1.471	bias	0.00535	ABCB1,BIRC3,CDKN2A,CYP3A4,FTL,MUC2,NOS2	167 (17)
NCOA2		transcription regulator	Activated	2.611	bias	0.00539	APOM,CIITA,CYP2B6,G6PC1,HLA-A,IFIT2,KHK,NOS2,SLC3A1	133 (8)
nicotinic acid		chemical - endogenous mammalian		-0.152		0.00553	APOA1,ELOVL5,LIPE,MLXIPL	88 (7)
ATF3		transcription regulator		-1.673		0.00554	BIRC3,CD82,CTPS1,FBP1,G6PC1,GBP2,MT2A,NOS2	125 (12)
Ctbp		group				0.00555	AP1S1,CDKN2A,RAB29
ethoxyquin		chemical toxicant				0.00555	CYP2B6,CYP3A4,SLCO2B1
vitamin K2		chemical drug				0.00555	ABCB1,CYP3A4,MATN2	130 (4)
27-hydroxycholesterol		chemical - endogenous mammalian				0.00555	ACE,AGT,ANPEP	38 (4)
peroxynitrite		chemical toxicant				0.00555	FOS,LMO4,NOS2	177 (21)
SATB1		transcription regulator		-0.923		0.0056	EPSTI1,GLRX,GNG4,HLA-DMB,MAF,MT1A,SLC27A2,UBE2L6,XAF1
Tnf (family)		group		1.346	bias	0.00561	BIRC3,CLDN2,CYP2B6,CYP3A4,HLA-DRB1,JAG2,LCN2,NOS2,SPINK1,TGM2	143 (14)
L-glutamic acid		chemical - endogenous mammalian		1.315	bias	0.00578	ATP5ME,CYP2B6,CYP3A4,FOS,NOS2,SELENOP,SORL1,TAP2	127 (14)
lactacystin		chemical - protease inhibitor		-0.806	bias	0.00581	APOB,ATP1A1,CYB5A,FBP1,FTL,HLA-A,HLA-B,NOS2,PEBP1,PRLR
ESRRG		ligand-dependent nuclear receptor		1.944	bias	0.00582	ALDOC,CCL20,G6PC1,HADH,IL32,PDK4	78 (6)
2,4,5,2',4',5'-hexachlorobiphenyl		chemical toxicant		1.914	bias	0.0059	CYP2B6,GSTM4,PALS2,SLC23A1,SULT1E1,SULT2A1,WNK2
CTCF		transcription regulator		1.078		0.00603	APOA1,APOC3,CDKN2A,HLA-DQB1,HLA-DRB1,HLA-DRB5,MUC2,RORC	84 (8)
nitrofen		chemical toxicant		-1.982	bias	0.00609	AQP1,CACNA1D,G6PC1,RTN4
mir-130		microRNA		0.017		0.00609	ABCB1,LCN2,MAFB,NOS2	78 (7)
RAD21		transcription regulator	Activated	2		0.00609	APOC3,HLA-DQB1,HLA-DRA,HLA-DRB1
dextran sulfate		chemical drug		1.474	bias	0.00616	ACE,AGT,CASP1,CCL20,CD74,CHGA,CLDN2,NLRP6,NOS2,REG3A,REG3G,TGM2,UBD	145 (16)
SP600125		chemical drug		-0.97	bias	0.00622	ABCB1,ALOX5,APOA1,AQP1,CCL20,COL4A2,FOS,GBP2,GNS,LGALS2,MAFB,MEP1B,NOS2,SLC10A2	179 (18)
MAPK14		kinase		1.947	bias	0.00622	CCL25,CDKN2A,DAB2,FOS,G6PC1,ITGB8,MAOB,NOS2,SLC8A1,TGM2	164 (17)
SP110		transcription regulator		-0.707		0.00629	AQP3,CD74,IFI6,IFIT1,IFIT3,MAOA,SERPINA1,TCF7
fenofibrate		chemical drug		1.401	bias	0.00632	APOA1,APOB,APOC3,FABP2,FBP1,G6PC1,JAG2,PDK4,PDZK1,PRSS2,SLC27A2,SLCO2B1	171 (15)
KDM1A		enzyme	Inhibited	-2.414		0.00632	AGT,CD74,CIITA,ELOVL7,EPSTI1,GBP2,HLA-A,HLA-DQB1,HLA-DRB5,HOXB7,IFI16,IFIT3,PTGR1,SELENOP,TCN2
CBX1		transcription regulator				0.00644	CDKN2A,CYP2B6,IFIT2	11 (2)
FKBP5		enzyme				0.00644	LIPE,NOS2,PDK4
CREB3L1		transcription regulator				0.00644	MUC2,NOS2,TFF3
biochanin A		chemical toxicant				0.00644	NOS2,SULT1E1,SULT2A1
PI3K (family)		group	Activated	2.587	bias	0.0065	BIRC3,CLDN2,FOS,IFIT1,NOS2,TGM2,TNFSF10	178 (20)
bisindolylmaleimide I		chemical drug	Inhibited	-2.598	bias	0.0065	ACE,AGT,APOA1,AQP3,BIRC3,FOS,TNFSF10	167 (19)
HDAC5		transcription regulator		0.322		0.00652	G6PC1,HLA-DRA,NEDD4,NOS2,PMP22,SLC8A1	79 (5)
ADRB		group		0.592	bias	0.00656	BNIP3,CDK6,CDKN2A,FOS,HSD3B7,IFIT3,NOS2,SLC8A1	165 (18)
SOCS1		other	Inhibited	-2.764	bias	0.00656	CIITA,FOS,IFI16,IFIT1,IFIT2,IFIT3,NOS2,TGM2	135 (18)
EP300		transcription regulator	Activated	2.906	bias	0.00656	AGT,CDKN2A,DDC,DDX3Y,EPSTI1,FOS,G6PC1,HLA-B,KRT14,MAF,NOS2,PDK4,PKLR,PRLR,RORC,SCT,SLC6A19	154 (14)
NSUN6		enzyme	Activated	2	bias	0.00669	CDKN2C,DAB2,PMP22,TGM2
FGFR3		kinase				0.00669	CDKN2A,FOS,FRMD3,MAF	131 (12)
mevalonic acid		chemical - endogenous mammalian		0		0.00669	APOA1,CYP2B6,NOS2,RORC	50 (5)
YBX1		transcription regulator		-0.037	bias	0.00681	ABCB1,AQP1,CDK6,CDKN2A,FOS,HLA-DQB1,HLA-DRA	165 (16)
NCOR2		transcription regulator				0.00698	BIRC3,CYP3A4,FOS,PLA2G2A,RORC	102 (10)
FAS		transmembrane receptor		0.351		0.00711	ARL4A,BIRC3,BTN3A3,CCL20,COL4A2,FOS,GBP2,HLA-DQB1,IFIT1,ITGB8,NOS2,SORL1,SPINK1,STK3,TNFSF10	135 (15)
UQCC3		other				0.00711	ALDOC,ATP1A1,ATP5ME,ATP6V1B2,NDUFA13,NDUFA3,NDUFA7,NDUFB8
EHMT1		transcription regulator	Activated	2.646	bias	0.00713	ANPEP,ATP1A1,CDKN2C,CYB5A,LCN2,RARRES1,SLC7A7
SBDS		other				0.00728	FOS,IFI16,MAFB,MAOA,MT2A,NTS
AREG		growth factor		-0.64	bias	0.00728	CCL20,FOS,IFI6,IFIT2,IFIT3,ITGB8	146 (14)
LIMIT		other				0.00737	GBP2,HLA-A
Sfk		group				0.00737	NOS2,PRLR
RAP1GAP		other				0.00737	CDK6,FOS
AGR2		other				0.00737	CDKN2A,FOS
DAB2	1.116	other				0.00737	DAB2,FOS	96 (10)
GRM5		G-protein coupled receptor				0.00737	FOS,NOS2	155 (19)
DMTF1		transcription regulator				0.00737	ANPEP,CDKN2A
thenoyltrifluoroacetone		chemical reagent				0.00737	AGT,BIRC3	78 (7)
fluphenazine		chemical drug				0.00737	FOS,NTS
gliotoxin		chemical toxicant				0.00737	BIRC3,CCL20	78 (7)
bergamottin		chemical - endogenous non-mammalian				0.00737	CYP2B6,CYP3A4
clonazepam		chemical drug				0.00737	CYP2B6,GSTA1
DDT		chemical toxicant				0.00737	CYP2B6,GSTA1
rutin		chemical drug				0.00737	NOS2,SLCO2B1
Tgf beta		group		1.123	bias	0.00741	CASP1,CDK6,CDKN2A,CIITA,COL4A2,DAB2,FOS,IL32,MAF,NOS2,PFKFB4,RORC,TNFSF10	194 (21)
LGR5		transmembrane receptor				0.00741	BLVRB,LHPP,OAT
SIM2		transcription regulator				0.00741	BNIP3,KRT14,MUC2
GNA13		enzyme				0.00741	FOS,GSTA1,NOS2	178 (20)
NLRC5		transcription regulator				0.00741	HLA-A,HLA-B,PSMB9	122 (7)
linalool		chemical - endogenous non-mammalian				0.00741	APOA1,APOC3,HSD3B7
DDX25		enzyme		1.746	bias	0.00747	ACE,BCL2L14,LIPE,PAQR5,PDZK1,REEP6,SULT1E1
1,2-dithiol-3-thione		chemical reagent	Activated	2.538	bias	0.00758	AKR1A1,ATP1A1,BNIP3,CBR1,CD8B,FMO1,GSTA1,HSD3B1,PFN2,PSMA2	27 (3)
losartan potassium		chemical drug		-1.299	bias	0.00771	ACE,AGT,AQP1,ATP1A1,FOS,GBP2,NOS2,TNNC2	174 (19)
carbon tetrachloride		chemical toxicant		1.193	bias	0.00786	APOA1,APOB,BIRC3,CDKN2A,FGFR4,FOS,NOS2,NR1H4,PRSS2,REG1A,SLC8A1	171 (18)
IKZF1		transcription regulator	Inhibited	-2.173	bias	0.00791	AQP1,CDK6,CYP2J2,EPSTI1,FGFR4,IFI16,IFI6,IFIT3,NR1H4,RORC,SCN9A,SELENOM	91 (7)
RNASEH2A		enzyme				0.00799	GBP2,IFI16,IFIT2,IFIT3
TNIP1		other		-1.992	bias	0.00799	CCL20,HLA-A,HLA-B,LCN2	93 (10)
PCGF2		transcription regulator				0.00799	CDK6,CDKN2A,HOXB7,SORL1
NR2C2		ligand-dependent nuclear receptor				0.00799	CCL20,CNTFR,IL32,RBP2	76 (7)
propranolol		chemical drug				0.00799	ACE,FOS,MAOA,NOS2	155 (15)
4-methylnitrosoamino-1-(3-pyridinyl)-1-butanone		chemical toxicant		0.404	bias	0.00799	ALOX5,APOA1,FOS,SERPINA1	131 (7)
diethylstilbestrol		chemical drug		0.601	bias	0.008	AQP3,CFB,CPE,FMO1,FOS,GLRX,GSTA1,HLA-A,HOXA10,HOXA9,LMO4,MAFB,MAOA	115 (7)
NR3C2		ligand-dependent nuclear receptor		0.816	bias	0.00802	AGT,DDC,HLA-DQB1,LCN2,MT1H,NOS2,REG3G,TGM2	183 (16)
uric acid		chemical - endogenous mammalian				0.00817	ACE,AGT,CASP1,IFIT2,IFIT3,KHK,NOS2	177 (16)
PDGF BB		complex	Activated	2.01	bias	0.00834	ARG2,CCL20,DAB2,FMO1,FOS,GBP2,HSD3B7,NDUFB8,NOS2,PFN2,SLC6A4,SLC6A6,SLC7A7,TGM2	164 (21)
CaMKII		complex				0.00846	BIRC3,FOS,SLC8A1	169 (20)
Tnf receptor		group				0.00846	CCL20,NOS2,UBD	136 (12)
DOT1L		phosphatase				0.00846	HOXA10,HOXA9,LMO4	93 (7)
RPS6KA5		kinase				0.00846	CCL20,CDKN2A,FOS	176 (20)
CYP27A1		enzyme				0.00846	AGT,ANPEP,CYP2B6	17 (4)
BAY K8644		chemical reagent				0.00846	CYP2B6,CYP3A4,FOS	129 (4)
BACH2		transcription regulator		-1	bias	0.0085	CDKN2A,FAM20C,MAF,MAFB,RORC	114 (7)
promegestone		chemical drug		1.98	bias	0.00854	BIRC3,IFIT3,MT1X,MT2A,PDK4,RBP2
cycloheximide		chemical reagent		-1.171		0.00854	ABCB1,APOA1,APOB,AQP1,BIRC3,CCL20,CYP2B6,FOS,IFIT1,LCN2,NOS2,PLA2G2A,RHOBTB2,SULT2B1,TNFSF10	171 (16)
SOD1		enzyme				0.00858	ALDOC,ATP1A1,CASP1,CDKN2A,FOS,GNG4,GRIA4,IFI16,MAOB,NOS2,PTGR1,SLC17A8	175 (21)
EIF4E		translation regulator	Activated	2.359	bias	0.00861	ATOX1,BNIP3,CDKN2A,HLA-A,HLA-DQB1,IFI16,IFIT2,NOS2,SLC6A4,SLCO2B1	85 (7)
ASXL1		transcription regulator				0.0087	G0S2,HOXA10,HOXA9,LIPE
paricalcitol		chemical drug	Inhibited	-2	bias	0.0087	AGT,CASP1,NOS2,PYCARD	79 (7)
CpG oligonucleotide		chemical drug		1.4	bias	0.00896	C2,ELOVL5,IFI6,IFIT2,IFIT3,NOS2,PLAGL2,SLC6A4,TNFSF10	98 (16)
infliximab		biologic drug	Inhibited	-2.236	bias	0.00905	CCL20,G0S2,MT1X,RORC,SLC27A2
glucosamine		chemical - endogenous mammalian		0.311		0.00905	AGT,APOB,G6PC1,GPD1,NOS2	160 (15)
MAPK8		kinase		1.179	bias	0.00927	ABCB1,APOA1,AQP1,BIRC3,CDKN2A,FOS,G6PC1,MAOB,NOS2	193 (24)
indomethacin		chemical drug		0.831	bias	0.00934	ALOX5,ARG2,BIRC3,CYP2B6,DDC,FOS,LCN2,NOS2,PRLR,PSMB9,TMSB10/TMSB4X	155 (15)
halofuginone		chemical drug				0.00935	LIN7A,MLXIPL,PMP22,PRLR,REG3A,REG3G,SCPEP1,TGM2
retinoid		chemical drug	Activated	2	bias	0.00945	MUC2,PLAAT4,TNFSF10,UBD	78 (7)
D-galactosamine		chemical - endogenous mammalian		1.96	bias	0.00945	CASP1,FOS,NOS2,TNFSF10	149 (14)
ONECUT1		transcription regulator				0.00954	AMT,C2,CACNA1D,CLDN2,G6PC1,OAT,RMND1,RORC,SERPINA1,SPINK1,TCF7,TNFSF10	35 (3)
testosterone		chemical - endogenous mammalian		1.428	bias	0.00954	ANPEP,ARG2,CDK6,CYB5A,DDX3Y,FOS,MAOA,MEP1B,NOS2,OAT,PMP22,PRLR,PSMA2,SULT1E1,TAP2	230 (23)
ETS		group				0.00959	CDKN2A,DAB2,FOS
oxymatrine		chemical drug				0.00959	ACE,CYP2B6,NOS2	101 (7)
cafestol		chemical - endogenous non-mammalian				0.00959	APOA1,FABP6,HSD3B1
evodiamine		chemical - endogenous non-mammalian				0.00959	ABCB1,BIRC3,LIPE
Zn2+		chemical - endogenous mammalian				0.00959	FOS,MT2A,NOS2	156 (17)
CIP2A		other		-0.6	bias	0.00963	CFB,ELAPOR1,PDK4,SCIN,SLC22A4
RHO		G-protein coupled receptor		0.447		0.00963	AQP1,CACNB2,CD74,FOS,SELENOP	80 (7)
BACH1		transcription regulator				0.00963	FTL,GSTA1,HSD3B1,PDK2,PDK4	26 (2)
Go 6976		chemical drug	Inhibited	-2.216	bias	0.00963	CHGA,FAM3B,FOS,G6PC1,NOS2	158 (17)
Li+		chemical reagent				0.0097	FOS,G6PC1	123 (7)
L-type Calcium Channel		complex				0.0097	CACNA1D,FOS
MEDAG		other				0.0097	FABP2,LIPE
KLF8		transcription regulator				0.0097	EPSTI1,TCF7
HYOU1		other				0.0097	G6PC1,NOS2
LIPC		enzyme				0.0097	APOA1,APOB
DLC1		other				0.0097	CDK6,CDKN2A
CYP4A11		enzyme				0.0097	ACE,AGT
RTN4R		transmembrane receptor				0.0097	NOS2,RTN4
CLTC		other				0.0097	CD74,HLA-A	78 (7)
PDZK1	1.69	other				0.0097	AQP1,SLC34A3
Rfx5		other				0.0097	HLA-A,HLA-DRA
R59949		chemical drug				0.0097	FOS,NOS2	157 (13)
domoic acid		chemical toxicant				0.0097	FOS,NOS2	143 (14)
bisperoxovanadium 1,10-phenanthroline		chemical reagent				0.0097	APOA1,NOS2
citalopram		chemical drug				0.0097	FOS,SLC6A4
magnesium sulfate		chemical drug				0.0097	AQP3,NOS2
JNJ-39933673		chemical reagent				0.0097	MLXIPL,PKLR
pyrogallol		chemical toxicant				0.0097	GSTA1,NOS2
DUSP1		phosphatase		-1.196	bias	0.00971	CCL20,CFB,IFI16,IFIT1,IFIT2,IFIT3,NOS2,UBD	152 (17)
POU2F1		transcription regulator				0.0101	CYP2B6,CYP2J2,GBP2,GSTM4,HLA-DRA,NOS2,SELENOP
HNF1B		transcription regulator				0.0101	ALDOB,GSTA1,MAFB,NR1H4,PMP22,RNASE4,SERPINA1
MYOD1		transcription regulator		0.973	bias	0.0102	AGT,GUCA2A,HADH,IFI16,IFIT2,KNL1,LIPE,MAFB,SLC12A2,SUSD2,TNNC2
HBA1/HBA2		transporter	Activated	2	bias	0.0102	NDUFA13,NDUFA3,NDUFA7,NDUFB8
ouabain		chemical drug		1.462	bias	0.0102	ABCB1,ATP1A1,FOS,NOS2
ERBB2		kinase		0.747	bias	0.0103	ALDOC,BIRC3,BNIP3,CCL20,CD82,CDK6,CDKN2A,CDKN2C,CHDH,CRIP1,CYP2J2,DHRS7,DPEP1,EDN2,EPSTI1,FGF9,FOS,JAG2,LCN2,LMO4,MAF,MAOA,MYL9,NOS2,PDK4,PFN2,PSMB9,SPINK4,TAP2
HDAC1		transcription regulator		0.174		0.0106	ABCB1,APOA1,CDKN2A,FABP2,FOS,LCN2,MT1G,NOS2,OLFM4,RORC,SLC8A1,TGM2
interferon beta-1a		biologic drug				0.0106	ATP5ME,EEF1G,HLA-DPB1,HLA-DRB5,IFI6,IFIT1,SERPINA1
GW3965		chemical reagent		0.311		0.0106	APOA1,ARG2,LIPE,MLXIPL,NOS2,PDK4,PKLR
tamoxifen		chemical drug		1.512		0.0108	AQP1,CDK6,CPE,CYP2B6,CYP3A4,FOS,G0S2,GSTA1,HOXB7,NOS2,PDZK1,SEMA3B,SULT2A1
RLN2		other				0.0108	CASP1,FOS,PYCARD
SAFB2		other				0.0108	FOS,HLA-DPB1,PSMB9
CYP2J2	1.098	enzyme				0.0108	CD82,CDKN2A,CYP2J2
P2RX7		ion channel				0.0108	CCL20,NOS2,TNFSF10
FABP1		transporter				0.0108	FABP6,NR1H4,SLC10A2
PD98059		chemical - kinase inhibitor	Inhibited	-3.598	bias	0.0108	ACE,ACOT7,AGT,ANPEP,APOA1,BNIP3,CCL20,CD74,CDKN2A,FAH,FAM3B,FOS,MT1F,MUC2,NOS2,RNASE4,SELENOP,SERPINA1,SI,SLC8A1
Raf		group		1.98	bias	0.0109	ANPEP,CDKN2A,FOS,IFI16,MUC2
DYSF		other				0.011	CD74,FTL,HLA-A,HLA-DQB1,HLA-DRB5,IFI16
DRD2		G-protein coupled receptor		0.249		0.0111	FOS,ITGB8,LIPE,PRLR
ESRRB		transcription regulator				0.0111	CCL20,IL32,SLC6A6,XAF1
eflornithine		chemical drug		0		0.0111	APOB,HLA-B,IL32,TGM2
Pkc(s)		group		1.164	bias	0.0113	APOA1,AQP3,ARG2,BCL11B,DBP,FOS,GSTA2,MAOB,NOS2,SLC6A4
NKX2-3		transcription regulator		-1.3		0.0113	CASP1,CENPW,EIF4EBP3,GBP2,HLA-B,PSMB9,TAP2,TFF3,UBE2L6,XAF1
SMAD3		transcription regulator		0.883	bias	0.0114	APOA1,APOB,APOC3,CCL20,CDKN2A,CIITA,DEPTOR,FOS,G6PC1,IL32,MUC2,NOS2
POU2F2		transcription regulator	Activated	2	bias	0.0115	ALDOC,ALOX5,ARG2,HLA-DRA,NOS2,PFKFB4
ELOVL3		enzyme		-0.447		0.0115	CYP2B6,ELOVL7,FADS6,HLA-DRA,IFI16
bromobenzene		chemical toxicant		-1		0.0115	CYP2B6,FMO1,FOS,SULT2A1,UBD
Gnasas1		other		0.313	bias	0.0119	ABCD1,CASP1,NOS2,SLC27A2
Hbb-b2		other				0.0119	CD74,CIITA,FTL,PRLR
CDK2		kinase				0.0119	CDKN2A,CYP3A4,FOS,MT2A
CSF3		cytokine		-0.095		0.012	BIRC3,CDK6,FOS,HLA-DPA1,HLA-DRA,HLA-DRB1,HOXB7,LCN2,RORC,TNFSF10
IKBKB		kinase	Activated	2.242	bias	0.012	BIRC3,CCL20,CCL25,FOS,GBP2,HLA-A,IFI16,LCN2,LIPE,MUC2,NOS2,TMEM176B
estrogen		chemical drug	Activated	2.522	bias	0.012	AGT,APOA1,APOB,COL4A2,DPEP1,FOS,LCN2,NTS,OAT,PRLR,PSMA2,SLC6A4
HDAC3		transcription regulator				0.0121	ALOX5,BIRC3,CD82,CDKN2A,ELOVL5,FOS
FXR ligand-FXR-Retinoic acid-RXRα		complex				0.0121	APOC3,FABP6,SULT2A1
USP19		peptidase				0.0121	BIRC3,BNIP3,LCN2
COMMD1		transporter				0.0121	BIRC3,BNIP3,LGALS2
sphingosylphosphocholine		chemical - endogenous mammalian				0.0123	FOS,TGM2
ganglioside		chemical - endogenous mammalian				0.0123	INPP5J,NOS2
L-cysteine		chemical - endogenous mammalian				0.0123	FOS,NOS2
tannic acid		chemical toxicant				0.0123	CFB,NOS2
11-dehydrocorticosterone		chemical - endogenous mammalian				0.0123	LIPE,PDK4
Pki		group				0.0123	ACE,NTS
RUBCN		other				0.0123	GBP2,IFIT3
IL22RA2		transmembrane receptor				0.0123	HLA-B,LCN2
RFXAP		transcription regulator				0.0123	HLA-B,HLA-DRA
ABCC4		transporter				0.0123	CYP2B6,SULT2A1
DES		other				0.0123	ACE,HOXA10
STK25		kinase				0.0123	FBP1,G6PC1
Mup1 (includes others)		other				0.0123	G6PC1,MLXIPL
YBX3		transcription regulator				0.0123	CLDN2,HLA-DQB1
IL22RA1		transmembrane receptor				0.0123	CCL20,NOS2
RTKN		other				0.0123	BIRC3,FOS
ANPEP	1.271	peptidase				0.0123	ANPEP,DPP4
TMP778		chemical reagent				0.0123	CCL20,RORC
acrylamide		chemical toxicant				0.0123	FOS,NOS2
MCC950		chemical reagent				0.0123	CASP1,PYCARD
tolbutamide		chemical drug				0.0123	AQP3,PKLR
SLR14		chemical reagent				0.0123	HLA-A,NOS2
RGS2		enzyme	Inhibited	-2.449	bias	0.0126	AQP3,CNPY2,FABP2,GCHFR,HADH,MFSD2A
cyclophosphamide		chemical drug		1.754	bias	0.0126	CD74,CDKN2A,CYP2B6,CYP3A4,FOS,NOS2
levodopa		chemical - endogenous mammalian		0.979		0.0128	ABHD14B,ACY1,ARG2,C9orf24,CACNB2,DAB1,DBP,DPP7,EGFL7,FAH,FOS,FTL,GNS,GPD1,HLA-A,MFSD2A,PALS2,PFN2,PLEKHA2,RHOBTB2,RUNDC3B,VAT1
obeticholic acid		chemical drug		-1.732		0.0129	ABCB1,APOA1,G6PC1,NR1H4
MED13		transcription regulator		1	bias	0.0129	G6PC1,GPD1,PKLR,SUSD2
aldesleukin		biologic drug		1.982	bias	0.0129	HLA-B,HLA-DRA,HLA-DRB1,PSMB9
ETS2		transcription regulator		1.46	bias	0.0129	ANPEP,CDKN2A,FOS,NOS2,TFEC
gemcitabine		chemical drug		1.98	bias	0.0129	ABCB1,AQP3,HLA-DRA,IL32,PEBP1
SMARCA5		transcription regulator		-1.915	bias	0.013	CASP1,CRIP1,HLA-A,KBTBD11,KLF7,SLC27A2,TMEM176B
MECP2		transcription regulator				0.0135	ABCB1,CDKN2A,CYB5A,DPP4,GABRA2,MT1A,MT1G
lithium chloride		chemical drug		0.728	bias	0.0135	FABP2,FOS,MT1G,MT2A,NOS2,REG3A,TNFSF10
PHF1		transcription regulator				0.0135	HOXA10,HOXA9,HOXB7
RNF20		enzyme				0.0135	FOS,HOXA10,HOXA9
SIRT2		transcription regulator				0.0135	CDKN2A,IFIT2,NEDD4
SRD5A1		enzyme				0.0135	CLDN2,G6PC1,LCN2
L 663536		chemical reagent				0.0135	ALOX5,APOA1,LCN2
aristolochic acid I		chemical toxicant				0.0135	FOS,MAP1LC3A,NOS2
KDM3B		enzyme				0.0136	ARG2,DEGS2,KNL1,PRUNE2,SORL1
GDF11		growth factor				0.0136	COL4A2,FOS,G6PC1,GNG4,NOS2
bexarotene		chemical drug	Activated	2.157	bias	0.0137	ADIRF,BCL11B,CYP3A4,MAF,NDUFB8,NOS2,NTS,SELENOM,TGM2
prostaglandin E2		chemical - endogenous mammalian		0.75		0.0137	AQP3,BIRC3,CASP1,CCL20,CHGA,FOS,JAG2,LYSMD2,MAFB,MUC2,NOS2,PKLR,RORC,SCN9A
IGF1		growth factor		1.711	bias	0.0137	ANPEP,BIRC3,CD74,CDKN2A,CHGA,EDN2,FOS,GPD1,HSD3B1,KDELR3,LCN2,NOS2,OLFM4,PEBP1,PLA2G2A,PRLR,PSMB9,REG1B,TAP2,TGM2
lysophosphatidylinositol		chemical - endogenous mammalian	Activated	2	bias	0.0138	CASP1,CD74,CFB,HLA-DRB1
IL23		complex		1.929	bias	0.0138	CCL20,REG3A,REG3G,RORC
DLL4		other		1.067		0.0138	EGFL7,MAF,NOS2,RORC
PPRC1		transcription regulator		1.964	bias	0.0138	AADAC,CCL20,LCN2,SPINK1
TCF7	1.133	transcription regulator				0.0138	BCL11B,FOS,RORC,TCF7
eicosapentenoic acid		chemical drug		-1.593		0.0138	FOS,G6PC1,MLXIPL,PDK4,PKLR,SELENOP
NFKB1		transcription regulator		1.976	bias	0.0139	ABCB1,BIRC3,CCL20,CD82,CFB,CIITA,FABP6,FOS,HLA-DMB,IFI16,NOS2,TNFSF10
EGR1		transcription regulator		1.344	bias	0.0141	ABCB1,ACE,APOA1,CHGA,ENPEP,FTL,MAOB,SLC12A2,TNFSF10
JAK1		kinase	Activated	2.213	bias	0.0144	FOS,HLA-A,IFIT2,PSMB9,REG3A
isotretinoin		biologic drug	Activated	2.163	bias	0.0144	IFIT3,LCN2,PLAAT4,RARRES1,TNFSF10
GW9662		chemical reagent		0.861	bias	0.0145	FOS,HLA-DRA,LCN2,NOS2,REG1A,RORC
LGR4		transmembrane receptor	Activated	2	bias	0.0148	BLVRB,LHPP,OAT,PRLR
PAF1		other		1.964	bias	0.0148	ARL4A,BIRC3,HOXA9,IFIT3
TXN		enzyme		0.283		0.0148	APOA1,CDKN2A,FOS,NOS2
mir-26		microRNA				0.015	CDK6,CDKN2A,FGF9
CEBPD		transcription regulator		1.98	bias	0.0151	AGT,APOC3,CCL20,FOS,NOS2,SLC5A12
G protein alphai		group	Activated	2.2	bias	0.0152	FOS,GBP2,HLA-A,IFIT3,PSMB9
IH636 grape seed proanthocyanidin extract		chemical drug				0.0152	NOS2,RORC
DBH-AS1		other				0.0152	CDK6,CDKN2A
PARP		group				0.0152	CDKN2A,NOS2
ELOVL2		enzyme				0.0152	CASP1,NOS2
AGRP		other				0.0152	FOS,PSMA2
SLC10A1		transporter				0.0152	SULT1E1,SULT2A1
DUSP6		phosphatase				0.0152	ARG2,G6PC1
IGBP1		phosphatase				0.0152	CASP1,NOS2
pubchem compound 11368987		chemical reagent				0.0152	NOS2,RORC
farglitazar		chemical drug				0.0152	ATP1A1,SULT2B1
alpha-naphthoflavone		chemical reagent				0.0152	FOS,GSTA1
oleoylethanolamide		chemical - endogenous mammalian				0.0152	FOS,NOS2
bile salt		chemical - endogenous mammalian				0.0152	FABP6,SLC10A2
nicotine		chemical drug	Activated	2.149	bias	0.0154	ACE,CACNA1D,CHGA,CYP2B6,CYP3A4,DNASE1,FGF9,FOS,G6PC1,NOS2
Creb		group		1.607	bias	0.0155	ACY3,ALOX5,CASP1,CHGA,FOS,G6PC1,GSTM4,IFI16,LMO4,NDUFA3,NTS,PFKFB4,SLC8A1
fish oils		chemical drug				0.0159	APOA1,CYP2B6,MLXIPL,NOS2
BSG		transporter				0.0159	ALDOB,APOC3,CCL20,PRAP1
CRP		other		0.508	bias	0.0159	NOS2,PSMB9,PSME2,TNFSF10
JAK3		kinase		0		0.0159	CDK6,MAF,MUC2,RORC
pristane		chemical toxicant				0.0159	CCL20,CDKN2A,IFI16,NOS2
minocycline		chemical drug	Inhibited	-2.191	bias	0.016	ACE,ALOX5,CASP1,FOS,NOS2
EGF		growth factor	Activated	2.283	bias	0.0161	ANPEP,APOA1,AQP3,CASP1,CCL20,CDKN2A,CLDN2,COL4A2,CYP2B6,DPP4,FOS,JAG2,LCN2,MAOA,MUC2,NOS2,OSR2,PDK4,PFKFB4,SERPINA1,TGM2
LEP		growth factor		1.586	bias	0.0161	ACE,ALDOB,APOA1,APOM,AQP3,CASP1,CYB5A,ELOVL5,FOS,G6PC1,LIPE,MLXIPL,NOS2,NTS,RORC,SELENOP,TNFSF10
PRKAA2		kinase		-1.673	bias	0.0163	ACOT7,CYP2B6,LMO4,OAT,PKLR,SORL1,TGM2
Hdac		group		-1.964		0.0164	FOS,HLA-DRA,MT1E,MT1F,MT1H,RORC,SLC8A1,TNFSF10
Peg13		other				0.0165	DDC,GRIA4,SNRPN
IPMK		kinase				0.0165	FOS,MYL9,PMP22
ELOVL5	1.226	enzyme				0.0165	G6PC1,MLXIPL,PDK4
dimethyl itaconate		chemical reagent				0.0165	IFIT2,IFIT3,LCN2
HMGN1		transcription regulator				0.0165	EGFL7,FOS,G0S2
HOXB13		transcription regulator				0.0165	CDKN2A,GABRA2,SPINK1
PRKAR2B		kinase				0.0165	BIRC3,FOS,NTS
TAF6		transcription regulator				0.0165	BCL11B,HLA-DRA,HOXA9
phorbol 12,13-didecanoate		chemical toxicant				0.0165	ABCB1,CDKN2A,KRT14
progestin		chemical drug				0.0165	HOXA10,PDK4,RMND1
ARNTL		transcription regulator		0.555		0.0169	CDKN2A,DBP,ITGB8,MLXIPL,RBP2
MAP2K6		kinase				0.0169	CHGA,IFIT2,NOS2,PLA2G2A,TNFSF10
TFAP2C		transcription regulator	Activated	2.219		0.0169	MT1F,MT1H,MT1X,MT2A,SEMA3B
KDM5B		transcription regulator	Inhibited	-2.071	bias	0.0169	CYB5A,HSD17B8,MT1E,MT1F,MT1H,MT1X,PRLR
MEN1		transcription regulator		0.958	bias	0.017	CDKN2C,FOS,HOXA9,RORC
IFNA4		cytokine		1.929	bias	0.017	GBP2,IFIT1,IFIT2,PLAAT4
SB 216763		chemical drug		-1	bias	0.017	G6PC1,MAF,NOS2,TNFSF10
cyclic AMP		chemical - endogenous mammalian	Activated	3.227	bias	0.0171	ARG2,CHGA,FOS,G6PC1,KCNJ13,NOS2,OAT,PRLR,RORC,SLC37A4,TNFSF10
NFYB		transcription regulator				0.0171	BCL11B,CDKN2A,CLDN15,DPP4,G6PC1,GPR160,GRIA4,HLA-DQB1,HLA-DRA,OAT,PAQR5
ESRRA		transcription regulator	Activated	2.607	bias	0.0171	ALDOC,CCL20,COL4A2,CYB5A,EGFL7,ENPEP,IL32,LIPE,MAOB,PDK4,SULT2A1
RELB		transcription regulator				0.0177	ABCB1,BIRC3,CCL20,CIITA,NOS2
inosine		chemical - endogenous mammalian		1.964	bias	0.0181	C2,CFB,DPP4,FTL
FSHR		G-protein coupled receptor				0.0181	CPE,ESPN,G6PC1,HSD3B1
RAC2		enzyme				0.0181	CD74,FOS,ITGB8,PMP22
CDH11		other				0.0182	AGT,NOS2,SERPINA1
GABARAPL2		other				0.0182	BLVRB,HLA-B,SCPEP1
succinic acid		chemical - endogenous mammalian				0.0182	AGT,CFB,DPP4
Rap1		group				0.0183	FOS,SORL1
Stat1 dimer		complex				0.0183	MAOA,NOS2
APOL1		transporter				0.0183	CASP1,UBD
MTF1		transcription regulator				0.0183	MT1G,MT2A
Cebp		complex				0.0183	PRLR,SULT2A1
APOA2		transporter				0.0183	APOA1,APOB
SLC9A1		ion channel				0.0183	NOS2,SLC12A2
OSTM1		other				0.0183	FOS,MAFB
GRB10		other				0.0183	FOS,TGM2
ELK3		transcription regulator				0.0183	FOS,NOS2
capsazepine		chemical toxicant				0.0183	FOS,NOS2
orlistat		chemical drug				0.0183	APOB,CYP3A4
amodiaquine		chemical drug				0.0183	DDC,HSD3B1
enoxacin		chemical drug				0.0183	ATP6V1B2,FOS
astragaloside IV		chemical - endogenous non-mammalian				0.0183	NOS2,RORC
theophylline		chemical drug				0.0183	FOS,NOS2
arachidonyltrifluoromethane		chemical reagent				0.0183	NOS2,PLA2G2A
Mapk		group		1.524	bias	0.0187	ABCB1,APOA1,APOC3,DBP,FOS,NOS2
methapyrilene		chemical drug				0.0188	ALDOB,ATP6V1B2,FBP1,MAOB,NR1H4,SELENOP,SLC27A2
S100A9		other		0.378	bias	0.0192	CASP1,CHDH,DDC,ENTPD2,MRO,NOS2,NR1H4,SEMA3B
SQSTM1		transcription regulator		-1.859	bias	0.0193	CYP2B6,MAP1LC3A,NOS2,RTN4
BCOR		transcription regulator				0.0193	CD74,CIITA,HOXB7,LMO4
3-hydroxy-3-methylglutaryl-coenzyme A		chemical - endogenous mammalian				0.0194	NOS2
oxythiamine		chemical reagent				0.0194	G6PC1
CSDE1 HNRNPD PABP PAIP1 SYNCRIP		complex				0.0194	FOS
Srp		group				0.0194	FGF9
6beta-hydroxyestradiol-17beta		chemical - endogenous non-mammalian				0.0194	CYP2B6
D-cysteine		chemical - endogenous non-mammalian				0.0194	NOS2
endocannabinoid		chemical - endogenous mammalian				0.0194	APOA1
etravirine		chemical drug				0.0194	CYP3A4
peptide YY 3-36		biologic drug				0.0194	FOS
hexacosanoyl-coenzyme A		chemical - endogenous non-mammalian				0.0194	ALOX5
2014-03-03		group				0.0194	CDKN2A
growth factor receptor		group				0.0194	FOS
rifabutin		chemical drug				0.0194	CYP3A4
ethylphenylhydantoin		chemical - endogenous mammalian				0.0194	GSTA1
miocamycin		chemical drug				0.0194	MUC2
Cytochrome bc1		complex				0.0194	MAOA
PPARγ ligand-PPARγ-Retinoic acid-RARα		complex				0.0194	NR1H4
loxoprofen		chemical drug				0.0194	MUC2
GSK 189254		chemical drug				0.0194	FOS
UBAP1		other				0.0194	DEPTOR
(-)-OSU 6162		chemical drug				0.0194	FOS
Prl7d1		cytokine				0.0194	PRLR
pridopidine		chemical drug				0.0194	FOS
TFAP2D		transcription regulator				0.0194	MT2A
ZNF302		transcription regulator				0.0194	CCL25
ZNF581		transcription regulator				0.0194	IL32
SRF-ELK1		complex				0.0194	FOS
SNORD21		other				0.0194	HLA-A
B3GNT6		enzyme				0.0194	MUC2
USP9Y		peptidase				0.0194	MUC2
CCDC22		other				0.0194	BIRC3
FGF14		growth factor				0.0194	FOS
JPH2		enzyme				0.0194	SLC8A1
DNAJC15		other				0.0194	ABCB1
SLC39A13		transporter				0.0194	MT1A
CHMP4C		other				0.0194	DEPTOR
potassium dichromate		chemical toxicant				0.0194	CDKN2A
8-prenylkaempferol		chemical - endogenous non-mammalian				0.0194	NOS2
Pp1c		group				0.0194	RBP2
S100		complex				0.0194	SLC6A4
vasopressins		biologic drug				0.0194	FOS
mediator		complex				0.0194	FOS
TOMM22		transporter				0.0194	HSD3B1
ARHGEF17		other				0.0194	FOS
mubritinib		chemical drug				0.0194	MAF
allobarbital		chemical drug				0.0194	GSTA1
TNNC1		other				0.0194	SLC8A1
MSN		other				0.0194	CDKN2A
ITSN2		other				0.0194	CDKN2A
KIFAP3		other				0.0194	FOS
CHGB		other				0.0194	CHGA
PPY		other				0.0194	FOS
GPHA2		other				0.0194	FOS
UHMK1		kinase				0.0194	AQP1
iothalamate meglumine		chemical drug				0.0194	NOS2
MYO1A		peptidase				0.0194	SI
PAM		enzyme				0.0194	AQP1
miR-409-3p (miRNAs w/seed AAUGUUG)		mature microRNA				0.0194	LMO4
miR-889-3p (miRNAs w/seed UAAUAUC)		mature microRNA				0.0194	HOXB7
mir-889		microRNA				0.0194	HOXB7
R333		chemical drug				0.0194	MAF
10-gingerol		chemical - endogenous non-mammalian				0.0194	CYP3A4
6-shogaol		chemical - endogenous non-mammalian				0.0194	NOS2
NPVF		other				0.0194	FOS
miR-211-3p (miRNAs w/seed CAGGGAC)		mature microRNA				0.0194	CDK6
CAMK2		group				0.0194	BIRC3
Raet1d/Raet1e		other				0.0194	HLA-A
CD1B		other				0.0194	APOC3
WDR61		other				0.0194	HOXA9
PFKFB2		kinase				0.0194	PDK4
SLC1A2		transporter				0.0194	FOS
AMHR2		kinase				0.0194	CDKN2A
GPHB5		other				0.0194	FOS
SCN7A		ion channel				0.0194	FOS
ANKS1A		other				0.0194	FOS
ARFRP1		enzyme				0.0194	LIPE
SNRPD1		other				0.0194	MAP1LC3A
EPGN		growth factor				0.0194	FOS
WNK3		kinase				0.0194	SLC12A2
TAX1BP3		transcription regulator				0.0194	FOS
MAP3K20		kinase				0.0194	SOX6
STK35		kinase				0.0194	CDKN2A
RAB5B		enzyme				0.0194	FOS
ATP6V1B1		transporter				0.0194	ATP6V1B2
cytarabine/filgrastim/fludarabine phosphate		biologic drug				0.0194	FOS
Ttc39aos1		other				0.0194	PYCARD
dupilumab		biologic drug				0.0194	HSD3B1
leukadherin 1		chemical reagent				0.0194	NOS2
ZNF433		transcription regulator				0.0194	ALOX5
PEX19		other				0.0194	CDKN2A
TCHH		other				0.0194	NOS2
IGHMBP2		enzyme				0.0194	APOA1
benzo(k)fluoranthene		chemical reagent				0.0194	FGF9
HSP-990		chemical drug				0.0194	HLA-A
CGP 52608		chemical reagent				0.0194	ALOX5
NCGC00184710		chemical reagent				0.0194	PDK4
lead chromate		chemical toxicant				0.0194	CDKN2A
renin-angiotensin-aldosterone system blocking agent		chemical drug				0.0194	AGT
NF-kappaB inhibitor		chemical drug				0.0194	NOS2
xanthotoxol		chemical - endogenous non-mammalian				0.0194	NOS2
NBI 27914		chemical drug				0.0194	FOS
guanfacine		chemical drug				0.0194	FOS
chlorpheniramine		chemical drug				0.0194	NOS2
6',7'-dihydroxybergamottin		chemical - endogenous mammalian				0.0194	CYP3A4
diethylthiocarbamate		chemical reagent				0.0194	NOS2
allantoin		chemical - endogenous mammalian				0.0194	NR1H4
BMS-200150		chemical reagent				0.0194	APOB
ondansetron		chemical drug				0.0194	FOS
flurothyl		chemical drug				0.0194	FOS
L 733060		chemical reagent				0.0194	FOS
remikiren		chemical drug				0.0194	AGT
selfotel		chemical drug				0.0194	FOS
(R)-5-(2-azetidnylmethoxy)-2-chloropyridine		chemical drug				0.0194	FOS
daclizumab		biologic drug				0.0194	MAF
rifapentine		chemical drug				0.0194	CYP3A4
estropipate		chemical drug				0.0194	CYP3A4
ethyl vanillin		chemical reagent				0.0194	NOS2
oxcarbazepine		chemical drug				0.0194	CYP3A4
benznidazole		chemical drug				0.0194	NOS2
sodium 2-((6Z,15Z)-20-hydroxyicosa-6,15-dienamido)acetate		chemical reagent				0.0194	AGT
barbital		chemical drug				0.0194	GSTA1
ONO-8711		chemical drug				0.0194	FOS
isosafrole		chemical toxicant				0.0194	GSTA1
gemtuzumab ozogamicin		biologic drug				0.0194	ABCB1
schisandrol B		chemical - endogenous non-mammalian				0.0194	CYP3A4
schisandrin A		chemical reagent				0.0194	CYP3A4
BIM5078		chemical reagent				0.0194	SULT2B1
CTOP		chemical reagent				0.0194	FOS
pentagastrin		biologic drug				0.0194	CHGA
chymostatin		chemical - protease inhibitor				0.0194	AGT
IP 20		biologic drug				0.0194	HSD3B1
CE-2072		chemical reagent				0.0194	NOS2
Ac-DEVD-CHO		chemical reagent				0.0194	FOS
ibutamoren		chemical drug				0.0194	FOS
TEI-F00806		chemical - protease inhibitor				0.0194	AGT
(S)-norcoclaurine		chemical - endogenous non-mammalian				0.0194	NOS2
LY 354740		chemical drug				0.0194	FOS
metaproterenol		chemical drug				0.0194	NOS2
droxidopa		chemical drug				0.0194	FOS
S(-)-carbidopa		chemical drug				0.0194	FOS
tyrphostin AG 1288		chemical drug				0.0194	NOS2
acyl-coenzyme A		chemical - endogenous mammalian				0.0194	NOS2
sarcosine		chemical - endogenous mammalian				0.0194	FOS
Polycomb		complex				0.0194	CDKN2A
methylcellulose		chemical drug				0.0194	CDKN2A
D-mannoheptulose		chemical - endogenous non-mammalian				0.0194	APOB
luseogliflozin		chemical drug				0.0194	G6PC1
CX3CL1		cytokine		1	bias	0.0195	ASPA,CDHR1,IFI16,IFIT2,IFIT3,LMO4,OLFM4
IRAK4		kinase				0.0196	BIRC3,CCL20,DAB2,FOS,NOS2
GABARAPL1		other				0.0199	BLVRB,HLA-B,SCPEP1
RACK1		enzyme				0.0199	FOS,IFIT2,IFIT3
AS1842856		chemical reagent				0.0199	ALOX5,IFIT2,TNFSF10
ramipril		chemical drug				0.0199	ACE2,COL4A2,NOS2
NUP98-HOXA9		fusion gene/product				0.0199	HOXA10,HOXA9,HOXB7
N(G)-monomethyl-D-arginine		chemical - endogenous mammalian				0.0199	FOS,HLA-DRA,NOS2
GABA		chemical - endogenous mammalian	Inhibited	-3.189	bias	0.0205	ATP1A1,CACNB2,CCL25,CXXC4,CYP2J2,CYP2U1,DDC,FAH,FOS,FUT8,FZD7,HADH,MAOB,NDUFA3,SLC12A2
lysophosphatidylcholine		chemical - other	Activated	2	bias	0.0206	CD74,HLA-DMA,HLA-DRB1,NOS2,REG3A
JUND		transcription regulator				0.0206	AGT,APOC3,CDKN2A,NOS2,NTS
dehydroisoandrosterone		chemical - endogenous mammalian		-0.068		0.0206	AQP3,CYP2B6,NOS2,RORC,TAP2
HDAC4		transcription regulator		-0.068		0.0209	CDKN2A,FOS,G6PC1,HLA-DRA,NOS2,PMP22,SLC8A1
Z-LLL-CHO		chemical - protease inhibitor		-0.654	bias	0.0209	ATP1A1,BIRC3,CDKN2A,CFB,CYP3A4,FOS,G0S2,MUC2,NOS2,PEBP1,PRLR,RHOBTB2,SLC10A2
LDLR		transporter		-1.459		0.0211	APOB,CFB,FBP1,G6PC1,KNL1,LCN2,PKLR,PSMB9,PSME2,SLC10A2
MEF2A		transcription regulator		1.342	bias	0.0216	FOS,GBP2,IFIT2,IFIT3,NOS2
Pka		complex		1.118	bias	0.0216	FOS,IFI6,LIPE,NOS2,NTS,PKLR,XAF1
NRAS		enzyme		-1.698	bias	0.0217	CDKN2A,ENPEP,GBP2,HLA-A,IFI16,IFIT1,LCN2,PSMB9,XPNPEP2
miR-26a-5p (and other miRNAs w/seed UCAAGUA)		mature microRNA				0.0217	CDK6,CDKN2A,FGF9
GABARAP		transporter				0.0217	BLVRB,HLA-B,SCPEP1
Rhox5		transcription regulator				0.0217	SLC22A4,TMEM176A,TMEM176B
1L-6-hydroxymethyl-chiro-inositol 2-(R)-2-O-methyl-3-O-octadecylcarbonate		chemical - kinase inhibitor				0.0217	MT2A,NOS2
TBX20		transcription regulator				0.0217	CCL20,IL32
FMN2		other				0.0217	NDUFA3,NDUFA7
PLTP		enzyme				0.0217	APOA1,APOB
ISG15		other				0.0217	IFI6,IFIT1
OXTR		G-protein coupled receptor				0.0217	FOS,LIPE
CHGA	2.208	other				0.0217	G6PC1,NOS2
KU-60019		chemical drug				0.0217	CASP1,PYCARD
1-((2-chlorophenyl)diphenylmethyl)-1H-pyrazole		chemical reagent				0.0217	CCL20,NOS2
mimosine		chemical drug				0.0217	CIITA,HLA-DQB1
oblimersen		biologic drug	Activated	2	bias	0.0218	IFI16,IFI6,IFIT1,IFIT3
LPL		enzyme				0.0218	APOA1,APOB,LIPE,PDK4
FCGR2A		transmembrane receptor		1.982	bias	0.0218	GBP2,IFIT3,NOS2,XAF1
ADM		other		-0.439		0.0218	ACE,AGT,FOS,NOS2
3-methylcholanthrene		chemical toxicant				0.0218	ABCB1,CYP3A4,FOS,GSTA1
colchicine		chemical drug		-0.392	bias	0.0218	CYP2B6,CYP3A4,FOS,NR1H4
AR		ligand-dependent nuclear receptor		1.187	bias	0.022	AQP3,CDKN2A,EDN2,ESPN,G6PC1,GPD1,HLA-A,HSD3B1,KRT14,MAOA,NDUFB8,RARRES1,SCN9A,SLC22A4,SPINK1,SULT1E1,SULT2A1,TFF3,TMEM176A,TMEM176B,TNFSF10,ZG16
etoposide		chemical drug	Activated	2.945	bias	0.0223	ABCB1,BCL2L14,BIRC3,CDKN2A,CYP3A4,IFIT2,PEBP1,RHOBTB2,TNFSF10
TET2		enzyme		-0.378	bias	0.0223	ASPA,CBR1,IFI16,IFIT2,IFIT3,SLC6A4,SORL1
PTEN		phosphatase		1.378		0.0226	ATP5ME,CDK6,CDKN2A,DNPH1,FGF9,FGFR4,FOS,G0S2,GPR160,HADH,HLA-DMA,HOXA10,JAG2,LHPP,MT2A,NOS2,NTS,PKLR,PRXL2B,SLC25A45,SLCO2B1,TNFSF10
paclitaxel		chemical drug	Activated	2.219	bias	0.0229	ABCB1,APOM,BIRC3,CYP3A4,CYP4F2,CYP4F3,G0S2,HLA-A,MUC2,SCN9A,SLC12A2,TAP2
nicotinamide-beta-riboside		chemical - endogenous mammalian		0.762	bias	0.0231	CASP1,HADH,HSD3B1,HSD3B7
APEX1		enzyme				0.0236	ABCB1,ALOX5,FOS
NCOA4		transcription regulator				0.0236	FABP2,FTL,HOXA9
pitavastatin		chemical drug				0.0236	APOA1,FOS,SLC27A2
irbesartan		chemical drug				0.0236	ACE,FOS,NOS2
2,4-dinitrophenol-ovalbumin conjugate		chemical reagent				0.0236	FOS,MAFB,NOS2
apigenin		chemical - endogenous non-mammalian				0.0236	ABCB1,CDK6,DPP4,FOS,NOS2
MYB		transcription regulator		-0.391	bias	0.0237	ANPEP,BIRC3,FUT8,LCN2,METTL7B,NEURL3,SLC27A2,TFEC
TICAM1		other	Activated	2.566	bias	0.0239	CFB,IFI16,IFIT1,IFIT2,IFIT3,TFEC,TNFSF10
ZBTB20		transcription regulator		0		0.0245	CYP2B6,G6PC1,GSTM4,PDK4
mir-223		microRNA		-0.371		0.0247	ABCB1,CYB5A,FAM20C,IFI16,INPP5J,MT1E,SOX6
PP2/AG1879 tyrosine kinase inhibitor		chemical drug		-1.217	bias	0.0247	ACE,AGT,BIRC3,FOS,IL32
USF1		transcription regulator		1.047	bias	0.0247	AGT,CIITA,G6PC1,PKLR,RORC
5-O-mycolyl-beta-araf-(1->2)-5-O-mycolyl-alpha-araf-(1->1')-glycerol		chemical - endogenous non-mammalian	Activated	2.236	bias	0.0247	CCL20,IFIT1,IFIT2,IFIT3,ITGB8
phenylephrine		chemical drug		1.413	bias	0.0247	FOS,GSTA1,HOXA9,MAP1LC3A,PDK4
mycophenolic acid		chemical drug		1.342	bias	0.0247	ANPEP,BIRC3,CCL20,CDK6,MGAM
echinomycin		chemical drug				0.0254	EDN2,NOS2
ISGF3		complex				0.0254	IFIT2,TNFSF10
SOX5		transcription regulator				0.0254	LIPE,RORC
FGF23		growth factor				0.0254	PDZK1,SLC34A3
TLE1		transcription regulator				0.0254	CDKN2A,FOS
CRY2		enzyme				0.0254	DBP,FOS
CDK6	1.602	kinase				0.0254	CDK6,CDKN2A
IFNL4		cytokine				0.0254	IFI6,IFIT1
CDC37		other				0.0254	CDK6,CDKN2A
ATXN3		peptidase				0.0254	IFIT1,IFIT2
CRY1		enzyme				0.0254	DBP,FOS
KRT8		other				0.0254	REG1A,REG1B
HOXA1		transcription regulator				0.0254	DAB2,PRLR
ACO1		enzyme				0.0254	FTL,PFN2
cantharidin		chemical drug				0.0254	CASP1,NOS2
phencyclidine		chemical drug				0.0254	DDC,FOS
thermozymocidin		chemical reagent				0.0254	APOA1,PYCARD
MLXIPL	1.174	transcription regulator	Activated	2.419	bias	0.0255	G6PC1,GPD1,KHK,LIPE,MLXIPL,PKLR,TKFC
calcimycin		chemical reagent	Activated	2.38	bias	0.0255	ACE,FOS,LCN2,MUC2,NOS2,TNFSF10
prostaglandin J2		chemical - endogenous mammalian				0.0256	GSTA1,NOS2,PSMA2
mir-135		microRNA				0.0256	CASP1,HOXA10,SLC6A4
UPF2		other				0.0256	CACNA1D,CACNB2,TSPAN12
NFIC		transcription regulator				0.0256	CDKN2A,IL32,PKLR
mir-15		microRNA				0.0259	CD82,CDK6,IFIT1,SLC6A4,TFAP4
sodium chloride		chemical - endogenous mammalian		1.531	bias	0.0259	ACE,AQP1,FOS,GUCA2B,NOS2
docosahexaenoic acid		chemical drug		-1.377	bias	0.0259	APOC3,CASP1,FOS,G6PC1,MLXIPL,NOS2,PKLR,SORL1
PLAG1		transcription regulator				0.0259	AQP1,IL32,RBP2,TGM2
APOA1	1.547	transporter				0.0259	APOA1,APOC3,MLXIPL,NOS2
CLEC11A		growth factor				0.0259	ALOX5,CD74,FOS,PMP22
nickel chloride		chemical toxicant		0	bias	0.0259	ALDOB,BNIP3,GLRX,GSTA1
TLR4		transmembrane receptor	Activated	2.23	bias	0.0263	CCL20,CDK6,CFB,DAB2,FOS,GBP2,IFI16,IFIT2,IFIT3,LCN2,LMO4,NOS2,NR1H4,TNFSF10
SOX9		transcription regulator		-0.243	bias	0.0265	DMBT1,FOS,FZD7,GUCA2A,ITGB8,MUC2
MTOR		kinase		0.37	bias	0.0265	AKR1A1,BNIP3,CASP1,IFI16,MLXIPL,NOS2,PDK2,PDK4,RORC,RSKR,SERPINA1,SLC12A2,TNFSF10
valproic acid		chemical drug		0.244		0.0266	APOA1,ATP5ME,CTPS1,CYP2B6,CYP2U1,FABP2,FABP6,HSD3B7,MT1G,OSBPL8,PSMA2,PSMB9,PSME2,SELENOP,TGM2,TNFSF10
isobutylmethylxanthine		chemical toxicant		1.96	bias	0.0268	ACE,AGT,CHGA,FOS,IFIT2,IFIT3,NOS2,PDK4,PRLR
FOSL1		transcription regulator				0.027	CDKN2A,CYP2J2,FOS,MT2A,NTS
enalapril		biologic drug		-0.651	bias	0.027	ACE,ACE2,AGT,CDKN2A,LCN2
Vegf		group		1.922	bias	0.0271	ABCB1,ACE,ANPEP,APOM,CASP1,CDKN2A,CDKN2C,CNTFR,HID1,ITGB8,LCN2,MAOB,MT1G,PDK4,PKDCC,PMP22,SLCO2B1
SMAD4		transcription regulator		1.487	bias	0.0272	APOA1,APOB,APOC3,CCL20,CDKN2A,FOS,HEBP1,HSD3B1,IL32,JAG2,MUC2
FGF21		growth factor		1.886	bias	0.0274	CNPY2,FOS,G6PC1,PDK4
ZAP70		kinase	Activated	2	bias	0.0274	SPINK4,TFEC,UBE2L6,XAF1
RAC1		enzyme		1.067	bias	0.0275	ABCB1,AGT,CIITA,FOS,KRT14,SOX6
Rar		group				0.0277	AQP3,CYP4F2,TGM2
Secretase gamma		complex				0.0277	MUC2,RORC,TFF3
leucine		chemical - endogenous mammalian				0.0277	FOS,G6PC1,MAOA
bile acid		chemical - endogenous mammalian				0.0277	FABP6,MUC2,NR1H4
IRF5		transcription regulator		1.969	bias	0.0282	IFIT1,IFIT2,IFIT3,TNFSF10,UBE2L6
estrogen receptor		group		1.912		0.0282	AGO1,COL4A2,CYP2B6,FGFR4,FOS,PDK4,PDZK1,PRLR,TFF3,TGM2
Akt		group		0.091	bias	0.0283	AQP3,FOS,GCNT4,IL32,LCN2,MLXIPL,MT1X,MT2A,NDUFB8,NOS2,PDK4,SLC8A1,TNFSF10,TTYH3
ZBTB16		transcription regulator		1.121		0.0289	ABO,CD74,DDC,FABP2,LMO4,MAF,NOS2,RORC,TMEM176B
GIP		other		1.067	bias	0.0289	ACE,FOS,GBP2,IFIT3
PPP2CA		phosphatase		-0.577	bias	0.0289	CASP1,CFB,NOS2,RBP2
octanoic acid		chemical - endogenous mammalian				0.0292	G6PC1,PKLR
glycochenodeoxycholate		chemical - endogenous mammalian				0.0292	BIRC3,NOS2
Coup-Tf		group				0.0292	CYP2D6,OTC
IFNA10		cytokine				0.0292	IFIT1,PLAAT4
IFNA21		cytokine				0.0292	IFIT1,PLAAT4
IFNA5		cytokine				0.0292	IFIT1,PLAAT4
IFNA7		cytokine				0.0292	IFIT1,PLAAT4
TRPV1		ion channel				0.0292	FOS,HLA-DQB1
miR-196a-5p (and other miRNAs w/seed AGGUAGU)		mature microRNA				0.0292	CASP1,HOXB7
PTGDR		G-protein coupled receptor				0.0292	IFI16,NOS2
BGLAP		other				0.0292	CD74,CIITA
IFNA6		cytokine				0.0292	IFIT1,PLAAT4
ZBTB32		transcription regulator				0.0292	CIITA,HLA-DQB1
MSI1		other				0.0292	MUC2,SI
NR1D2		ligand-dependent nuclear receptor				0.0292	APOC3,IL32
PLAGL2	1.01	transcription regulator				0.0292	BNIP3,IL32
pentobarbital		chemical drug				0.0292	CYP2B6,FOS
N-acetylglucosamine		chemical - endogenous mammalian				0.0292	NOS2,RORC
TFRC		transporter		-1.342	bias	0.0294	BNIP3,FAM20C,FOS,FTL,TNFSF10
NEDD9		other		0.447		0.0294	ALOX5,BNIP3,FOS,GALNT14,LIN7A
CGAS		enzyme				0.0299	IFIT1,IFIT2,IFIT3
APOB	1.466	transporter				0.0299	APOB,PSMB9,PSME2
CA9		enzyme				0.0299	ARG2,ATP5ME,SLC6A6
MEIS1		transcription regulator				0.0299	FOS,HOXA10,HOXA9
TNFRSF8		transmembrane receptor		0.152		0.0305	CASP1,GBP2,IFI16,TNFSF10
pravastatin		chemical drug				0.0305	APOB,CYP2B6,NOS2,PALS2
valsartan		chemical drug	Inhibited	-2	bias	0.0305	AGT,AQP1,FOS,NOS2
ILF3		transcription regulator		1.934	bias	0.0307	CIITA,FOS,HLA-DRA,MAFB,TFEC
CD40		transmembrane receptor		1.532	bias	0.0311	ANPEP,BIRC3,CDK6,FOS,HLA-DQB1,NOS2,PSMB9,TAP2,TNFSF10
TAL1		transcription regulator		-0.868		0.0319	CDK6,CDKN2A,HLA-A,HLA-B,NBAS,PLA2G2A,SULT1A3/SULT1A4,TCF7,TNFSF10
HMGB1		transcription regulator	Activated	2.219	bias	0.032	CCL20,CDKN2A,HLA-DRB1,IFIT1,PLA2G2A
PML-RARA		fusion gene/product				0.0322	CDKN2A,FOS,PSMB9
honokiol		chemical - endogenous non-mammalian				0.0322	CDK6,FOS,NOS2
PI3K (complex)		complex	Activated	2.018	bias	0.0322	BIRC3,CHGA,FOS,GSTA1,IFIT1,LCN2,MT2A,NOS2,PLB1,TGM2,TNFSF10
DNMT3A		enzyme		0		0.0322	ABCD1,ACE,GRIA4,MYL9,RRAS2,SLC8A1,SNRPN,TGM2
NOS2	1.906	enzyme		0.769		0.0322	BNIP3,G6PC1,GPD1,IFIT3,IL32,LCN2,NOS2,TNFSF10
ID2		transcription regulator		-0.896		0.0326	BIRC3,CDKN2A,CDKN2C,IFI16,KLF7,LMO4,MAF,OLFM4,TNFSF10
AGN194204		chemical drug	Activated	2.449	bias	0.0326	ATP1A1,CDKN2C,CYB5A,ELOVL5,FABP2,GBP2,PDK4,PTGR1,SCIN
orotic acid		chemical - endogenous mammalian				0.0333	AADAC,PKLR
lonafarnib		chemical drug				0.0333	BIRC3,NOS2
CDKN2B-AS1		other				0.0333	CDKN2A,NOS2
CBS/CBSL		enzyme				0.0333	APOA1,APOB
PER2		transcription regulator				0.0333	ATP1A1,DBP
PIAS4		transcription regulator				0.0333	ITGB8,PDK4
CBX8		other				0.0333	CDKN2A,HOXA9
IFNA8		cytokine				0.0333	IFIT1,PLAAT4
AIFM1		enzyme				0.0333	BNIP3,NDUFA13
IFNA16		cytokine				0.0333	IFIT1,PLAAT4
intralipid		chemical drug				0.0333	APOB,FOS
pyridoxine		chemical - endogenous mammalian				0.0333	REG3A,SLC6A4
dexmedetomidine		chemical drug				0.0333	FOS,NOS2
hydroxyflutamide		chemical drug				0.0333	DDC,SULT1E1
N-ethyl-N-nitrosourea		chemical toxicant				0.0333	SERPINA1,TGM2
1-naphthylisothiocyanate		chemical toxicant				0.0333	NOS2,SLC13A1
aloxistatin		chemical - protease inhibitor				0.0333	CD74,HLA-DMA
cyproterone acetate		chemical drug				0.0333	CYP3A4,PRLR
24-hydroxycholesterol		chemical - endogenous mammalian				0.0333	ACE,AGT
CALC		group				0.0333	FOS,NOS2
SCD		enzyme		-1.067		0.0333	G0S2,G6PC1,LIPE,NOS2,PDK4
seocalcitol		chemical drug		1	bias	0.0338	CACNA1D,CUBN,LGALS2,TFAP4
PTGS2		enzyme		1.333	bias	0.034	AQP1,BIRC3,CDKN2C,CHGA,FOS,NOS2,TGM2,TNFSF10
deferasirox		chemical drug				0.0345	FAM20C,FOS,TNFSF10
xanthohumol		chemical drug				0.0345	BIRC3,FOS,NOS2
TANK		other				0.0345	IFIT1,NOS2,PLAAT4
ELF4		transcription regulator				0.0345	ABCB1,CDKN2A,MT1G
exenatide		biologic drug				0.0345	AGT,FOS,NOS2
ZBTB10		other	Activated	2.379	bias	0.0346	IFI16,IFIT1,IFIT2,IFIT3,IL32,TKFC,XAF1
PPP3CA		phosphatase				0.0346	CD82,FTL,MAOB,PDK2,PMP22
PRKCA		kinase		1.6	bias	0.035	APOM,CIITA,FOS,IFIT1,IFIT3,NOS2
quercetin		chemical drug		-0.139		0.0351	BIRC3,CRIP1,FOS,GSTA1,IL32,LCN2,LIPE,MAFB,NOS2
MSC		transcription regulator				0.0355	EPSTI1,IFIT1,IL32,XAF1
CD247		transmembrane receptor	Activated	2	bias	0.0355	SPINK4,TFEC,UBE2L6,XAF1
Sn50 peptide		chemical toxicant		-1.98	bias	0.0355	BIRC3,NOS2,SLC8A1,TNFSF10
PDLIM2		other		-0.447		0.036	CCL20,FBP1,IFIT3,MYL9,PRUNE2
BMP10		growth factor		-1.342	bias	0.036	AQP1,CD74,FOS,HLA-A,LCN2
MYOCD		transcription regulator	Activated	2	bias	0.036	ACE2,CACNA1D,FOS,PLA2G2A,SCN9A
RUNX2		transcription regulator		1.982	bias	0.0362	ABCB1,CIITA,FABP6,SCT,SOX6,TCF7
STAT		group				0.0369	AGT,CASP1,FOS
RNASEH2B		other				0.0369	CASP1,IFIT2,IFIT3
CERK		kinase				0.0369	CCL20,CCL25,TNFSF10
LHCGR		G-protein coupled receptor				0.0369	EDN2,PRLR,SULT2A1
ethylene glycol tetraacetic acid		chemical reagent				0.0369	BIRC3,FAM3B,FOS
steroid		chemical - endogenous mammalian				0.0369	CYP2B6,CYP3A4,FOS
S-adenosylmethionine		chemical - endogenous mammalian				0.0369	FOS,MAF,NOS2
phytohemagglutinin		chemical drug	Activated	3.148	bias	0.0371	AGT,AMT,CACNB2,ENPEP,FOS,GPD1,MAOA,MT1E,PRLR,SELENOP,TNFSF10
BSCL2		other				0.0373	CD74,GPD1,NOS2,PSMB9
NPY		other		-0.105		0.0373	DPP4,FOS,NOS2,SLC3A1
GSTO1		enzyme		-1.98	bias	0.0373	FUT8,IFI6,IFIT1,SCN9A
rotenone		chemical toxicant		-0.655		0.0373	AGT,BIRC3,FOS,NOS2
methamphetamine		chemical drug				0.0375	FOS,LYSMD2,MAOA,NDUFB8,NTS
AMP		chemical - endogenous mammalian				0.0376	G6PC1,MFSD2A
SAR1B		enzyme				0.0376	APOA1,APOB
ZFP91		transcription regulator				0.0376	CASP1,IFI16
POU3F2		transcription regulator				0.0376	ALDOC,CHGA
UBD	5.486	other				0.0376	PSMB9,UBD
MAPKAP1		other				0.0376	IFI16,IFIT2
Gm12602		other				0.0376	ANPEP,BRSK1
GPR37		G-protein coupled receptor				0.0376	MAP1LC3A,NOS2
cyclopiazonic acid		chemical - endogenous non-mammalian				0.0376	FOS,NOS2
mannose		chemical - endogenous mammalian				0.0376	FOS,GPD1
SOX2		transcription regulator	Activated	2.677	bias	0.0377	ALOX5,CCL20,CDKN2A,CNFN,CYP2J2,DDC,FABP2,FGFR4,FOS,KRT14,MARCHF8,MFSD2A,SERPINA1,SLC12A2,SOX6,TFAP4
cysteinyl-leukotriene		chemical - endogenous mammalian				0.0384	FOS
SB 220025		chemical drug				0.0384	NOS2
primidone		chemical drug				0.0384	FOS
isopropyl thiogalactoside		chemical reagent				0.0384	CDKN2A
ginsenoside Rh2		chemical - endogenous non-mammalian				0.0384	FOS
7alpha-hydroxycholesterol		chemical - endogenous mammalian				0.0384	G6PC1
3-(methylthio)propionic acid		chemical - endogenous mammalian				0.0384	G6PC1
MSK1/2		group				0.0384	FOS
PLA2		group				0.0384	FOS
Tgf beta receptor		complex				0.0384	RORC
Mitochondrial complex 1		complex				0.0384	MAOA
NPS		other				0.0384	FOS
lysine clonixinate		chemical drug				0.0384	NOS2
EAPP		other				0.0384	CDKN2A
TRIM50		other				0.0384	IFIT2
ASB2		transcription regulator				0.0384	HOXA9
ZNF549		other				0.0384	IL32
GSDMB		other				0.0384	ALOX5
FBXO25		enzyme				0.0384	FOS
GFRAL		transmembrane receptor				0.0384	LIPE
REM2		enzyme				0.0384	CDKN2A
SGMS2		enzyme				0.0384	APOA1
BCDIN3D		enzyme				0.0384	ALDOC
alpha-adrenergic receptor		group				0.0384	SLC8A1
FUBP3		transcription regulator				0.0384	FGF9
VENTX		transcription regulator				0.0384	CDKN2A
Raet1a		other				0.0384	HLA-A
ETS-ELK1		complex				0.0384	CDKN2A
FITM2		enzyme				0.0384	FABP6
Par		group				0.0384	CCL20
PROTEASE		group				0.0384	HSD3B1
OMG		G-protein coupled receptor				0.0384	FOS
neuropeptide Y		biologic drug				0.0384	NOS2
STAT-1/2		group				0.0384	TNFSF10
Raet1b		other				0.0384	HLA-A
AP1M1		transporter				0.0384	HLA-A
AR-12		chemical drug				0.0384	LCN2
MAPK8IP2		other				0.0384	FOS
ADAMTS3		peptidase				0.0384	DAB1
CELA1		peptidase				0.0384	HLA-A
TRIM5		enzyme				0.0384	IFIT2
SYMPK		other				0.0384	CLDN2
cyproconazole		chemical toxicant				0.0384	CYP2B6
KLHL40		other				0.0384	BNIP3
NMB		other				0.0384	FOS
STAM		other				0.0384	DEPTOR
miR-338-5p (miRNAs w/seed ACAAUAU)		mature microRNA				0.0384	SPINK1
miR-499-5p (and other miRNAs w/seed UAAGACU)		mature microRNA				0.0384	SOX6
H60a		other				0.0384	HLA-A
BTG3		other				0.0384	CDKN2A
HAT1		enzyme				0.0384	KRT14
ARHGEF28		other				0.0384	FOS
SIGLEC11		other				0.0384	NOS2
GAD1		enzyme				0.0384	FOS
Hnrpfl		other				0.0384	AGT
POU4F3		transcription regulator				0.0384	FOS
GABRG2		ion channel				0.0384	FOS
TIMM50		phosphatase				0.0384	HSD3B1
RAMP3		G-protein coupled receptor				0.0384	FOS
TH		enzyme				0.0384	FOS
GAB3		other				0.0384	IFIT1
cycloastragenol		chemical - endogenous non-mammalian				0.0384	CDKN2A
MED6		transcription regulator				0.0384	IFIT2
GRAP		other				0.0384	FOS
ITPR3		ion channel				0.0384	G6PC1
MMUT		enzyme				0.0384	LCN2
GAP43		other				0.0384	NOS2
nitrosonifedipine		chemical reagent				0.0384	AGT
UBE2V1		transcription regulator				0.0384	FOS
SNRPE		other				0.0384	MAP1LC3A
SYNCRIP		other				0.0384	HOXA9
BTN3A2		other				0.0384	BTN3A1
PIN4		enzyme				0.0384	G6PC1
RP11_598D141		other				0.0384	PFKFB4
CARHSP1		transcription regulator				0.0384	G6PC1
RPS19		other				0.0384	CD74
fidarestat		chemical drug				0.0384	PYCARD
PI 3-kinase inhibitor		chemical drug				0.0384	NOS2
MLS000389544		chemical reagent				0.0384	PDK4
bavachalcone		chemical reagent				0.0384	CDKN2A
1-(3-chlorophenyl)piperazine		chemical drug				0.0384	FOS
NPC 15437		chemical drug				0.0384	FOS
alpha-cyano-4-hydroxycinnamate		chemical reagent				0.0384	AGT
SC68376		chemical drug				0.0384	NOS2
palytoxin		chemical toxicant				0.0384	ABCB1
ethyl methanesulfonate		chemical toxicant				0.0384	CIITA
quiflapon		chemical reagent				0.0384	LCN2
sibutramine		chemical drug				0.0384	APOB
imidapril		chemical drug				0.0384	AGT
acetoxyacetylaminofluorene		chemical toxicant				0.0384	ABCB1
benzylamine		chemical - endogenous mammalian				0.0384	NOS2
sepiapterin		chemical - endogenous mammalian				0.0384	LCN2
efaroxan		chemical reagent				0.0384	NR1H4
miltefosine		chemical drug				0.0384	ABCB1
cAMP-dependent protein kinase		complex				0.0384	PKLR
chlordiazepoxide		chemical drug				0.0384	FOS
GYKI 52466		chemical drug				0.0384	FOS
flurazepam		chemical drug				0.0384	GABRA2
remoxipride		chemical drug				0.0384	NTS
chalcone-24		chemical reagent				0.0384	BIRC3
(S)-2-((6Z,15Z)-20- hydroxyicosa-6,15-dienamido)succinate		chemical reagent				0.0384	AGT
nisoldipine		chemical drug				0.0384	FOS
erbstatin		chemical - endogenous non-mammalian				0.0384	NOS2
sinapinic acid		chemical - endogenous non-mammalian				0.0384	NOS2
theaflavin-3,3'-digallate		chemical - endogenous non-mammalian				0.0384	NOS2
hdm-2 antagonistic peptide		chemical reagent				0.0384	CDKN2A
2-hydroxyarachidonic acid		chemical reagent				0.0384	NOS2
gamma tocopherol		chemical drug				0.0384	NOS2
pyrilamine		chemical drug				0.0384	NOS2
microcystin		chemical toxicant				0.0384	NOS2
schisandra chinensis baill ethanolic extract		chemical drug				0.0384	CYP3A4
tegaserod		chemical drug				0.0384	FOS
homoorientin		chemical - endogenous non-mammalian				0.0384	NOS2
veratridine		chemical toxicant				0.0384	FOS
teleocidins		chemical toxicant				0.0384	FOS
D-lysergic acid diethylamide		chemical drug				0.0384	DDC
tyrphostin 47		chemical drug				0.0384	NOS2
hexanoic acid		chemical - endogenous mammalian				0.0384	G6PC1
(13S)-hydroperoxyoctadecadienoic acid		chemical - endogenous mammalian				0.0384	MAOA
D-erythro-C16-ceramide		chemical - endogenous mammalian				0.0384	NOS2
epoxyeicosatrienoic acid		chemical - other				0.0384	ALOX5
3-hydroxykynurenine		chemical - endogenous mammalian				0.0384	RORC
glycoconjugate		chemical - other				0.0384	MGAT3
peroxisome proliferator-activated receptor gamma agonist		chemical drug				0.0384	NOS2
citrulline		chemical - endogenous mammalian				0.0384	NOS2
5-thio-D-glucose		chemical reagent				0.0384	FOS
fructose-2,6-diphosphate		chemical - endogenous mammalian				0.0384	G6PC1
lipooligosaccharide		chemical toxicant				0.0384	NOS2
flunisolide		chemical drug				0.0384	NOS2
isosakuranetin		chemical - endogenous mammalian				0.0384	FOS
EGR2		transcription regulator		1.408	bias	0.0388	CNTFR,DMBT1,FOS,PMP22,RORC,SLC12A2,TNFSF10
H89		chemical drug	Inhibited	-2	bias	0.0388	ACE,CHGA,FAM3B,FOS,NOS2,NTS,SULT2A1
MAPT		other				0.0389	ATOX1,CD74,EEF1G,ELOVL7,EPSTI1,FOS,GBP2,HLA-A,HLA-DQB1,HLA-DRB5,IFI16,IFIT3,NDUFA13,NOS2,PEBP1,PFN2,TCN2
EHF		transcription regulator		1.387	bias	0.0389	ALOX5,ANPEP,CCL20,CDKN2A,CNFN
cigarette smoke		chemical toxicant		1.418	bias	0.0392	CDKN2A,COL4A2,CYP2B6,FOS,FTL,HLA-DRA,MAP1LC3A,NOS2,PDK2,TCN2
HDL-cholesterol		complex				0.0395	APOB,DEPTOR,NOS2
IRF2BP1		transcription regulator				0.0395	FOS,OSR2,PFKFB4
CAMK4		kinase				0.0395	CDKN2A,FOS,NOS2
Foxp1		transcription regulator				0.0395	ACY1,DAB1,G6PC1
I-BET-151		chemical reagent				0.0395	CPNE2,DPP4,RORC
piceatannol		chemical - endogenous non-mammalian				0.0395	BIRC3,CDKN2A,NOS2
anandamide		chemical - endogenous mammalian				0.0395	FOS,NOS2,PRLR
taurine		chemical - endogenous mammalian				0.0395	AGT,NOS2,SLC6A6
22(R)-hydroxycholesterol		chemical - endogenous mammalian				0.0395	APOM,NOS2,SULT2B1
Irgm1		other	Inhibited	-2.181	bias	0.0404	GBP2,IFI16,IFIT2,IFIT3,XAF1
PRKN		enzyme		-0.958	bias	0.0404	CCL20,CDK6,MAOA,MAOB,NDUFB8
cobalt chloride		chemical reagent		1.982	bias	0.0404	ANPEP,BNIP3,CYBRD1,PKLR,SORL1
TREM1		transmembrane receptor		1.414	bias	0.0406	CCL20,CFB,ELOVL7,HSD3B7,IFIT2,MT1E,MT1F,SPINK1
SOX7		transcription regulator		0		0.041	CNFN,COL4A2,EGFL7,KRT14
NRIP1		transcription regulator	Inhibited	-2	bias	0.041	APOA1,CDKN2A,PDK2,PDK4
UCP1		transporter		0.478		0.041	CCL25,CPNE2,IFIT2,IFIT3,MAP1LC3A,NDUFB8,REEP6
GDF2		growth factor		1.009	bias	0.0419	ATP1A1,FOS,G6PC1,SEMA3B,SLC6A6
RHOA		enzyme		0.513	bias	0.0419	AGT,CDKN2A,FOS,NOS2,PRLR
epicatechin		chemical drug		1.109	bias	0.0419	COL4A2,G0S2,LIPE,NOS2,SLC27A2
ADP		chemical - endogenous mammalian				0.042	FOS,G6PC1
desoxycorticosterone		chemical - endogenous mammalian				0.042	FOS,NOS2
Hmgb1		transcription regulator				0.042	CHGA,NOS2
ALDH1A1		enzyme				0.042	G6PC1,MLXIPL
SLC40A1		transporter				0.042	BNIP3,CYBRD1
PLA2G2A	1.896	enzyme				0.042	NOS2,SLC27A2
ITPR1		ion channel				0.042	FOS,G6PC1
PLD2		enzyme				0.042	NOS2,NR1H4
Go6983		chemical drug				0.042	DEFA5,FOS
NO 1886		chemical drug				0.042	CYP3A4,SULT2A1
7-nitroindazole		chemical reagent				0.042	FOS,NOS2
nimesulide		chemical drug				0.042	CDKN2C,NOS2
KT5823		chemical - kinase inhibitor				0.042	FOS,NOS2
NfkB1-RelA		complex				0.0421	CCL20,LCN2,NOS2
CTF1		cytokine				0.0421	AGT,FOS,REG3A
carbamylcholine		chemical drug				0.0421	ARG2,FOS,NOS2
pimagedine		chemical drug				0.0421	CASP1,NOS2,TNFSF10
fluvastatin		chemical drug				0.0421	CYP2B6,NOS2,TNFSF10
TNFRSF1A		transmembrane receptor		1.656		0.0421	BIRC3,CCL20,GSTA1,LCN2,NOS2,RORC,SOX6
LDL		complex		0.93	bias	0.0426	ARG2,CASP1,CCL20,CDKN2A,CYP2J2,FOS,G0S2,IFIT2,NOS2,TNFSF10
RUNX1		transcription regulator		1.751		0.0426	AQP1,CDKN2A,DEPTOR,EGFL7,LMO4,MYL9,RORC,SLC22A4,SOX6,UBE2L6
CD274		enzyme		1		0.0429	IFIT1,IFIT3,NOS2,TNFSF10
MAF	1.487	transcription regulator		0	bias	0.0429	ANPEP,DEPTOR,MAF,RORC
EIF2AK2		kinase	Activated	2.168	bias	0.0435	FOS,IFI6,IFIT1,NOS2,UBE2L6
clofibrate		chemical drug		-0.246	bias	0.0435	DPP4,NOS2,RTN4,SLCO2B1,SULT2B1
F2		peptidase	Activated	3.033	bias	0.0444	BIRC3,CASP1,CCL20,CTPS1,CYP2B6,FOS,IL32,NOS2,TAP2,TNFSF10
NR0B1		ligand-dependent nuclear receptor				0.0448	G6PC1,MLXIPL,SULT2A1
PGF		growth factor				0.0448	ALOX5,CASP1,CCL20
LG100268		chemical reagent				0.0448	ARG2,CYP4F2,CYP4F3
H-7		chemical - kinase inhibitor				0.0448	ABCB1,FOS,IFIT2
DOCK8		other	Activated	2	bias	0.0449	DAB2,IFIT2,IFIT3,LMO4
prexasertib		chemical drug	Activated	2	bias	0.0449	BIRC3,FOS,IFIT2,IFIT3
SRF		transcription regulator		0.278	bias	0.0449	CLDN15,FOS,G0S2,LCN2,MOGAT2,MYL9,PLA2R1,PTGR1,PTMS,SLC6A4,SLC8A1,TCF7
glycine		chemical - endogenous mammalian				0.0467	FOS,NOS2
NMDA Receptor		complex				0.0467	FOS,NOS2
CRBN		enzyme				0.0467	NOS2,OAT
Endothelin		group				0.0467	CD74,FOS
S100B		other				0.0467	CHGA,FOS
miR-128-3p (and other miRNAs w/seed CACAGUG)		mature microRNA				0.0467	AGO1,CDKN2A
GCGR		G-protein coupled receptor				0.0467	G6PC1,SLC6A4
FMO3		enzyme				0.0467	G6PC1,PDK4
PDGFRA		kinase				0.0467	DAB2,FOS
FABP5		transporter				0.0467	IFIT3,RORC
PTGFR		G-protein coupled receptor				0.0467	FOS,PRLR
BHLHA15		transcription regulator				0.0467	REG1A,REG3A
IRX5		transcription regulator				0.0467	CCL20,TNFSF10
IFITM1		transmembrane receptor				0.0467	PLAAT4,SELENOP
latrunculin B		chemical reagent				0.0467	FOS,PFN2
nimodipine		chemical drug				0.0467	FOS,NOS2
magnolol		chemical - endogenous non-mammalian				0.0467	FOS,NOS2
Salmonella enterica serotype abortus equi lipopolysaccharide		chemical toxicant	Activated	2.588	bias	0.0469	BIRC3,CCL20,CFB,ELOVL7,G0S2,IFIT2,IL32
CRH		cytokine		1.222	bias	0.0469	FOS,HSD3B1,KRT14,SULT2A1
USF2		transcription regulator		1.998	bias	0.0469	AGT,APOC3,PKLR,RORC
sodium arsenite		chemical drug		0		0.0469	CDK6,DDC,FOS,TNFSF10
AGTR1		G-protein coupled receptor				0.0475	ACE2,AGT,FOS
CCR5		G-protein coupled receptor				0.0475	FOS,NOS2,SERPINA1
chloropromazine		chemical drug				0.0475	CYP2B6,CYP4F2,FOS
phenacetin		chemical drug				0.0475	BIRC3,LCN2,TMSB10/TMSB4X
PAX5-ELN		fusion gene/product				0.0475	GALNT14,PRLR,SEMA3G
fisetin		chemical drug				0.0475	BIRC3,FOS,GSTA1
pentoxifylline		chemical drug				0.0475	ACE,FOS,NOS2
ribavirin		chemical drug				0.0475	IFI6,IFIT2,IFIT3
REL		transcription regulator				0.048	CCL20,CIITA,FOS,HLA-A,IL32,NOS2,PYCARD,RORC,TNFSF10
TCF4		transcription regulator		1.265	bias	0.0482	BNIP3,CASP1,CCL25,CDK6,CDKN2A,ELAPOR1,FRMD3,IFI16,IL32,PDZK1,SELENOP,TNFSF10
N-cor		group				0.0484	CDK6,ELOVL5,FAM20C,HEBP1,LHPP
N-nitro-L-arginine methyl ester		chemical drug		0.583		0.0484	ACE,AGT,G6PC1,NOS2,PDK4
Smad2/3		group				0.049	APOA1,CDKN2A,RORC,TGM2
mir-181		microRNA		-1	bias	0.049	CDKN2A,NOS2,RORC,TGM2
TBP		transcription regulator				0.049	ABCB1,FOS,HLA-A,HOXA9
MAP2K3		kinase		1.929	bias	0.049	ARG2,MAOB,NOS2,TNFSF10
IKZF3		transcription regulator				0.049	ALOX5,IFI6,IFIT3,SCN9A
GnRH analog		biologic drug		1.897		0.0619	ABO,ACOT7,CACNA1D,CNPY3,CYB5A,FOS,HLA-DPB1,IL32,KLF7,REG3A,VAT1
KLF6		transcription regulator		1.913		0.0669	AGT,ALDOC,ALOX5,CFB,NOS2
metformin		chemical drug		-1.824		0.0784	ABCB1,APOB,CYP2B6,CYP3A4,FOS,G6PC1,GPD1,SELENOP
TRAF2		enzyme	Activated	2		0.0803	BIRC3,CDKN2A,NOS2,PRAP1
staurosporine		chemical drug		-1.98		0.0912	ABCB1,FOS,IFIT2,KRT14,NOS2
KLF11		transcription regulator		1.934		0.114	AGT,ITGB8,MAOB,PDK4,SERPINA1
LDB1		transcription regulator	Activated	2.121		0.195	CASP1,CDKN2A,CDKN2C,CLDN2,DPP4,FBP1,GSDME,WNK2
LMO2		transcription regulator	Activated	2.121		0.197	CASP1,CDKN2A,CDKN2C,CLDN2,DPP4,FBP1,GSDME,WNK2
hydrocortisone		chemical - endogenous mammalian	Activated	2.215		0.206	CBR1,CYP3A4,FGF9,PRLR,SULT2A1
nitrofurantoin		chemical drug	Inhibited	-2		0.402	NR1H4,SELENOP,SERPINA1,SLC27A2
raloxifene		chemical drug	Inhibited	-2		0.428	ADIRF,GNS,INPP5J,MATN2

## Sheet: (c) LI
Upstream Regulator	Expr Log Ratio	Molecule Type	Predicted Activation State	Activation z-score	Flags	p-value of overlap	Target Molecules in Dataset	Mechanistic Network
TNF		cytokine	Activated	4.885	bias	6.23e-16	ADM,ADORA2B,AGFG2,APOBEC3B,ARHGEF10L,ARHGEF18,B4GALT1,BAMBI,BBC3,BCKDHB,BHLHE41,BIK,C15orf48,CA12,CA2,CCL28,CD14,CD59,CDX1,CFD,CYBA,DBI,EGLN2,EHF,EMP1,EMP2,FABP1,FABP5,FBXO32,FGFR2,FNBP1,FTH1,FUT3,GATD3A/GATD3B,GDF15,HDAC1,HDAC9,HK2,HSD3B2,HSPA1A/HSPA1B,HUS1,ID3,IER3,IFI27,IFITM1,IGFBP2,IL18,IL1R2,KCNJ2,KLF2,KRT18,LGALS3,LGALS9,LGALS9B,LITAF,LRG1,MAP2K6,MARCKSL1,MEF2C,MGST1,MUC1,MUC4,MUC5B,MYL6,M…	273 (16)
beta-estradiol		chemical - endogenous mammalian	Activated	3.327	bias	7.57e-16	ADM,ALDOA,B4GALT1,BAMBI,BBC3,BCAS1,BIK,BSG,C15orf48,C1QBP,CA12,CA2,CAPN2,CBS/CBSL,CBX6,CD14,CD24,CFD,CKB,CKS2,CLDN23,CLDN3,CLDN8,CNN2,CPM,CSTB,CTSL,CYCS,DEFB1,DHCR24,DHRS9,DYNLL1,EML2,EMP1,FABP5,FAM162A,FAM3D,FARP1,FGFBP1,FGFR2,FNBP1,GDF15,GJB2,GLUL,GNE,GPX2,GSN,HDAC1,HOXA10,HSD11B2,HSPB1,ID3,IER3,IGFBP2,IL18,IL1R2,KLF2,KRT18,LAMA1,LEFTY1,LGALS3,LGALS4,LITAF,MAP2K6,MGLL,MGST1,MUC1,MUC5B,MYB,MYLK,…	289 (22)
dexamethasone		chemical drug	Activated	2.827		5.87e-13	ADM,ADRA2A,ATP10B,BBC3,BCAT2,BEST1,BEX3,BHLHE41,BSG,CA2,CD177,CD24,CD59,CEACAM1,CEACAM5,CEACAM6,CEACAM7,CENPX,CFD,CNN2,CTSL,CXCL14,CYCS,DDAH2,DEFB1,DHCR24,DHRS9,DUT,EHF,ELOVL6,ERN2,FABP5,FBXO32,FGFBP1,FTH1,GDF15,GLUL,HDAC1,HES2,HK2,HMGB3,HSD11B2,IER3,IFITM1,IGFBP2,IL18,IL1R2,LAMA1,LDHB,LEFTY1,LGALS1,LGALS3,LITAF,LSR,MAP2K6,MARCKS,MEF2C,MGST1,MLXIP,MUC1,MYB,NQO1,OASL,PADI2,PCSK6,PI3,PKP2,PLA2G10,P…	226 (19)
TGFB1		growth factor	Activated	2.592	bias	1.86e-12	ACTN1,ACVRL1,ADM,ADORA2B,ADRA2A,AGR2,AK1,ALDOA,AQP8,BAMBI,BBC3,BSG,CD14,CD59,CD9,CEACAM1,CEACAM5,CFD,CKS2,CNN2,CTSL,CYBA,DHCR24,DYNLL1,ESRP2,FABP5,FGFBP1,FGFR2,FNBP1,FTH1,GATD3A/GATD3B,GDF15,GGT6,GJB2,GSN,HDAC9,HK1,HK2,HNMT,HOXB5,HSD3B2,HSPA1A/HSPA1B,HSPB1,ID3,IER3,IFI27,IGFBP2,IL18,KLF2,KRT18,LGALS3,LITAF,LSR,MBOAT2,MEF2C,MLXIP,MUC4,MUC5B,MXI1,MYB,MYL6,MYLK,MYOF,NME1,NUPR1,OPN3,PDZK1IP1,PKIG,PLA…	276 (19)
CBX5		transcription regulator	Inhibited	-4.472	bias	5.13e-12	AGR2,ANKRD22,C15orf48,C9orf152,CD24,CEACAM1,FGFBP1,GCNT3,GDPD3,HOXA13,HOXB6,OAS1,PPARG,PRSS23,S100P,SELENBP1,SYTL2,TM4SF1,TRIM31,TXNIP
lipopolysaccharide		chemical drug	Activated	5.383	bias	9.3e-12	ADM,ADORA2B,ADRA2A,ALDOA,ANKRD22,AOAH,APOBEC3B,APOBR,ASAP3,BAMBI,CAPG,CAPN2,CASP5,CD14,CD59,CD63,CD9,CEACAM1,CFD,CKAP4,CNNM2,CSTB,CTSL,CXCL14,CYBA,CYCS,DEFB1,DENND3,DHCR24,EHF,FABP5,FBXO32,FTH1,GJB2,GPM6A,GSN,HDAC9,HK1,HK2,HMGCS2,HSD11B2,HSPA1A/HSPA1B,HSPB1,HUS1,ID3,IER3,IFI27,IFITM1,IL10RB,IL18,IL1R2,ITM2C,KCNN4,KLF2,LGALS1,LGALS3,LGALS9,LITAF,MARCKS,MARCKSL1,MEF2C,MUC5B,MYB,NCK1,NLRC5,NOX1,NQO1…	257 (18)
MYC		transcription regulator		1.83	bias	2.66e-10	ACTN1,ADM,ALDOA,ARF3,BBC3,BCKDHB,C1QBP,CAPN2,CD9,CKS2,CSTB,CYCS,DBI,DCTPP1,EMP1,FABP1,FABP5,FARP1,FBXO32,FTH1,FUT3,FXYD1,GGH,GLUL,HK2,HSD11B2,HSPB1,ID3,IER3,IFI27,IMPA2,LDHB,LGALS1,MXI1,MYO1B,NDRG2,NME1,NQO1,OAS1,OASL,PITX2,PLAC8,PLAUR,PLSCR1,PPARD,PRKACB,RSAD2,SERPINH1,SLC16A1,SLC16A3,SLC1A5,SLC2A1,SLC38A1,SQOR,ST3GAL4,TFF1,THBS1,TINCR,TLE1,TMSB10/TMSB4X,TSPAN7,TSPO,TXNIP,WLS	204 (14)
tretinoin		chemical - endogenous mammalian	Activated	3.361	bias	1.76e-09	ADM,ATP2A3,BAMBI,CA2,CAPN2,CBS/CBSL,CD14,CD63,CD9,CDX1,CEACAM1,CEACAM6,CENPX,CKS2,CTSL,DBI,DDAH2,DHRS9,DYNLL1,FABP5,GBA,GDF15,GMNN,GPX2,HDAC1,HES2,HK1,HMGCS2,HOXA10,HOXB13,HOXB5,HOXB6,HOXB9,HSPB1,HUS1,ID3,IER3,IFI27,IFITM1,IGFBP2,KCNJ2,KRT18,LAMA1,LEFTY1,LGALS1,LGALS9,MARCKSL1,MEF2C,MUC4,MUC5B,MYB,NLN,NTHL1,OAS1,OASL,PFN1,PITX2,PKP2,PLAUR,PLCE1,PLSCR1,PPARD,PPARG,PPP1R1B,RARRES2,SLC16A1,SLC26A3,S…	204 (15)
progesterone		chemical - endogenous mammalian	Activated	2.399	bias	2.08e-09	ADM,ADRA2A,BSG,CA12,CA2,CFD,CLDN3,FGFR2,FTH1,GJB2,HLA-G,HOXA10,HSD11B2,ID3,IGFBP2,LEFTY1,LGALS1,LGALS3,LITAF,MCOLN2,MUC1,MYB,NDRG2,NT5C2,NUPR1,PARM1,PDZK1IP1,PIGR,PPARG,PPP1R1B,PRSS23,S100P,SCNN1B,SCNN1G,SHD,SLC1A5,SLC2A1,ST3GAL4,STEAP1,THBS1,TNFRSF21,WFDC2	255 (21)
IFNG		cytokine	Activated	4.327	bias	8.04e-09	ADM,ADORA2B,ADRA2A,BBC3,C15orf48,CASP5,CCL28,CD14,CD63,CDX1,CEACAM1,CEACAM5,CLIP2,CYBA,DEFB1,EHF,ENDOD1,FABP5,FKBP1A,FTH1,GDF15,GJB2,GLUL,HDAC9,HK2,HLA-G,HSPA1A/HSPA1B,HSPB1,IER3,IFI27,IFITM1,IL18,KLF2,LGALS3,LGALS9,LGALS9B,MARCKSL1,MUC1,MUC4,MYB,NLRC5,NOX1,NQO1,NUPR1,OAS1,OASL,OPN3,PIGR,PLAUR,PLSCR1,PPARD,PPARG,PPP1R1B,RSAD2,SCNN1A,SCNN1B,SCNN1G,SERPINH1,SLC16A3,SLC16A9,SLC1A5,SLC2A1,SLPI,SMAGP,…	221 (16)
GLI1		transcription regulator	Inhibited	-2.664		9.05e-09	ANKRD22,APOBEC3B,BHLHE41,CA12,CD24,CD59,CEACAM6,CLMN,EMP1,ENDOD1,FAM43A,HOXB5,HRCT1,HUS1,ID3,IER3,IFITM1,IL18,IL1R2,IMPA2,LGALS1,MEF2C,NDRG2,NEURL1B,NUDT4,PGM2L1,PLAUR,QSOX1,SELENBP1,SLC16A9,SYTL2,TFF1,TM4SF1,TSC22D1,TSPAN1
OSM		cytokine		0.298	bias	9.93e-09	AMACR,BAMBI,CD24,CDA,CPM,CTSL,DHCR24,GLUL,HK2,HSD11B2,HSPB3,IER3,IL18,IL1R2,LITAF,LRG1,MARCKS,MGLL,MPZL2,OAS1,PDZK1IP1,PI3,PIGR,PITX2,PKIG,PLCD1,PPARG,PYGL,QSOX1,S100P,SCNN1B,SLC16A1,SLC16A3,SLPI,SMPD1,TM4SF1	149 (6)
RAF1		kinase	Activated	4.14	bias	1.39e-08	ACAT2,CA2,CTSL,EMP1,FGFBP1,HMGB3,HSD11B2,HSPB1,ID3,IER3,MGLL,NQO1,PCSK6,PLAUR,SCNN1A,SELENBP1,SLC26A2,SMAGP,ST3GAL4,TSC22D1,TXNIP	173 (12)
IL1B		cytokine	Activated	3.33	bias	1.56e-08	ADM,ADORA2B,BAMBI,BBC3,CCL28,CD14,CDX1,CLIP2,CYBA,DBI,EGLN2,EHF,FABP1,FABP5,FGFR2,GDF15,HDAC1,HK2,HSPA1A/HSPA1B,HSPB1,ID3,IER3,IL18,IL1R2,KCNN4,LGALS9,LGALS9B,MAP2K6,MARCKSL1,MEF2C,MUC1,MUC4,MUC5B,MYLK,NOX1,NQO1,PCSK6,PI3,PIGR,PLSCR1,PPARG,PPP1R14A,RSAD2,SCNN1A,SCNN1B,SCNN1G,SERPINH1,SLC2A1,SPAG1,TFF1,THBS1,TINCR,TXNIP,UGDH	235 (20)
STAT5A		transcription regulator		1.951		2.23e-08	AGR2,ANKRD22,C15orf48,C9orf152,CD24,CEACAM1,FGFBP1,GCNT3,GDPD3,HOXA13,HOXB6,HSD3B2,OAS1,PPARG,PRSS23,RIMKLA,S100P,SELENBP1,SLC2A1,SYTL2,TM4SF1,TRIM31,TXNIP,UGP2
trichostatin A		chemical drug		1.656		3.47e-08	AMACR,AVIL,BBC3,BIK,CA12,CD14,CD9,ELOVL6,FNBP1,FTH1,GPX2,GSN,HDAC1,HDAC9,HMGCS2,HOXA10,HOXB9,HSD11B2,ID3,IFITM1,IGFBP2,LGALS1,MGST1,MUC1,MUC4,MYO1B,MYOF,NDRG2,NQO1,PKIB,PLAGL1,PLAUR,PLCE1,PPARG,PRDX6,PRSS23,RASSF3,SCNN1A,SCNN1B,SCNN1G,SLC26A2,SLC2A1,SLC38A1,SRI,TFF1,THBS1,TMSB10/TMSB4X,TTC39A,TXNIP,UGDH	250 (22)
MTOR		kinase		1.113	bias	3.63e-08	ADM,AMACR,AVIL,CYCS,DDAH2,DEFB1,FABP5,FBXO32,FKBP1A,HK1,HK2,HMGCS2,HSPB1,LDHB,LDHD,MUC1,NEURL1B,OAS1,PFN1,PPARD,PPARG,PYGB,SLC16A3,SLC26A3,SLC2A1,SMPD1,TXNIP	201 (17)
metribolone		chemical reagent	Activated	4.305	bias	4.84e-08	ACTN1,AGR2,ALDOA,B4GALT1,CA4,DHCR24,GDF15,HK1,HK2,HMGCS2,HUS1,KRT18,MGLL,NTHL1,PIGR,PLPP1,PRDX6,PRKACB,PYGB,S100P,SLC16A3,SLC1A5,SYTL2,THBS1,TM4SF1,TP53INP2,TSC22D1,TXNIP,UGDH,WIPI1	209 (14)
PGR		ligand-dependent nuclear receptor		1.476	bias	6.24e-08	CA12,CAPN2,CD59,CKAP4,DYNLL1,GLUL,HSD11B2,IER3,IFI27,KRT18,MUC1,NT5C2,OAS1,OASL,PPARG,RAB9A,RSAD2,S100P,SLC39A8,ST3GAL4,STEAP1,TFF1,TM4SF1,TNFRSF21	146 (12)
dihydrotestosterone		chemical - endogenous mammalian		1.094	bias	8.59e-08	ADM,ALDOA,CD63,DBI,DCTPP1,DHCR24,DYNLL1,FBXO32,FTH1,GJB2,GLUL,GSN,HK2,HSD11B2,HSD3B2,HSPA1A/HSPA1B,HSPB1,IGFBP2,LDLRAP1,LGALS1,MAP2K6,MGLL,MUC1,MYB,MYLK,MYOF,PDE9A,PFN1,PLAGL1,PPARG,RARRES2,SELENBP1,SLC1A5,SLC2A1,THBS1,TP53INP2,UGDH	257 (16)
trans-hydroxytamoxifen		chemical drug		-1.324		9.27e-08	ADM,BCAS1,BIK,CBX6,CD24,CTSL,CYBA,GNE,IER3,LITAF,MUC1,MYO1B,PRSS23,SELENBP1,SMPD1,TFF1,TM4SF1,UNC5B
BHLHE40		transcription regulator		1.389	bias	1.93e-07	ACTN1,ADORA2B,BHLHE41,C15orf48,CAPG,CD14,CD9,HDAC9,HK1,HK2,IER3,IL1R2,KRT18,MEF2C,MYB,NCK1,PIGR,PLAC8,PLSCR1,SH3PXD2A,SLC16A3,SLC2A1,SRI,UPP1	152 (9)
raloxifene		chemical drug		-0.728		2.3e-07	ACVRL1,BCAS1,BIK,CBX6,CD24,CTSL,DYNLL1,HSPA1A/HSPA1B,IER3,IL18,LITAF,MUC1,MYO1B,PRSS23,SELENBP1,SMPD1,TM4SF1
PD98059		chemical - kinase inhibitor	Inhibited	-3.442	bias	2.41e-07	ACAT2,ALDOA,APOBEC3B,BBC3,CA2,CD14,CTSL,CYCS,EMP1,FGFBP1,FTH1,HMGB3,HSD11B2,ID3,IER3,KIF22,MGLL,MUC1,MUC5B,NQO1,PCSK6,PLAGL1,PLAUR,PPARD,PPARG,SCNN1A,SELENBP1,SLC26A2,SLC2A1,SMAGP,ST3GAL4,THBS1,TSC22D1,TXNIP	197 (18)
calcitriol		chemical drug		0.955		2.42e-07	ACAT2,AGR2,C15orf48,CA2,CD14,CEACAM6,CFD,CLMN,DCTPP1,EHF,FTH1,H2AJ,HDAC1,HK2,IER3,IFITM1,IL18,KIF22,LGALS1,MRPL41,NOX1,NTHL1,NUPR1,P3H2,PADI2,PDE9A,PPARD,PPARG,RAB32,RNF144A,RSAD2,SLC16A1,SQOR,THBS1,TSPO,TXNIP	200 (11)
ESR1		ligand-dependent nuclear receptor		1.03		2.59e-07	AK1,ATP2A3,CA12,CA2,CAPN2,CD59,CEACAM5,CEACAM6,CKB,CLDN8,CLN3,CPM,DHCR24,FABP1,FGFR2,GDF15,GJB2,GOLM1,GPX2,GSN,HLA-G,HMGCS2,HSD3B2,IER3,IFI27,IFITM1,IGFBP2,LGALS1,MAP2K6,MARCKS,MICOS10,MYB,NME1,NQO1,PITX2,PKIB,PLAUR,PLCE1,PPARD,PPARG,PRKACB,PRSS23,PYGL,RSAD2,S100P,SCNN1B,SLC16A1,SLC16A3,SLC26A2,SLC39A8,SLC44A2,SMPD1,STEAP1,TACC1,TFF1,TM4SF1,TMEM72,TSPO,TXNIP,UGP2,VAV3	231 (20)
TCF7L2		transcription regulator	Activated	2.953	bias	3.13e-07	BAMBI,CD24,CDX1,DHCR24,FABP1,FBXO32,FGFR2,FKBP1A,FTH1,GLUL,GSN,HMGCS2,HOXB9,ID3,IGFBP2,LDLRAP1,LGALS4,MYB,NUDT4,PITX2,PLAUR,PPARD,PPARG,PPP1R14A,RHBDL2,SYTL2,TMEM141	214 (17)
IL10RA		transmembrane receptor		1.504		4.22e-07	B4GALNT3,CA2,CBS/CBSL,EHF,EMP2,FABP5,GNE,HOXB13,LRG1,MFSD4A,MYB,NDRG2,NLRC5,NXPE2,P3H2,PYGL,RSAD2,SELENBP1,SLC16A3,SLC2A1,UPP1,VSIG2,WFDC2
HNF1B		transcription regulator		1.732		4.82e-07	ACTN1,CA2,DEFB1,ID3,MPZL2,MUC4,PDE4C,PDZK1IP1,PLAUR,S100P,SERPINH1,SGK2,SLC26A3,UPP1
SMARCA4		transcription regulator	Activated	4.422	bias	6.88e-07	ABRACL,AGR2,BAMBI,CD63,CEACAM1,CEACAM6,CPM,DHRS9,EHF,ELOVL6,FGFBP1,FGFR2,GPM6A,HNMT,ID3,IER3,IFI27,IFITM1,KCNJ2,KRT18,LGALS1,LGALS3,MEF2C,MUC1,MYB,MYLK,PGM2L1,PITX2,PLAUR,PPARG,PPP1R14C,RHBDL2,SERPINH1,TFF1,TMEM171	165 (13)
ciprofibrate		chemical drug		1.825		7.18e-07	BSG,CD63,CEACAM1,CSTB,DBI,HDAC1,IGFBP2,ITLN1,MGLL,MYB,PLSCR1,PPARG,SELENBP1,SLC16A1,SLCO2A1	59 (5)
HNRNPA2B1		other				7.84e-07	ADORA2B,CA12,CD24,CEACAM7,GDF15,GSN,HMGB3,HNMT,IGFBP2,OAS1,PGM2L1,PKIB,SRI,TLE1,TRIM31
TMPRSS2-ERG		fusion gene/product		-0.535		8.66e-07	ADORA2B,BBC3,C15orf48,CYBA,GDF15,ID3,LURAP1L,NUPR1,OASL,PPARG,PRSS23,TCEA3,THBS1,USP53
fulvestrant		chemical drug		-0.964		1.15e-06	BIK,CA12,CBS/CBSL,CENPX,CTSL,CYCS,DHCR24,DYNLL1,FKBP1A,GJB2,IER3,MAP2K6,MUC1,MYB,MYO1B,NME1,NQO1,PPARG,PRSS23,SMPD1,TFF1	227 (22)
TP53		transcription regulator		1.138		1.27e-06	ACTN1,ADORA2B,AIFM2,AK1,ALDOA,BBC3,BHLHE41,BIK,CD59,CKB,CKS2,CNN2,CSTB,DBI,DHCR24,DHRS9,DSTN,DUT,FABP5,FGFBP1,FKBP1A,FTH1,FXYD3,GDF15,GLUL,GMNN,GPM6A,GSN,H2BC5,HDAC9,HK2,HSPA1A/HSPA1B,HSPB1,ID3,IER3,IGFBP2,KCNJ2,KCNN4,KIF22,KRT18,LDHB,LGALS3,MAP2K6,MAPRE3,MPZL2,MYOF,NDRG2,NME1,NUPR1,OAS1,PADI2,PCCA,PDE6A,PFN1,PLAUR,PPARD,PPARG,PRDX6,SCNN1A,SERPINH1,SIRT6,SLC16A1,SLC2A1,SLPI,SQOR,SSPN,SULF2,TCEA3,…	214 (17)
D-glucose		chemical - endogenous mammalian		1.973	bias	1.32e-06	ACTN1,ALDOA,ARF3,ATP2A3,BBC3,C1QBP,CBS/CBSL,CD59,CYBA,DBI,DYNLL1,ELOVL6,FABP5,FBXO32,GDF15,GLUL,GSN,HDAC1,HK1,HK2,HSPB1,KCNN4,LAMTOR4,LCMT1,LGALS1,MAP2K6,NQO1,PLAUR,PPARD,PPARG,PPP1R14A,PRDX6,SIRT6,SLC2A1,SLC39A8,SYTL4,THBS1,TXNIP	220 (19)
MAPT		other				1.35e-06	ACTN1,ALDOA,B4GALT1,BSG,C1QBP,CAPG,CAPN2,CD63,CD9,CKB,CYCS,DBI,DSTN,FKBP1A,H2AJ,H2BC5,HK1,HSPA1A/HSPA1B,IGFBP2,LDHB,NLRC5,NME1,OAS1,OASL,PPP1R1B,PRDX6,RARRES2,SLC16A3,SLC1A5,THBS1,TM4SF1	145 (7)
decitabine		chemical drug	Activated	3.912	bias	2.45e-06	CA12,CD9,CDA,CDX1,CEACAM6,CELA3B,DEFB1,EHF,ELOVL6,GDF15,GSN,HK2,HMGCS2,HOXA10,HOXB9,HSPA1A/HSPA1B,IFI27,IFITM1,IGFBP2,KRT18,LGALS1,LGALS3,MYO1B,NME1,NQO1,OAS1,PDE9A,PKP2,PLCE1,PPARG,RASSF3,S100P,SERPINH1,SLC38A1,SRI,TFF1,THBS1,TMSB10/TMSB4X,TSC22D1,UGDH	216 (16)
ritonavir		chemical drug				2.53e-06	ACAT2,ATP10B,CD59,CEACAM5,CEACAM6,CEACAM7,FGFBP1,HMGB3,MYB,PADI2,PPARG,SIRT6,TMPRSS4,TRIM31
SREBF1		transcription regulator	Activated	2.391	bias	3.3e-06	ALDOA,BEST1,BHLHE41,CAMK1D,CD14,CFD,CYCS,DBI,ELOVL6,ETHE1,FABP5,FBXO32,HK2,HSPA1A/HSPA1B,IL1R2,LGALS3,MEF2C,NUPR1,PPARG,SMPD1	199 (15)
TCF		group				4.5e-06	CEACAM1,CNN2,GPX2,ID3,IFITM1,LGALS3,PCCA,PCSK6,SLC1A5,SLC26A2,TSC22D1	144 (7)
KRAS		enzyme		-0.472		5.63e-06	ALDOA,BSG,CEACAM1,CPM,CXCL14,EMP2,FTH1,FXYD3,GBA,GCNT3,GLUL,GMNN,GSN,HK2,HSPB1,IER3,IFITM1,IGFBP2,KCNN4,KIF22,LGALS3,LGALS9B,MYLK,NETO2,NOX1,NQO1,OAS1,PLAGL1,PLCD1,PPARD,SLC26A2,SLC2A1,ST3GAL4,THBS1,TSPAN1,TXNIP,UNC5B,UPP1,ZFAND2A	199 (15)
rifampin		chemical drug				6.61e-06	ATP10B,CD14,CD24,CD59,CEACAM5,CEACAM6,CEACAM7,ELOVL6,HMGB3,MYB,PADI2,SIRT6,TMPRSS4,TRIM31
KMT2A		transcription regulator	Activated	3.12	bias	6.87e-06	HOXA10,HOXA13,HOXB5,HOXB6,HSPB3,MGLL,PIGZ,PITX2,SATB2,TFF1,ZFAND2A
TP63		transcription regulator		1.695	bias	9.36e-06	ADM,AGR2,APOBEC3B,BBC3,CA4,CEACAM1,CKS2,CLDN3,EMP1,FGFR2,GCNT3,GLB1L2,GPX2,HK2,ID3,IER3,IFT57,IFT74,IGFBP2,MPZL2,MRPL41,MYB,PI3,PKP2,SSPN,THBS1,WFDC2	106 (8)
TGFBR2		kinase	Inhibited	-2.481	bias	1.31e-05	ABHD17C,ADORA2B,C15orf48,CD14,CKB,GJB2,H2BC5,HK2,IL1R2,KRT18,MYOF,PITX2,PLAGL1,PLSCR1,PPARG,QSOX1,SLC16A3,SLC2A1,SLC66A2,THBS1,TXNIP,UPP1,WFDC2	212 (13)
CLDN7		other		0.362		1.57e-05	CA12,CEACAM5,CEACAM6,CKAP4,LGALS3,MUC1,NETO2,PRSS23,SLCO2A1,SYTL2,TRIM31,WIPI1
AR		ligand-dependent nuclear receptor	Activated	2.874	bias	1.71e-05	ADM,AQP8,CA4,CA7,CKAP4,CLDN3,CPNE8,DCTPP1,DHCR24,FABP5,FGFR2,GDF15,GIPC1,GOLM1,GSN,HSD3B2,KCNJ2,KIF22,MEF2C,MUC1,MYB,MYL6,MYO1B,NUPR1,PDE9A,PIGR,PLCE1,RASSF3,SLC39A8,SULF2,TFF1,THBS1,UBE2A,USP53	189 (14)
IL5		cytokine	Activated	4.289	bias	2.17e-05	ALDOA,CA4,CD24,CD63,CD9,CEACAM1,CKAP4,FAM162A,HIGD1A,IER3,IL1R2,PKIB,QSOX1,SLC16A3,SLC1A5,SLC2A1,SLC39A8,SRI,UPP1	151 (10)
GNAQ		enzyme	Activated	2	bias	2.18e-05	ADM,C15orf48,EMP1,HIGD1A,HK2,LGALS3,MGST1,NDRG2,OAS1,PLAUR,PLSCR1,PYGL,SELENBP1	72 (6)
PRKAA1		kinase	Inhibited	-2.026	bias	2.35e-05	CA2,CD24,FGFR2,GJB2,HIGD1A,HSD3B2,LITAF,MGST1,MYLK,NDRG2,PRKACB,SIRT6,SLC16A1,TXNIP	124 (6)
ILF3		transcription regulator	Inhibited	-2.55	bias	2.59e-05	ACAT2,BHLHE41,CAPG,CD14,CD9,FABP5,LGALS3,MGLL,PLAUR,PPARG
PAX7		transcription regulator	Activated	2.592	bias	2.84e-05	BCKDHB,CAMK1D,CLDN3,ID3,NQO1,PARM1,PLAGL1,PPARG,PRSS23
cigarette smoke		chemical toxicant		0.473	bias	2.97e-05	ADM,BIK,CKB,FABP5,FBXO32,GPX2,IFITM1,MAP2K6,MUC1,MUC4,NQO1,OAS1,OASL,PPARG,SIRT6,SLC2A1,SLC6A9,UGDH	197 (17)
filgrastim		biologic drug		-0.063		4.06e-05	BEX3,CD177,CD59,CEACAM1,CEACAM6,DDAH2,DHRS9,FABP5,IL1R2,LDHB,LGALS3,MAP2K6,MEF2C,MLXIP,MYB,OASL,PLAUR,QSOX1,RSAD2,SLC26A6,SULF2,TREX1,TSC22D1,TST
EGF		growth factor	Activated	2.195	bias	4.13e-05	ACTN1,B4GALT1,BBC3,CEACAM7,CKS2,CLDN3,CLDN8,CXCL14,EMP1,FUT3,GDF15,HOXB5,HSD3B2,IER3,IGFBP2,IL1R2,LAMA1,LEFTY1,MUC1,MUC4,MUC5B,PLAGL1,PLAUR,PLSCR1,PPARD,PPARG,SCNN1B,ST3GAL4,TFCP2L1,TFF1,THBS1	248 (16)
EHMT1		transcription regulator	Activated	3.317	bias	4.24e-05	BEST1,HES2,HSD11B2,MGST1,MUC1,PCSK6,PKP2,PLA2G10,PLPP1,SCNN1A,SELENBP1
dinoprost		chemical - endogenous mammalian		-0.239	bias	4.36e-05	ADM,HMGCS2,HSD11B2,HSPA1A/HSPA1B,ID3,MGST1,NOX1,PLCD1,THBS1	236 (17)
ERBB2		kinase	Activated	2.26	bias	4.92e-05	ABRACL,AGR2,BCAT2,BCKDHB,CD59,CD9,CKS2,CLDN3,CPM,EHF,EMP1,FXYD3,GDPD3,HES2,HSPA1A/HSPA1B,HSPB1,KCNN4,LGALS1,LGALS3,LITAF,LSR,MLXIP,MUC1,MXI1,PLAC8,PLAUR,PPARG,S100P,SLC2A1,SLC66A2,SLPI,SPAG1,SQOR,ST3GAL4,TAX1BP3,TCEAL9,THBS1,TSC22D1,TSPAN1,UNC5B	216 (18)
PPARA		ligand-dependent nuclear receptor		0.531	bias	5.02e-05	ACAT2,AQP8,CD63,CEACAM1,CTSL,CYBA,CYCS,DBI,DYNLL1,ELOVL6,ETHE1,FABP1,FABP5,GLUL,HMGCS2,IGFBP2,LGALS4,MGLL,MGST1,NTHL1,PPARD,PPARG,PRDX6,SELENBP1,TSPO	195 (16)
PAX3-FOXO1		fusion gene/product		-0.12		5.48e-05	ACTN1,ADRA2A,BSG,CD63,DBI,DDAH2,FABP5,FGFR2,HOXB9,HSPA1A/HSPA1B,IER3,IGFBP2,IMPA2,MARCHF3,PKIG,PRSS23,SLC16A1,SRI
PRC2		complex				5.63e-05	CEACAM1,CEACAM6,FGFBP1,HOXB5,HOXB6,IFITM1,OAS1	29 (3)
NCOA4		transcription regulator		-0.128	bias	5.72e-05	CLDN3,EHF,FABP5,FGFR2,FTH1,TFF1	36 (2)
RGS2		enzyme		-1.265	bias	5.92e-05	ADM,CTSA,FXYD3,HSD11B2,IL18,PPARG,RARRES2,SLC16A1,SLC16A3,SLC2A1
ASPSCR1-TFE3		fusion gene/product	Activated	3.162	bias	5.92e-05	BHLHE41,CD59,CTSA,GDF15,MYOF,PACSIN2,RAB32,TACC1,UPP1,WIPI1
NKX2-1		transcription regulator				6.3e-05	AGR2,CA4,CD14,EMP2,FAM3D,FXYD3,IER3,LRG1,MYB,QSOX1,SCNN1G,SH3PXD2A,THBS1,TSPAN7
SCNN1B	10.632	ion channel				6.43e-05	AGR2,MUC5B,SCNN1A,SCNN1G
FOXC1		transcription regulator		1.667	bias	6.78e-05	IFI27,IFITM1,MESP1,MUC1,MUC4,OAS1,OASL,PITX2,SPINK5,TINCR,TSC22D1
CNOT7		transcription regulator				6.86e-05	C12orf75,CEACAM6,IFI27,IFITM1,OAS1,PLSCR1	23 (3)
ETV6-RUNX1		fusion gene/product	Inhibited	-3.162	bias	7.26e-05	ADM,CYBA,DSTN,FABP5,FAM43A,FTH1,IER3,IFITM1,ITM2C,KCNJ2,LGALS1,MRPL41,MYLK,NCK1,OAS1,RAB4B,RNF144A,RSAD2,TREX1
GW9662		chemical reagent		-1.915	bias	7.64e-05	AGR2,CD14,CEACAM1,CEACAM5,CEACAM6,EGLN2,FABP1,GDF15,MUC1,PPARG	123 (10)
deferoxamine		chemical drug	Activated	3.203	bias	7.79e-05	ADM,ALDOA,ANKRD22,CD14,CD59,GDF15,HK2,HSPA1A/HSPA1B,IGFBP2,PLAUR,PPARG,RSAD2,SLC2A1,SULF2,TSC22D1	198 (14)
SP1		transcription regulator	Activated	2.785	bias	8.85e-05	ACVRL1,ATP2A3,BBC3,C1QBP,CBS/CBSL,CD59,CEACAM1,CENPX,CKB,DHCR24,GDF15,HDAC1,HK2,HSD11B2,KRT18,LAMA1,MUC4,MUC5B,MYLK,PLAUR,PPARD,SLC2A1,SLC39A8,SMPD1,TFF1,TINCR,TSPO,UGDH	214 (19)
gentamicin		chemical drug		0.431		9.11e-05	AK1,CA4,CBS/CBSL,CD63,CD9,FTH1,GDF15,GJB2,GPM6A,GUCA2A,HSD11B2,HSPA1A/HSPA1B,HSPB1,LGALS1,LGALS3,LITAF,MYO1B,NME1,NVL,TSC22D1
indomethacin		chemical drug		1.861	bias	0.000114	BSG,CAPN2,CD14,DYNLL1,GBA,GDF15,GPX2,IER3,LGALS3,PDE4C,PLAUR,PPARD,PPARG,TMSB10/TMSB4X,TNFRSF21,UPP1	208 (17)
cinnamaldehyde		chemical toxicant		1.8		0.000125	CYCS,FGFR2,FTH1,HSPA1A/HSPA1B,NQO1,PPARG,SLC2A1,TXNIP,UGP2	179 (13)
NCOA1		transcription regulator		0.234		0.000126	ALDOA,CD24,FGFR2,GJB2,HSD3B2,PLCD1,PPARD,PPARG,SLC2A1,TFF1,TLE1,U2AF1/U2AF1L5	169 (16)
TCF4		transcription regulator		0.535	bias	0.000128	ARHGEF18,B4GALT1,BEX3,CCL28,CD9,CKAP4,CKS2,DSTN,DUT,GNE,ID3,KCNN4,LEFTY1,MEF2C,PLAC8,SERINC5,SMAGP,TREX1,TXNIP,WLS
IL2		cytokine	Activated	2.36	bias	0.000136	ALDOA,ARHGEF18,BBC3,CAPG,CD59,CD9,CEACAM1,CTSL,CYCS,DHCR24,EMP1,FGFR2,GDF15,HDAC1,HK2,HSPA1A/HSPA1B,IER3,IL18,IL1R2,LSR,MAP2K6,MYB,NETO2,NME1,PLA2G10,PLAC8,PPARG,SYTL2,TNFRSF21,UGP2,UPP1,WLS	228 (19)
SP600125		chemical drug		-1.562	bias	0.000155	ACAT2,ADM,APOBEC3B,AQP8,CA4,CDX1,CKAP4,CPM,FABP5,IL18,LAMA1,LGALS9B,MUC5B,NOX1,NUPR1,PLSCR1,PPARG,SERPINH1,THBS1	228 (19)
IL4		cytokine	Activated	4.276	bias	0.000159	ABHD17C,ADORA2B,AGFG2,BCAT2,C15orf48,CA2,CAMK1D,CAPG,CD14,CKAP4,CKB,CSTB,CTSL,FAM162A,FNIP2,H2BC5,HDAC1,HK2,HSD3B2,HSPA1A/HSPA1B,ID3,IER3,IFITM1,IL18,IL1R2,LGALS1,LGALS3,LSR,MUC1,MUC5B,MYOF,OASL,PI3,PIGR,PKIB,PLCD1,PLSCR1,PPARG,QSOX1,SLC16A3,SLC2A1,SLC66A2,SLPI,SPINK5,TLE1,UPP1,WFDC2	221 (15)
valproic acid		chemical drug		0.318		0.000159	ATP2A3,B4GALT1,CA12,DBI,ELOVL6,FABP1,FNBP1,GLUL,HMGCS2,HSD3B2,ITM2C,MYOF,NME1,NQO1,P3H2,PDZK1IP1,PKIB,PPARG,PRSS23,RNF144A,SERPINH1,TFF1,THBS1,TTC39A	210 (9)
estrogen receptor		group		1.468		0.000165	CA12,CAPG,CD24,CD59,CLDN23,CLDN3,CNNM4,CPM,EGLN2,FGFR2,HSPA1A/HSPA1B,KRT18,MUC1,PLAUR,PPARG,TFF1	232 (19)
IREB2		translation regulator		-1.452		0.000176	CYCS,FTH1,HK2,LDHB,SLC2A1
PPARG	1.856	ligand-dependent nuclear receptor	Activated	3.058	bias	0.000178	CA2,CEACAM5,CFD,CTSL,CXCL14,CYBA,CYCS,ELOVL6,FABP1,FABP5,GDF15,HK2,HMGCS2,KRT18,MGLL,MGST1,MUC1,NOX1,PID1,PPARD,PPARG,PYGL,RARRES2,SCNN1G,SLC2A1	186 (13)
PI3K (family)		group		0.469	bias	0.00018	ADM,DEFB1,FBXO32,FTH1,HK1,KLF2,NQO1,SLC2A1,THBS1,TXNIP	224 (19)
GNA15		enzyme				0.00018	ADM,BMP3,CYCS,GLUL,LGALS3,MGST1,NOX1,SELENBP1,UGDH,UNC5B
KDM8		enzyme		1.937	bias	0.000183	ALDOA,AMACR,CD24,DHCR24,HK2,PKIB,S100P,SLC2A1	148 (7)
elaidic acid		chemical - endogenous mammalian	Activated	2.985	bias	0.000192	ACAT2,CD9,DBI,DHCR24,ELOVL6,FABP1,FABP5,GNE,SCNN1A
SLC12A2		transporter				0.000194	SCNN1A,SCNN1B,SCNN1G
GSK2837808A		chemical reagent				0.000194	HK2,SLC1A5,SLC2A1
LDB1		transcription regulator		1.213		0.000198	BBC3,CSTB,FTH1,GOLM1,GSN,ITM2C,LEFTY1,LGALS1,MEF2C,MGLL,NLRC5,PLSCR1,RAB32,SLC16A1,TMEM38B,TSPO,TXNIP
LMO2		transcription regulator		1.213		0.000206	BBC3,CSTB,FTH1,GOLM1,GSN,ITM2C,LEFTY1,LGALS1,MEF2C,MGLL,NLRC5,PLSCR1,RAB32,SLC16A1,TMEM38B,TSPO,TXNIP
desmopressin		biologic drug	Activated	2.433	bias	0.000208	ADM,CAPG,CYBA,HSPA1A/HSPA1B,LDHB,NDRG2,PPP1R1B,SCNN1B,SCNN1G
ethionine		chemical toxicant	Activated	2.449	bias	0.000209	CD14,GPX2,IER3,LGALS3,TMSB10/TMSB4X,UPP1
PHF1		transcription regulator				0.000214	BBC3,HOXA10,HOXB5,HOXB6,HOXB9	30 (4)
rosiglitazone		chemical drug		1.975	bias	0.000216	CFD,CYCS,EGLN2,ELOVL6,FABP1,FABP5,GDF15,HMGCS2,HSD11B2,IGFBP2,IL18,KLF2,KRT18,LRG1,MGLL,MUC1,NOX1,OAS1,PCCA,PPARG,RARRES2,SLC2A1,THBS1,TSC22D1	219 (18)
FOS		transcription regulator		1.117	bias	0.000218	B4GALT1,CA2,CAPN2,CD14,CFD,CYCS,ELOVL6,FTH1,GBA,HK2,HSD3B2,KCNN4,LGALS3,LGALS4,MGST1,MPZL2,NQO1,PFN1,PKIB,PLAGL1,PLAUR,SELENBP1,SIRT6,SLPI,SULF2,TFF1,VAV3	114 (4)
CTNNB1		transcription regulator	Activated	2.177	bias	0.000232	ACAT2,ASRGL1,BAMBI,BBC3,CDX1,CEACAM1,CFD,CNN2,CXCL14,FGFBP1,GDF15,GIPC1,GJB2,GLUL,GPX2,HK2,HMGCS2,ID3,IFITM1,IFT57,IGFBP2,LGALS3,MPZL2,MYLK,NDRG2,NOX1,NTHL1,PCCA,PCSK6,PFN1,PITX2,PLAUR,PPARD,PPARG,SCNN1B,SLC1A5,SLC26A2,TFCP2L1,TFF1,TSC22D1	215 (16)
Hif1		complex	Activated	2.213	bias	0.000242	ADM,ALDOA,BHLHE41,CD24,LGALS1,SLC16A1,SLC16A3,SLC2A1
DYSF		other				0.000244	ABRACL,CFD,CYBA,ELOVL6,HSPA1A/HSPA1B,HSPB1,LGALS3,PRSS23,TCEAL9
cobalt chloride		chemical reagent	Activated	2.008	bias	0.000264	ADM,ADORA2B,ALDOA,BBC3,BHLHE41,HK2,HSD11B2,PLAUR,SLC2A1	176 (12)
PC-SPES		chemical drug				0.000264	CD9,DSTN,IFI27,MGST1,MYL6,PRDX6,QSOX1,SELENBP1,TMSB10/TMSB4X
ASXL1		transcription regulator	Inhibited	-2.236	bias	0.000276	CFD,FAM162A,HK2,HOXA10,PPARG,RARRES2	99 (7)
chloropromazine		chemical drug		0.762	bias	0.000276	ACAT2,FABP1,FGFBP1,GDPD3,IL18,WIPI1
hydrogen peroxide		chemical - endogenous mammalian		1.894	bias	0.000283	ACAT2,BBC3,BSG,CD59,CD63,CFD,CYCS,DDAH2,DUT,FBXO32,FTH1,GDF15,HMGCS2,ID3,IL10RB,KLF2,MUC1,NOX1,NQO1,PLAUR,PLPP1,PPARG,SCNN1A,SERPINH1,TXNIP	233 (21)
ATG5		other		0.563		0.00029	AGR2,C1QBP,CKAP4,DYNLL1,LAMTOR4,LGALS1,MAP2K6,NQO1	29 (4)
vancomycin		biologic drug		1.387	bias	0.000316	ADORA2B,AK1,CD14,CD63,CD9,FTH1,GPM6A,GPX2,IER3,LGALS1,LGALS3,MYO1B,TMSB10/TMSB4X,UPP1
HIF1AN		enzyme		-1.941	bias	0.000325	ADM,ANKRD37,HK2,SLC2A1	145 (7)
allopurinol		chemical drug		1.31	bias	0.000332	CD14,FABP1,GPX2,IER3,LGALS3,SLC2A1,TMSB10/TMSB4X,TXNIP,UPP1	126 (7)
ACOX1		enzyme	Inhibited	-2.72		0.000337	CD63,CSTB,HDAC1,IGFBP2,ITLN1,LGALS3,MGLL,NUPR1,PLSCR1,SELENBP1,SLC16A1	56 (4)
PDX1		transcription regulator		0.632	bias	0.000358	ATP2A3,BBC3,CKB,HK1,ID3,IER3,KRT18,NQO1,PDZK1IP1,PRSS23,RSAD2,SLC2A1,TXNIP	104 (6)
TCF3		transcription regulator		0	bias	0.000359	ARHGEF18,BIK,CA2,CCL28,CKAP4,CKS2,DSTN,DUT,FGFR2,GLUL,GNE,ID3,KCNN4,KLF2,MEF2C,NUPR1,PLAC8,PPARG,SERINC5,SMAGP,TCEAL9
ASXL2		other	Activated	2.236	bias	0.000366	CFD,FAM162A,HK2,PPARG,RARRES2	98 (7)
testosterone		chemical - endogenous mammalian		1.537	bias	0.000379	ADRA2A,ALDOA,CYCS,DHCR24,FBXO32,FGFR2,HMGCS2,HOXB13,HSD3B2,HSPA1A/HSPA1B,ID3,LGALS1,MGST1,PKIB,PPARG,SCNN1A,SLC39A8,SLC6A9,SNRNP25,THBS1	269 (21)
Immunoglobulin		complex		1.043		0.000393	ADM,ALDOA,BSG,CAPG,CAPN8,CBS/CBSL,CD14,CD63,CFD,CLDN23,CLDN8,CTSA,FGFR2,HK2,HLA-G,HSD11B2,IER3,IL10RB,IL18,IL1R2,KLF2,LGALS1,LGALS3,MEF2C,MYB,OAS1,OASL,PLAC8,PLSCR1,RSAD2,SLC2A1,SLC6A9,TSPO,UGP2,WLS	177 (14)
CDX2		transcription regulator		1.051	bias	0.000402	CD9,CDX1,DHRS9,FXYD3,HOXA13,HOXB5,HOXB9,MS4A12,MUC4,SH3PXD2A,SLC26A6
FKBP4		enzyme		1.181	bias	0.000418	CEACAM1,HOXA10,PPARG,PRDX6
medroxyprogesterone acetate		chemical drug	Activated	3.441	bias	0.000432	B4GALT1,BBC3,C15orf48,CAPN2,CFD,CKB,CKS2,CTSL,GLUL,GSN,ID3,IL18,KRT18,LAMA1,MPZL2,MYLK,PPARG,RARRES2,SLC2A1,SLPI,SMPD1,THBS1,TMSB10/TMSB4X	223 (10)
NUPR1	5.646	transcription regulator		1.46	bias	0.000444	ADM,APOBEC3B,CD63,DHCR24,FAM162A,GDF15,GNE,HK2,HOXB5,MAP1LC3B2,MGLL,MKKS,NUPR1,RAB32,RIMKLA,SIPA1L2,SLC2A1,SLC39A8,SPTSSA,ST6GALNAC6,SYTL2,UNC5B,UPP1,ZFAND2A
TREM2		transmembrane receptor		1.913	bias	0.000467	BAMBI,CYCS,FABP5,LGALS1,LGALS3,PPARG,SULF2	132 (6)
Histone h3		group				0.000471	BBC3,CA4,CD9,CEACAM1,CKAP4,FGFR2,HOXA10,HOXB5,HOXB6,HSPB3,IGFBP2,KLF2,MGLL,MUC4,PIGZ,PITX2,PPARG,RSAD2,SATB2,SCNN1A,TFF1,UPP1,WLS	25 (2)
methyl pyruvate		chemical reagent				0.000471	BSG,SLC16A1
MLIP		transcription regulator				0.000471	HK1,SLC2A1
ENC1		peptidase				0.000471	CEACAM5,NQO1
dimethyl succinate		chemical - endogenous mammalian				0.000471	BSG,SLC16A1
STS		enzyme	Activated	2	bias	0.000505	HSPA1A/HSPA1B,IGFBP2,MYLK,PPARG,TFF1
BSCL2		other				0.000514	CFD,IER3,MGLL,PPARG,PYGL,RSAD2,SLPI
DNMT3B		enzyme		0.333	bias	0.000514	BIK,ESRP2,HDAC9,HOXA13,HOXB13,IFI27,IFITM1,MAPRE3,MGST1,MUC4,MYL6,PPP1R14C
PRL		cytokine		1.994	bias	0.000524	ARF3,CAPN2,CLDN3,CTSA,HSD11B2,ID3,IER3,IFITM1,MGST1,NUPR1,OAS1,PARM1,PKIG,PLCD1,PLSCR1,RSAD2	150 (11)
ABCC1		transporter				0.000526	CYBA,NOX1,NQO1
ANK3		other				0.000526	EPN3,GDF15,SHD
KDM1A		enzyme		-1.195		0.000553	ADM,B4GALT1,CAPG,CD63,CD9,CDA,CLCN2,IGFBP2,KLF2,KRT18,LEFTY1,MYO1B,NLRC5,OAS1,OASL,RARRES2,SLC1A5,THBS1,TM4SF1
SGK1		kinase	Activated	2.407	bias	0.000564	CLCN2,HOXA10,PPARG,SCNN1A,SCNN1B,SCNN1G,SLC1A5	29 (4)
TLR4		transmembrane receptor	Activated	2.159	bias	0.000573	ADM,ALDOA,APOBEC3B,BAMBI,CD14,CLN3,FBXO32,HDAC1,HK2,IL18,MARCHF3,MCOLN2,OASL,PLAGL1,PPARG,RSAD2,SLC2A1,SMPD1,TSC22D1,TSPO	216 (18)
CIP2A		other		-1.195	bias	0.000618	H2BC12,HK2,IER3,LAMA1,LDHB,PLAUR,SLC16A3
2-bromoethylamine		chemical reagent	Activated	2.433	bias	0.000646	CD14,GPX2,IER3,LGALS3,TMSB10/TMSB4X,UPP1
NEDD9		other	Activated	2.828		0.000711	ADM,ANKRD37,AOAH,FABP1,GDF15,PLAC8,SLC2A1,TXNIP	146 (7)
JUN		transcription regulator		1.484	bias	0.000731	ACAT2,BBC3,CAPN2,CD14,CFD,CTSL,CYCS,FTH1,HK1,HK2,HLA-G,IGFBP2,LGALS3,MXI1,MYB,NQO1,PKIB,PLAGL1,PLAUR,SULF2,TFF1,THBS1,VAV3	222 (19)
CG		complex		1.783	bias	0.000759	ADM,BAMBI,DBI,EMP1,FABP5,FAM3D,GJB2,HK2,HSD11B2,HSD3B2,IER3,IGFBP2,IL18,IL1R2,MARCHF3,PLAUR,PPARG,PPP1R14A,SPAG1,STEAP1,TM4SF1,UPP1	220 (12)
PTGES3		enzyme				0.000777	NUPR1,TFF1,TM4SF1
cisplatin		chemical drug	Activated	2.643	bias	0.00078	AGFG2,APOBEC3B,ARHGEF10L,ASRGL1,BBC3,BHLHE41,CAPN2,CD14,CXCL14,GDF15,GPX2,HDAC9,HK1,HK2,IER3,IFITM1,IL18,LDHB,LGALS3,MARCKS,NOX1,NOXO1,NQO1,SLC2A1,SMPD1,SULF2,THBS1,TMSB10/TMSB4X,TSC22D1,TXNIP,UBE2A,UPP1	240 (18)
ADCYAP1		other	Activated	2.335		0.000787	ACTN1,AMACR,FGFR2,HK1,ID3,IER3,KCNN4,LAMA1,NQO1,PLAGL1,PRDX6,SLC2A1,TMSB10/TMSB4X,TSC22D1	90 (4)
miR-27a-3p (and other miRNAs w/seed UCACAGU)		mature microRNA	Inhibited	-2.387	bias	0.000802	ADORA2B,BBC3,MEF2C,PPARG,VAV3,ZBTB10
15-deoxy-delta-12,14 -PGJ 2		chemical - endogenous mammalian		0.434		0.000854	EHF,FTH1,GDF15,GSN,HSPB1,LAMA1,LEFTY1,MUC1,MYB,NOX1,NQO1,PPARG,TFCP2L1,TFF1	244 (17)
acetaminophen		chemical drug		0.806		0.000854	AMACR,FABP1,FTH1,GLUL,GPX2,HMGCS2,IL18,MGST1,NDRG2,NQO1,PLAUR,PPARG,PRDX6,UGDH	185 (15)
cholesterol		chemical - endogenous mammalian		-0.421	bias	0.000854	AQP8,BSG,C15orf48,CAMK1D,CD14,DBI,FABP5,GBA,HSPB3,IL10RB,LGALS3,PPARD,PPARG,THBS1	204 (12)
EGLN		group		-1.883	bias	0.000858	ADM,ANKRD37,CCL28,CDX1,EGLN2,HK2,HOXA13,KLF2,PYGL,SELENBP1,SLC16A3	149 (7)
PPARD	2.216	ligand-dependent nuclear receptor	Activated	2.336	bias	0.00086	FABP1,FCGBP,HMGCS2,HSD11B2,IGFBP2,LDHB,LGALS4,PCSK6,PDE4C,PPARD,PPARG,RAB9A,TCEA3,TFF1,THBS1	220 (21)
SLC13A1		transporter		-0.707		0.000885	AQP8,ELOVL6,HK2,HNMT,HSPB1,IGFBP2,MKKS,SLC16A1
AGT		growth factor	Activated	3.1	bias	0.00089	ACAT2,ADM,ADORA2B,BSG,CBS/CBSL,CD14,CYBA,DDAH2,EHF,FNBP1,GDF15,GGH,HOXB5,HSD3B2,HSPA1A/HSPA1B,HSPB1,ID3,IGFBP2,IL18,KCNJ2,LGALS3,MGST1,MYB,NOX1,PFN1,PKP2,PLA2G10,PLAC8,PPARG,SCNN1A,SLC2A1,SPTSSA,THBS1,TXNIP,UNC5B	244 (17)
HOXC8		transcription regulator		0.447		0.000899	HES2,IL1R2,NQO1,PLAGL1,SLC16A3
KLF4		transcription regulator		1.014	bias	0.000905	CCL28,CD14,FABP1,FARP1,GJB2,HSPB1,ID3,LAMA1,MEF2C,MXI1,PITX2,PLAUR,SERPINH1,SLPI,THBS1,UGDH,WLS
PI3K (complex)		complex		1.279	bias	0.000908	BBC3,FABP5,FBXO32,HK1,HK2,IGFBP2,KLF2,MEF2C,MUC4,NME1,NOX1,NQO1,PPP1R1B,SLC26A3,THBS1,TXNIP	243 (21)
troglitazone		chemical drug		1.705		0.000914	ATP10B,CD59,CEACAM5,CEACAM6,CEACAM7,CFD,DBI,FABP5,GDF15,HMGB3,MUC1,MYB,PADI2,PPARG,SIRT6,SLC2A1,TMPRSS4,TRIM31,TST	239 (20)
semaxinib		chemical drug	Activated	2.449	bias	0.000938	ALDOA,CD24,GDF15,IL1R2,LRG1,MYOF,NOX1,S100P,SLPI,THBS1	47 (3)
AKT1		kinase		1.289	bias	0.000941	ACAT2,CKS2,FABP5,FBXO32,GDF15,LAMA1,LDHB,MYB,NQO1,PPARG,PPP1R1B,SIRT6,SLC2A1,TFF1,THBS1,UNC5B	205 (18)
RC3H1		enzyme	Inhibited	-2.646	bias	0.000954	APOBEC3B,HSPB1,IFI27,IFITM1,OAS1,PLSCR1,RSAD2
mifepristone		chemical drug		-0.687		0.000967	ADM,AGR2,CA2,CD14,CEACAM1,CLDN3,CYBA,EHF,FTH1,HOXA10,LEFTY1,LSR,MUC1,MYB,PADI2,SLC2A1,TFF1	248 (19)
SQSTM1		transcription regulator		0.982	bias	0.000986	CKAP4,IL18,NQO1,RSAD2,TSC22D1,UGDH	147 (10)
SMYD1		transcription regulator				0.000986	CYCS,HK2,NT5C2,PYGB,PYGL,UGP2
TRIB3		kinase		0.651		0.00103	FBXO32,GDF15,HK2,PPARG,SLC2A1	207 (17)
GSR		enzyme	Inhibited	-2.236	bias	0.00103	GPX2,NQO1,SLC2A1,UGDH,UGP2
HIF1A		transcription regulator	Activated	4	bias	0.00103	ADM,ADORA2B,ALDOA,ANKRD37,BHLHE41,CD24,CEACAM5,FAM162A,H2BC12,HK2,HOXA13,HSPB1,IGFBP2,KRT18,LGALS1,MEF2C,MUC1,PLAC8,PLAUR,PPARG,SLC16A3,SLC2A1,THBS1	181 (13)
STAT1		transcription regulator	Activated	4.154	bias	0.00104	APOBEC3B,CD14,CEACAM1,IFI27,IFITM1,IL18,IL1R2,LAMA1,MUC1,MUC4,NLRC5,NOX1,OAS1,OASL,PLSCR1,PPARD,PPARG,RSAD2,SMAGP,TFF1	197 (15)
SP110		transcription regulator	Inhibited	-2.53		0.00105	IFI27,IFITM1,IL18,NCK1,OAS1,PLSCR1,PPARG,RARRES2,TNFRSF21,TXNIP
LINC01139		other				0.00109	ALDOA,ANKRD37,SLC16A3	145 (7)
ARID4B		transcription regulator				0.00109	CLDN3,HOXB5,HOXB6
palmitic acid		chemical - endogenous mammalian		1.608	bias	0.00111	ALDOA,BBC3,CYBA,ELOVL6,FABP1,FBXO32,GDF15,HK2,KCNN4,NOX1,PPARD,PPARG,RARRES2,SIRT6,TXNIP	223 (19)
NCOA3		transcription regulator	Activated	2.01	bias	0.00117	FGFR2,GJB2,HK2,PPARD,PPARG,SLC16A3,SLC2A1,TFF1	199 (22)
oblimersen		biologic drug	Activated	2.449	bias	0.0012	ADM,IFI27,IFITM1,OAS1,OASL,RSAD2
CUL3		enzyme		-0.277		0.0012	FBXO32,H2AJ,KRT18,NQO1,NUDT4,TCEA3
Salmonella enterica serotype abortus equi lipopolysaccharide		chemical toxicant	Activated	3.286	bias	0.00121	ADORA2B,CASP5,GJB2,IL18,KCNJ2,MCOLN2,MGLL,OASL,PLAC8,THBS1,ZBTB10
8-bromo-cAMP		chemical reagent	Activated	3.569	bias	0.00123	ADM,B4GALT1,BBC3,CAPN2,CFD,CKB,CTSL,GLUL,GSN,HSD3B2,ID3,KRT18,LAMA1,MYLK,NQO1,PPARD,PPARG,SLC2A1,SMPD1,TFCP2L1,TFF1,THBS1,TMSB10/TMSB4X	238 (16)
NR3C1		ligand-dependent nuclear receptor		0.692		0.00128	ACTN1,ADM,AIFM3,CAPN2,DBI,DUT,DYNLL1,EMP1,GLUL,HDAC1,HMGCS2,HSD11B2,IER3,IL18,LEFTY1,NQO1,OASL,PIGR,PLAGL1,PPARG,PPP1R14C,PRKACB,PYGL,S100P,SCNN1A,SH3KBP1,SLC25A33,SLC38A1,THBS1,TNFRSF21	241 (11)
SYVN1		transporter	Activated	3.162	bias	0.00129	CDA,HSPB1,IL18,KCNN4,LDHB,MYOF,PFN1,SLC16A1,SLC1A5,SLC2A1	157 (7)
butyric acid		chemical - endogenous mammalian		1.599		0.00136	ATP2A3,CBS/CBSL,CD14,CEACAM5,CYCS,DHCR24,FTH1,GSN,HDAC9,HK1,IFITM1,MUC1,MYB,NME1,PLSCR1,PPARG,PYGL,S100P,SLC26A2,SLC2A1,SMPD1	220 (17)
Abl1/2		group				0.00139	CTSL,NME1
androgen		chemical drug		-0.651		0.0014	AGR2,CA12,CA2,CDX1,DHCR24,FGFR2,GSN,IGFBP2,PLPP1,STEAP1,VAV3
miR-199a-5p (and other miRNAs w/seed CCAGUGU)		mature microRNA	Inhibited	-2.646	bias	0.00142	CSTB,ID3,IFI27,KLF2,MUC4,PIGR,RSAD2
cyclophosphamide		chemical drug		1.907	bias	0.00143	GPX2,IER3,IL18,IL1R2,LGALS1,LGALS3,THBS1,UPP1	86 (7)
hexachlorobenzene		chemical toxicant	Activated	2.433	bias	0.00145	CD14,GPX2,IER3,LGALS3,TMSB10/TMSB4X,UPP1
ARID4A		transcription regulator				0.00148	CLDN3,HOXB5,HOXB6
TAS1R3		G-protein coupled receptor				0.00148	PPARG,SLC16A1,SLC1A5
SD6		chemical reagent				0.00148	IFI27,IFITM1,OAS1
IGF1		growth factor		1.286	bias	0.00157	ADM,ADORA2B,BBC3,BSG,CYBA,FBXO32,HSD11B2,IER3,IGFBP2,IL18,MUC5B,MXI1,MYB,NOX1,NUPR1,PKP2,PLAUR,PPARG,PPP1R14A,PPP1R1B,SLC2A1,SLPI,TFF1,THBS1,TXNIP	241 (16)
EGFR		kinase	Activated	2.107	bias	0.00158	CD63,CPM,CXCL14,HK2,HMGB3,HSD11B2,HSPB1,IER3,KCNN4,MARCKS,MUC1,MXI1,NOX1,PLAUR,SLC26A2,SLC2A1,SLPI,ST3GAL4,THBS1,TSPAN1,TXNIP,UNC5B	219 (18)
genistein		chemical drug		0.847	bias	0.00163	ADM,CFD,CLN3,CTSA,CTSL,GBA,GDF15,GJB2,HOXA10,HSPA1A/HSPA1B,KCNJ2,MYB,NOX1,PKIB,PPARG,SLC1A5,SLC26A6,SMPD1,TFF1	220 (19)
SLC2A1	2.635	transporter		-0.218	bias	0.00166	DHRS9,NQO1,SLC1A5,SLC2A1
tempol		chemical drug		-1.387	bias	0.00167	CYBA,CYCS,GDF15,NOX1,PLAUR	131 (7)
NFE2L2		transcription regulator	Activated	2.891	bias	0.00167	ALDOA,CFD,DSTN,DYNLL1,FABP1,FTH1,FXYD1,GPX2,IL1R2,MEF2C,MGLL,MGST1,NQO1,PITX2,PPARG,RSAD2,S100P,SLC2A1,SLC38A1,SLC6A9,UGDH	145 (9)
ABL1		kinase		1.109	bias	0.00187	CTSL,IER3,NME1,SMPD1,TFF1	103 (7)
S-nitroso-N-acetyl-DL-penicillamine		chemical reagent		0.717		0.00189	ADM,HSPA1A/HSPA1B,IL18,MARCKSL1,PPARD,SLC2A1	209 (15)
STAT2		transcription regulator				0.00189	IFI27,IFITM1,NOX1,OAS1,PITX2,RSAD2	21 (2)
SIRT1		transcription regulator		-1.988	bias	0.0019	ATP2A3,BBC3,CA12,CD63,CD9,CYCS,DDAH2,FBXO32,HK2,KLF2,LGALS3,MEF2C,MYL6,NLRC5,OAS1,RSAD2,SCNN1A,SIRT6,TMPRSS4,TRIM31	207 (20)
chlorcyclizine		chemical drug				0.00194	FABP1,GDPD3,WIPI1
HCAR1		G-protein coupled receptor				0.00194	BSG,SLC16A1,SLC16A3
DBI	1.056	other				0.00194	ELOVL6,PPARD,PPARG
PPARGC1A		transcription regulator		1.212		0.002	AK1,BBC3,BCAT2,CTSA,CXCL14,CYCS,FBXO32,GDF15,HK2,HMGCS2,HSD3B2,IL18,IL1R2,LDHB,LGALS9B,MAP2K6,NCEH1,PACSIN2,PDE6A,SERPINH1	191 (16)
BRCA1		transcription regulator		0.958	bias	0.002	AK1,BCKDHB,FXYD3,GDF15,HSD11B2,HSPB1,IFI27,IFITM1,NQO1,PLSCR1,TFF1	189 (15)
tamoxifen		chemical drug	Activated	2.516		0.00201	ADM,AGR2,CA2,CYCS,FABP1,GDF15,GDPD3,GJB2,IER3,PFN1,PPARG,PRSS23,SLC2A1,TACC1,TFF1,WIPI1	173 (19)
ATF1		transcription regulator				0.00208	FTH1,HLA-G,MUC5B,NOX1,THBS1
phenacetin		chemical drug	Activated	2.219	bias	0.00208	GPX2,IER3,LGALS3,TMSB10/TMSB4X,UPP1
ribavirin		chemical drug	Activated	2.236	bias	0.00208	APOBEC3B,IFI27,IFITM1,OASL,RSAD2	123 (8)
SRF		transcription regulator		0.47	bias	0.00211	CD177,CLDN3,CNN2,CPM,DSTN,GPM6A,GSN,MGST1,MYB,MYLK,MYO1B,OPN3,SLC2A1,SLPI,TMBIM4,TMEM44,TST	25 (3)
ARID1A		transcription regulator		-0.447		0.00221	CD24,CEACAM1,CEACAM6,FGFBP1,KRT18,MEF2C,TFF1,TLE1	130 (8)
pirinixic acid		chemical toxicant	Activated	2.989	bias	0.00227	ACAT2,BSG,CD63,CEACAM1,DBI,DYNLL1,ELOVL6,FABP1,FABP5,FBXO32,FKBP1A,GLUL,HMGCS2,HSPB1,LDHB,LGALS3,LGALS4,MGLL,PPARG,TSPO	155 (11)
MAPK1		kinase	Inhibited	-3.011		0.0023	CAPN2,EMP1,ENDOD1,FBXO32,GDPD3,GMNN,IFI27,IFITM1,LGALS1,LGALS3,NUPR1,OAS1,OASL,PITX2,PLSCR1,SCNN1A,SIRT6,TFF1	116 (13)
NFkB (complex)		complex	Activated	3.773	bias	0.00234	ADM,ADORA2B,ADRA2A,B4GALT1,BAMBI,BBC3,CDX1,CLIP2,EHF,FABP5,FTH1,GDF15,HDAC9,HSPB1,IER3,IGFBP2,IL18,LITAF,MUC5B,MYLK,PLAUR,PPARG,RSAD2,SLC16A3,SLC2A1,SLPI	235 (17)
tetrachlorodibenzodioxin		chemical toxicant	Activated	2		0.00237	ACTN1,ADM,B4GALT1,CD9,HDAC1,HDAC9,HSPA1A/HSPA1B,ID3,KLF2,MYB,NME1,NQO1,NTHL1,PLAGL1,PLAUR,SERPINH1,SLC2A1,TFF1,THBS1,TSPO,UGDH	220 (16)
COPS5		transcription regulator		-0.277		0.0024	AK1,DCTPP1,DUT,FAM162A,H2AJ,H2BC12,HMGB3,KIF22,LDHB,MARCKS,TM4SF1,TXNIP,UPP1
APP		other	Activated	2.026	bias	0.00241	AK1,ALDOA,BBC3,BIK,BSG,C1QBP,CA12,CD59,CKB,COMMD7,CYCS,DBI,DSTN,FKBP1A,FTH1,FXYD1,GDF15,H2AJ,H2BC5,HDAC1,HK1,HSPA1A/HSPA1B,HSPB1,IGFBP2,IL18,LDHB,LGALS3,MEF2C,MXI1,NME1,PPARD,PPARG,PRDX6,RSAD2,SIRT6	211 (16)
perhexiline		chemical drug				0.00248	FABP1,GDPD3,WIPI1
THBS2		other				0.00248	ALDOA,HK2,SLC2A1	83 (7)
BHLHE41	3.173	transcription regulator				0.00248	CENPX,HK2,MEF2C	146 (7)
ARHGDIA		other				0.00248	SCNN1A,SCNN1B,SCNN1G
SB203580		chemical drug	Inhibited	-2.134	bias	0.00249	APOBEC3B,BBC3,CDX1,CEACAM1,EHF,EMP2,HK2,HSD11B2,IER3,IFI27,IL18,MAP2K6,MUC4,MUC5B,NQO1,PLAUR,PPARD,PPARG,SLPI,THBS1,WLS	226 (18)
COMMD3-BMI1		transcription regulator	Inhibited	-2.236	bias	0.00256	HOXA10,HOXA13,HOXB5,HOXB6,HOXB9
ZNF106		other		-1.342		0.00256	HSPB1,LGALS1,LGALS3,SSPN,TSPO
TXNRD1		enzyme	Inhibited	-2.219	bias	0.00256	GPX2,NQO1,SLC2A1,UGDH,UGP2
ESRRA		transcription regulator	Activated	2.906	bias	0.00257	CCL28,CKB,CYCS,EMP2,HK1,HK2,LDHB,LRG1,MICOS10,PPARG,PPP1R1B,TFF1,UNC5B,VAV3	123 (7)
Z36		chemical reagent	Activated	2	bias	0.0026	BBC3,MAP1LC3B2,NUPR1,WIPI1
colistin		biologic drug		-0.707		0.00263	AK1,CD63,CD9,FTH1,GPM6A,LGALS1,LGALS3,MYO1B
gentamicin C		chemical drug	Activated	2.433	bias	0.00264	CD14,GPX2,IER3,LGALS3,TMSB10/TMSB4X,UPP1
SB-431542		chemical reagent		-0.954	bias	0.00267	CD14,DHCR24,GJB2,ID3,IL1R2,KRT18,LAMA1,LEFTY1,PITX2	196 (7)
MRTFA		transcription regulator		0.863	bias	0.0027	CD177,CD24,CNN2,CYBA,DHCR24,MYLK,PFN1,SLPI,TFF1,THBS1,TST	25 (3)
KLF2	1.353	transcription regulator		-1.78		0.0027	ADM,CCL28,ID3,KCNN4,LGALS9,NQO1,PPARG,SLC2A1,SLCO2A1,THBS1,UGDH	148 (7)
NU-7026		chemical drug				0.00275	GDF15,S100P
DIO1		enzyme				0.00275	SLC16A1,SLC16A3
miR-340-5p (miRNAs w/seed UAUAAAG)		mature microRNA				0.00275	SRGAP1,VAV3
anatabine		chemical - endogenous non-mammalian				0.00275	IL18,IL1R2
dexpramipexole		chemical drug				0.00275	HK1,HK2
afamelanotide		biologic drug				0.00275	PPARD,PPARG
EPO		cytokine		1.387	bias	0.00276	APOBR,CA1,CA2,DHCR24,FABP1,FABP5,GBA,GDF15,GLUL,IL18,MYB,NUPR1,SLC44A2,ST3GAL4,TXNIP
Growth hormone		group		0.055	bias	0.00277	CENPX,FTH1,GDF15,IER3,IGFBP2,NDRG2,PPARG,SCNN1A,SLC2A1,TFF1,TSC22D1,TXNIP,UGDH	225 (19)
PRKAA2		kinase	Inhibited	-2.008	bias	0.0028	CA2,FGFR2,HIGD1A,MGST1,MYLK,NDRG2,PPARG,SLC16A1,TXNIP
CD38		enzyme	Activated	3.132	bias	0.00281	ALDOA,CKAP4,FAM162A,HIGD1A,IL1R2,LGALS3,PKIB,SLC16A3,SLC2A1,SLC39A8
RARA		ligand-dependent nuclear receptor		1.437		0.00281	CA12,CD14,CD24,CD9,CDX1,CEACAM5,CEACAM6,CLMN,GDF15,HLA-G,HOXA10,LGALS1,OAS1,PITX2,RSAD2,SMPD1,TFF1	194 (14)
SP3		transcription regulator		0.845	bias	0.00283	CBS/CBSL,CEACAM1,GDF15,HSD11B2,LAMA1,MUC4,MYLK,PLAUR,SERPINH1,SLC39A8,TFF1,TSPO	164 (7)
HBEGF		growth factor	Activated	2.236	bias	0.00283	ALDOA,ANKRD37,HK2,MUC1,SLC16A3	145 (7)
ESRRB		transcription regulator				0.00283	CCL28,HK2,MEF2C,PCSK6,TFF1
beta-carotene		chemical - endogenous mammalian	Inhibited	-2.177	bias	0.00283	DBI,ELOVL6,HSPA1A/HSPA1B,MTARC1,PPARG
U0126		chemical drug	Inhibited	-2.013	bias	0.00285	ADORA2B,EHF,ELOVL6,EMP1,FGFR2,GDF15,GSN,HMGB3,IER3,IL1R2,KCNN4,MUC1,MUC5B,NETO2,NOX1,PLAGL1,PLAUR,PPARD,PPARG,SCNN1A,SMAGP,THBS1,TSC22D1	227 (17)
PSEN1		peptidase		-0.152		0.00285	ALDOA,BSG,C1QBP,CD9,CDX1,CKB,CYCS,DBI,DSTN,EMP1,FKBP1A,H2AJ,H2BC5,HK1,NME1,NUPR1,PPARG,PRDX6	168 (9)
GSTO1		enzyme		0.115	bias	0.00285	CD9,PARM1,PKIB,SLC2A1,SRGAP1,THBS1
HRAS		enzyme		-0.156	bias	0.0029	ADM,ADRA2A,AMACR,CAPG,CAPN2,CD24,CNN2,FGFBP1,GJB2,GSN,HOXB6,HOXB9,HSPB1,KRT18,NLN,NQO1,PFN1,PLAUR,PRDX6,PRSS23,RSU1,SCNN1A,THBS1,TMSB10/TMSB4X,TSC22D1,TSPAN6,WLS	170 (9)
POU5F1		transcription regulator		1.205	bias	0.00293	BIK,CASP5,CD63,CTSA,FABP1,FARP1,HK2,ID3,KLF2,KRT18,LEFTY1,MEF2C,PCSK6,PITX2,SMPD1,TFCP2L1,TNFRSF21,WLS
kanamycin A		chemical drug		-0.707		0.00294	AK1,CD63,CD9,FTH1,GPM6A,LGALS1,LGALS3,MYO1B
imipramine		chemical drug		1.732	bias	0.00298	FABP1,GDPD3,TSPO,WIPI1
IKZF1		transcription regulator	Inhibited	-2.754	bias	0.00303	ARF3,EMP1,HK2,IFI27,MGLL,MLXIP,MYO1B,PYGL,SERPINH1,SIPA1L2,SLC2A1,SLPI,SULF2,TXNIP
doxorubicin		chemical drug	Activated	2.471	bias	0.00306	ADM,ADORA2B,APOBEC3B,BBC3,BIK,CA2,CD14,CKAP4,FKBP1A,FTH1,GDF15,GPX2,HDAC1,IER3,KRT18,LGALS3,MEF2C,NQO1,PLAUR,UPP1	228 (18)
triamterene		chemical drug	Activated	2.425	bias	0.00308	CD14,GPX2,IER3,LGALS3,TMSB10/TMSB4X,UPP1
CASR		G-protein coupled receptor		1	bias	0.0031	AGR2,DCTPP1,IER3,KIF22,LGALS1,NUPR1,PPARG,RNF144A,TXNIP
xanthine		chemical - endogenous mammalian				0.0031	ID3,PLAUR,SLC2A1	131 (8)
KLF6		transcription regulator		0.326		0.00311	ADM,ALDOA,BCKDHB,HK2,PPARG,SERPINH1,SLC16A3,VAV3	85 (7)
IL15		cytokine	Activated	2.368	bias	0.00313	ALDOA,BAMBI,BBC3,CD59,CEACAM1,CKS2,FKBP1A,HK1,HK2,IFITM1,KLF2,LSR,NME1,PFN1,PPARD,PYGL,SLC16A1,SLC16A3,TSPAN7,UPP1	169 (12)
TFRC		transporter		-1.89	bias	0.00326	ANKRD22,BBC3,FTH1,HK2,PPARG,SLC2A1,SULF2	132 (6)
IL13		cytokine	Activated	2.103	bias	0.00337	ADORA2B,CA2,CAPN2,CD14,DHCR24,FAM162A,FKBP1A,FXYD3,GSN,HK1,IL18,IL1R2,MAP2K6,MUC5B,PID1,PPARG,QSOX1,SLC26A6,SLPI,THBS1	227 (17)
INHBA		growth factor		1.554	bias	0.00343	ACTN1,BAMBI,CD24,CPNE8,HLA-G,HSD3B2,LEFTY1,PCSK6,PGM2L1,VAV3,ZBTB10
nitrofurantoin		chemical drug		0.196		0.00349	AMACR,CAPN2,DBI,FABP1,GPX2,HMGCS2,IER3,LGALS3,NQO1,SELENBP1
diethylstilbestrol		chemical drug		1.453	bias	0.00352	CD14,CXCL14,EMP1,FGFBP1,GJB2,HOXA10,IGFBP2,IL1R2,KIF22,LGALS1,NDRG2,PIGR,SLPI,TFF1,WFDC2	109 (7)
VHL		transcription regulator		-0.697	bias	0.00358	BBC3,CA12,CENPX,FTH1,HK2,IER3,MXI1,SLC16A3,SLC2A1	181 (11)
molybdenum disulfide		chemical reagent		0.333	bias	0.00358	CKB,FTH1,MGST1,NQO1,PPP1R14A,SLC2A1,STEAP1,THBS1,TMEM171
NUP98-DDX10		fusion gene/product		1.342		0.00376	HOXA10,HOXB5,HOXB6,MYB,NDRG2
cetuximab		biologic drug				0.00382	BBC3,HSPB1,PLAUR	144 (9)
THRAP3		transcription regulator				0.00382	CFD,RARRES2,TXNIP
PSME3		peptidase				0.00382	ALDOA,HK2,SLC2A1	171 (9)
fenamic acid		chemical reagent	Activated	2.425	bias	0.00385	CD14,GPX2,IER3,LGALS3,TMSB10/TMSB4X,UPP1
Esrra		transcription regulator		-0.816	bias	0.00385	ALDOA,CYCS,FABP1,PPP1R1B,PYGL,SCNN1A,SLC2A1,TFF1
thioacetamide		chemical toxicant	Activated	2.433	bias	0.00389	AQP8,CD14,CKB,CLIP2,EMP1,GPX2,HK1,IER3,LGALS1,LGALS3,PCSK6,TMSB10/TMSB4X,UPP1
methylprednisolone		chemical drug		1.162		0.0039	AQP8,BBC3,C1QBP,CAMK1D,CD9,CLDN3,CYCS,DHRS9,DYNLL1,EMP1,FABP5,FBXO32,HNMT,HSPA1A/HSPA1B,ID3,LGALS9B,MYO1B,NME1,NUDT4,PIGR,PLAUR,SLC16A1,SLCO2A1,SRI,TMSB10/TMSB4X	76 (4)
CITED2		transcription regulator	Inhibited	-2.66	bias	0.00393	ADM,ASAP3,C15orf48,ENDOD1,LGALS9B,OAS1,OASL,PITX2,PLAC8,RSAD2,TMEM171,UPP1	33 (3)
PTEN		phosphatase		-0.052		0.00401	ADM,APOBR,BBC3,CA12,CA2,CFD,CKS2,CLDN23,CNNM4,ELOVL6,FGFR2,FTH1,GPM6A,HOXA10,HSPA1A/HSPA1B,IGFBP2,LDHB,LGALS3,NME1,NQO1,PPARG,PYGL,SQOR,STEAP1,SULF2,THBS1,VAV3	234 (19)
camptothecin		chemical drug		1.571	bias	0.00409	ALDOA,AMACR,BAMBI,BBC3,CD59,CTSL,H2AJ,HLA-G,HUS1,ID3,IMPA2,LGALS3,LITAF,MARCKSL1,MEF2C,MYB,NVL,PI3,PLAC8,RSAD2,RSU1,SLPI,UBE2A,VAV3	125 (5)
testosterone propionate		chemical drug		0.128	bias	0.00412	ADM,FBXO32,PARM1,SGK2,SLC26A3	116 (6)
STING1		other		1.71	bias	0.00414	BBC3,C15orf48,OAS1,OASL,RSAD2,UPP1	24 (3)
sodium arsenite		chemical drug		1.213		0.00414	CBS/CBSL,FTH1,HK2,LITAF,PPARG,TFF1	180 (12)
MAP4K4		kinase	Inhibited	-2.754	bias	0.00427	BCAT2,BCKDHB,GLUL,LDHB,MGLL,NT5C2,PPARG,ST3GAL4
5-fluorouracil		chemical drug		1.768		0.00429	ALDOA,APOBEC3B,BBC3,BIK,CSTB,CYCS,FGFR2,FKBP1A,FXYD3,GDF15,GSN,THBS1,TMSB10/TMSB4X,TSC22D1,TXNIP,UPP1	157 (7)
TREM1		transmembrane receptor		-0.194	bias	0.00432	ADORA2B,CASP5,CD14,CKS2,KCNJ2,MCOLN2,OASL,PLAC8,PPARG,TCEAL9,THBS1
EP300		transcription regulator		0.849	bias	0.00435	ARHGEF10L,BBC3,CA12,CA2,CAPG,CD59,CKB,FNBP1,FTH1,HLA-G,HMGCS2,HSD11B2,ID3,LEFTY1,MEF2C,RSAD2,TFF1,TMPRSS4,TXNIP	194 (18)
resatorvid		chemical drug		-1.977	bias	0.00435	ALDOA,APOBEC3B,HK2,SLC2A1	86 (7)
mir-122		microRNA	Inhibited	-2.635	bias	0.00442	ALDOA,BCAT2,CDA,FKBP1A,SH3BGRL3,SLC1A5,VAV3
KITLG		growth factor	Activated	2.433	bias	0.00443	BIK,CA2,CD14,DHCR24,FABP5,FTH1,IL18,MEF2C,MYB,PLSCR1,SLC44A2,ST3GAL4,TXNIP
IRF1		transcription regulator	Activated	2.5	bias	0.00449	CEACAM1,HLA-G,IFI27,IFITM1,IL18,MYB,OAS1,OASL,PIGR,RSAD2,SLPI	159 (8)
MRTFB		transcription regulator		0.788	bias	0.00449	ADM,CD177,CD24,CNN2,CYBA,DHCR24,SLPI,THBS1,TLE1,TST
(+)-fluprostenol		chemical drug				0.00451	NOX1,PPARG
SNX27		other				0.00451	PPARG,SLC1A5
FICD		enzyme				0.00451	HSPA1A/HSPA1B,HSPB1
quercetin		chemical drug		0.47		0.00452	CD63,FCGBP,HMGCS2,IER3,KRT18,LRRN2,MUC1,PCCA,PLAC8,PLAUR,SNRNP25,TST	155 (8)
paclitaxel		chemical drug		0.714	bias	0.00457	ADM,ADORA2B,BHLHE41,CDA,EMP1,GDF15,HMGB3,IER3,KCNN4,LGALS3,MUC1,PLAUR,SMAGP,THBS1,TSC22D1	214 (15)
PNPLA1		enzyme				0.00462	FABP5,GBA,PPARD
SLC2A3		transporter				0.00462	ALDOA,HK2,LDHB
fluticasone propionate		chemical drug		0		0.00468	ADM,EMP1,GJB2,IFI27,IL1R2,MUC1,PLAC8,SLPI,THBS1,TSC22D1
IHH		enzyme		1.134	bias	0.00468	CA1,FGFR2,FOXD2,IL18,LRRN2,MEF2C,SLC26A2
TSC1		other		-0.478	bias	0.00468	GLUL,GPX2,LDHB,LITAF,MAP2K6,NME1,NQO1
PPARGC1B		transcription regulator		0.537	bias	0.00475	CKB,CYCS,DHCR24,FBXO32,HK2,MICOS10	16 (2)
PLAU		peptidase		-0.557	bias	0.00475	GDF15,IGFBP2,OAS1,PLAUR,SLC2A1,SLPI	204 (14)
5-azacytidine		chemical drug	Activated	3.09	bias	0.00487	BBC3,GDF15,HK2,LDHB,MUC4,MYO1B,PLAGL1,TFF1,THBS1,UPP1	174 (11)
mir-223		microRNA		0.156		0.00492	C15orf48,CA4,EMP1,FNIP2,IL18,MEF2C,MYOF,NDRG2,NQO1
FOLR1		transporter				0.00496	BCAT2,CD9,GBA,HOXB9,PFN1,PPARG,ST3GAL4
EZH2		transcription regulator		-0.093		0.00499	AMACR,C15orf48,CA2,CD63,DENND2A,GDF15,HOXA10,HOXB13,HOXB5,HSD11B2,KLF2,MPZL2,MYL6,NME1,PITX2,PPARG,SLC22A18AS,TSPAN7	38 (3)
metronidazole		chemical drug		-0.707		0.00522	AK1,CD63,CD9,FTH1,GPM6A,LGALS1,LGALS3,MYO1B
Irgm1		other	Inhibited	-2.619	bias	0.00524	APOBEC3B,ID3,NLRC5,NUPR1,OAS1,OASL,RSAD2	123 (7)
bezafibrate		chemical drug		1.383	bias	0.00524	DBI,FABP1,LGALS3,MGLL,NTHL1,PPARG,TSPO	97 (7)
MAP2K5		kinase		1.342	bias	0.00532	DHCR24,ELOVL6,KLF2,MUC5B,THBS1
CDX1	1.076	transcription regulator				0.00532	CDX1,FXYD3,HOXB9,MS4A12,MUC4
TFE3		transcription regulator		1.98	bias	0.00532	CKB,CYCS,HK2,KLF2,PPARG
advanced glycation end-products		chemical - endogenous mammalian		-0.64	bias	0.00532	BSG,DDAH2,KLF2,PFN1,PPARG
HNF1A		transcription regulator	Activated	3.416	bias	0.00533	ACAT2,BMP3,CBS/CBSL,CCL28,CLDN8,FABP1,FUT3,FXYD3,GCNT3,GLUL,GPX2,HNMT,ME3,MUC4,PIGR,SGK2,SLPI,SRI,STN1,TMPRSS4
CSF1		cytokine	Activated	3.094	bias	0.00536	CAPN2,CD9,CPM,DHCR24,GDF15,HK2,IL18,KLF2,PPARG,SLC16A3,SLC1A5,SLC2A1,THBS1	199 (16)
CHIR 99021		chemical drug		1.067	bias	0.00547	CDX1,KLF2,PPARG,TFCP2L1	135 (7)
PSMB11		peptidase	Inhibited	-2.764	bias	0.00548	CLDN23,CLDN3,HSPA1A/HSPA1B,LAMA1,LGALS3,RARRES2,THBS1,TNFRSF21
KAT2A		enzyme	Activated	2.63	bias	0.00548	CKS2,EMP1,FABP5,FBXO32,IMPA2,SLC16A1,SLC1A5,TFF1	124 (7)
CEBPA		transcription regulator		1.784	bias	0.00549	BIK,CA2,CD14,CFD,CKAP4,CYCS,GGH,HDAC1,IER3,IFI27,LEFTY1,LGALS1,LITAF,PCSK6,PPARD,PPARG,PPP1R14A,RARRES2,THBS1	176 (10)
C1QTNF1		other				0.00552	SCNN1A,SCNN1B,SCNN1G
tetradecanoylphorbol acetate		chemical drug	Activated	3.716	bias	0.00566	ADM,APOBEC3B,ATP23,ATP2A3,CA2,CAPG,CBS/CBSL,CD14,CYBA,DENND3,FCGBP,FGFBP1,FTH1,GDF15,ID3,IER3,IGFBP2,IL18,KCNN4,KLF2,LGALS9,MUC4,MUC5B,NOX1,NQO1,OAS1,PI3,PLAGL1,PLAUR,PPARD,PPARG,SCNN1A,SLC16A1,SLC2A1,SLC39A8,SLPI,SMPD1,TFF1,THBS1,TMEM171	201 (17)
CCN5		growth factor		1.109		0.00578	CD24,KRT18,MUC1,PPARG,TFF1
clofibrate		chemical drug		0.261	bias	0.00586	BSG,CEACAM1,FABP1,HMGCS2,MYB,NQO1,SLCO2A1	55 (4)
PRKCA		kinase		1.633	bias	0.00603	CYCS,GBA,GDF15,HSPA1A/HSPA1B,ID3,NQO1,OASL,RSAD2	140 (6)
FLCN		other		-0.392	bias	0.00609	CKB,CYCS,LEFTY1,PITX2	7 (2)
aldosterone		chemical - endogenous mammalian	Activated	2.042	bias	0.00615	ADM,CYBA,FKBP1A,LGALS3,NDRG2,NOX1,PLAUR,PPARG,SCNN1A,SCNN1G	129 (9)
CYP1A1		enzyme		0.832		0.00618	CNN2,ETHE1,HOXB9,IGFBP2,NQO1,ST3GAL4,TSC22D1
ZNF217		transcription regulator				0.00619	ADM,AGR2,KRT18,MPZL2,MYO1B,PKP2
MAP3K1		kinase	Activated	2.2	bias	0.00625	HSPB1,MUC4,PLAUR,PPARD,THBS1	169 (10)
actinomycin D		biologic drug		-1.543	bias	0.0063	ADM,BBC3,BIK,CASP5,FTH1,HK1,IL1R2,PLAUR,PPARG,SCNN1B,SCNN1G,SLC2A1	227 (18)
hemoglobin		complex				0.00652	ADM,MGST1,NQO1
miR-128-3p (and other miRNAs w/seed CACAGUG)		mature microRNA				0.00652	ADORA2B,DBI,TXNIP
superoxide		chemical - endogenous mammalian				0.00652	CYBA,ID3,MARCKSL1	127 (7)
UCHL1		peptidase		0		0.00659	CLCN2,GOLM1,HDAC9,LDHB,PRSS23,SLC39A8
TFAP2C		transcription regulator		1.452		0.00659	CA12,HK1,PITX2,TACC1,TFF1,THBS1	104 (7)
CAV1		transmembrane receptor		1.067	bias	0.00664	ACVRL1,CD14,CLDN8,HK2,KRT18,MUC5B,NQO1,THBS1,WFDC2	176 (11)
taspoglutide		biologic drug				0.00667	FABP1,FABP5
NFE2L3		transcription regulator				0.00667	BBC3,NQO1
SLC16A1	1.544	transporter				0.00667	BSG,SLC16A1
AQP5		transporter				0.00667	CLDN3,MUC5B
(S)-mevalonic acid		chemical - endogenous mammalian				0.00667	CD59,NOX1
CA9		enzyme		1.067		0.00676	ALDOA,CA12,SLC1A5,SLC38A1
CDK5		kinase				0.00676	CD14,LRG1,PPP1R1B,S100P
EIF4E		translation regulator	Activated	3.162	bias	0.00689	BIK,CAPG,CKS2,CYBA,EGLN2,GPX2,HLA-G,IL18,PLAUR,UBE2A,UPP1
cerivastatin		chemical drug				0.00701	DBI,HSPB1,KLF2,PLAUR,PPARG,TMSB10/TMSB4X	132 (6)
NRG1		growth factor	Activated	2.209	bias	0.00704	ACTN1,CEACAM7,CKS2,EMP2,FABP5,HK2,IER3,MARCKS,MGLL,PLAUR,SLC2A1,TFF1,THBS1	217 (20)
E. coli serotype 0127B8 lipopolysaccharide		chemical - endogenous non-mammalian		1.117	bias	0.00714	ADRA2A,CD14,GJB2,GLUL,KLF2,LGALS3,OPN3,PPP1R1B,RSAD2,SLC16A9	123 (7)
CSF2		cytokine	Activated	3.471	bias	0.00717	ADORA2B,BBC3,BSG,CA4,CD14,CD24,CD63,CEACAM1,GDF15,HK2,ID3,IER3,MYB,NOX1,PLAUR,PPARG,QSOX1,SLC1A5,SLC2A1,THBS1,UPP1	220 (16)
NFAT5		transcription regulator		0.103	bias	0.0072	ACTN1,CD24,MYLK,PPARD,RSAD2,SCNN1A,SCNN1B,SCNN1G,TNFRSF21
F2R		G-protein coupled receptor		0.478	bias	0.00724	CD24,CLDN3,FGFR2,LDHB,PLAUR,TFF1,THBS1	173 (10)
IGFBP2	1.43	other		1.55	bias	0.00729	CD24,ELOVL6,EMP2,GDF15,IGFBP2	85 (4)
PTPRJ		phosphatase		1.342	bias	0.00729	IL18,OASL,PLAGL1,PLAUR,TSC22D1
amiodarone		chemical drug				0.00748	FABP1,NDRG2,PPARG,WIPI1
FOXA2		transcription regulator		0.672		0.00761	AGR2,CPM,FABP5,HK2,HMGCS2,LEFTY1,MUC4,MUC5B,PPARG,PPP1R14A,PPP1R14C,SH3PXD2A	38 (2)
HNF1A-AS1		other				0.00762	H2BC12,H2BC5,KIF22
DAG1		transmembrane receptor				0.00762	LAMA1,SLC2A1,SSPN
CDK5R1		kinase				0.00762	CD14,CD63,PPP1R1B
SCP2		transporter				0.00762	BSG,FABP1,PDZK1IP1
Creb		group		0.707	bias	0.00764	ADM,BBC3,BCAS1,CD14,CD59,CLMN,GDPD3,HLA-G,IER3,MUC4,MUC5B,MYB,PPARG,SLC2A1,TFF1	124 (9)
F2		peptidase	Activated	3.539	bias	0.00791	B4GALT1,BSG,CD63,CKAP4,DHRS9,FABP1,HDAC9,IER3,MGLL,PGM2L1,PLAUR,PLPP1,THBS1	195 (13)
nelfinavir		chemical drug	Activated	2.19	bias	0.00791	APOBR,ATP2A3,LURAP1L,NUPR1,PPARG,SLC6A9
ANGPT2		growth factor	Activated	2.049	bias	0.00814	CYBA,HSPA1A/HSPA1B,IL18,MGST1,NME1,NOX1,SCNN1A,SCNN1G,THBS1,TXNIP,UBE2A	212 (18)
CEBPB		transcription regulator	Activated	2.398	bias	0.00814	ADM,CD14,CFD,DCTPP1,DUT,FBXO32,FGFR2,HSD11B2,HSD3B2,HUS1,IER3,KIF22,KRT18,NUPR1,PI3,PLAUR,PPARD,PPARG,PPP1R14A,SLC2A1,SQOR,TM4SF1,UPP1	202 (18)
Akt		group		1.145	bias	0.00817	ADM,BBC3,CD63,CPM,FBXO32,HIGD1A,HK2,IER3,IGFBP2,MUC1,MYB,NCEH1,PPARD,PPARG,PPP1R1B,SLC2A1,THBS1	205 (16)
XDH		enzyme		1.117		0.00825	ID3,PLAUR,PPARG,SLC2A1	199 (14)
GNB2		enzyme				0.00825	CNNM2,IER3,IL1R2,MXI1
nicotinic acid		chemical - endogenous mammalian	Activated	2		0.00825	CEACAM1,ELOVL6,FABP1,PPARG	97 (7)
RAS		group		1.4	bias	0.00829	B4GALT1,CDX1,MUC4,MUC5B,NOX1,PLAUR,PPARD,UPP1	225 (17)
NONO		transcription regulator	Activated	2.178	bias	0.00829	IFI27,IFITM1,NUPR1,OAS1,OASL,PDE4C,PLSCR1,RSAD2
ATG7		enzyme		0.956		0.00843	ADORA2B,AGR2,HK1,HK2,ITLN1,NQO1,SLC2A1	165 (12)
AICAR		chemical - endogenous mammalian		1.912		0.00843	BBC3,CYCS,HK2,NQO1,PPARD,PPARG,TXNIP	212 (19)
trichloroethylene		chemical toxicant		-1.342		0.00845	CD63,DHCR24,RAB9A,SLC16A1,TXNIP
IFNA1/IFNA13		cytokine	Activated	2.2	bias	0.00845	IFI27,IFITM1,OAS1,PLSCR1,RSAD2	65 (7)
di(2-ethylhexyl) phthalate		chemical toxicant		-0.555	bias	0.00845	BSG,CEACAM1,FABP1,SLCO2A1,TSPO	53 (4)
benzene		chemical toxicant		-1.342		0.00845	CD63,DHCR24,RAB9A,SLC16A1,TXNIP
HRG		other				0.00883	ARF3,CXCL14,MUC1
cholecalciferol		chemical - endogenous mammalian	Activated	2.58	bias	0.00904	ANKRD22,CD14,CDA,CEACAM6,CTSL,HK2,PPARG,SULF2
nitrofen		chemical toxicant	Inhibited	-2	bias	0.00906	FGFR2,HK1,SCNN1A,SCNN1G
SUMO3		other		-1		0.00906	CD59,CEACAM1,HLA-G,TNFRSF21
PAK2		kinase	Inhibited	-2		0.00906	CKB,ID3,LDLRAP1,PLAUR
IL9		cytokine	Inhibited	-2.219		0.00907	ACTN1,CAPN2,DSTN,MARCKS,NCK1
IRF6		transcription regulator		0.063	bias	0.00907	APOBEC3B,CD14,CD9,IL18,PPARG	87 (7)
TSC2		other	Inhibited	-2.42	bias	0.00912	GSN,HK2,HMGCS2,HSPB1,LDHB,LGALS3,PGM2L1,PKIB,SLC2A1	117 (6)
Mek		group		0.063	bias	0.00913	CD63,CPM,FGFBP1,GDF15,HSPB1,IER3,NCEH1,NOX1,NQO1,PLCD1,SLC26A2,SLC2A1,THBS1,TSPAN1,UNC5B	204 (17)
WDFY2		other				0.0092	CYCS,SLC2A1
MLLT3		transcription regulator				0.0092	SCNN1A,SCNN1G
SENP2		peptidase				0.0092	HK2,SLC2A1	206 (18)
HAVCR1		other		-0.64		0.0093	BHLHE41,CD24,HDAC1,HK2,IFI27,IL1R2,PLAUR
IRF2		transcription regulator		1.238	bias	0.00943	CA12,CD14,CEACAM1,FCGBP,HK2,OAS1,OPN3,S100P	26 (3)
PDGF BB		complex	Activated	2.502	bias	0.00959	ACAT2,ADM,BMP3,CYCS,GDF15,GLUL,ID3,IER3,LGALS3,MGST1,PPARD,PPARG,THBS1,UGDH,UNC5B	197 (17)
ROCK2		kinase		1.118	bias	0.00972	FABP5,HK2,PI3,PPARG,SPINK5	116 (6)
IDH1		enzyme				0.00972	CFD,CLDN3,PPARG,SERPINH1,SLC2A1
phenylbutazone		chemical drug	Activated	2.213	bias	0.00972	GPX2,IER3,LGALS3,TMSB10/TMSB4X,UPP1
SUZ12		enzyme				0.00984	CBX6,FBXO32,FOXD2,HOXA10,HOXB5,LGALS3,LITAF,MESP1
diethylnitrosamine		chemical toxicant		1.664		0.00984	CD63,CSTB,IGFBP2,ITLN1,NQO1,PLSCR1,SELENBP1,SIRT6
KEAP1		transcription regulator		-1.159		0.00993	IL18,NQO1,PPARG,S100P	110 (9)
GNB1		enzyme				0.00993	CNNM2,IER3,IL1R2,MXI1
anandamide		chemical - endogenous mammalian		1.961	bias	0.00993	BBC3,FKBP1A,PPARD,PPARG	84 (7)
APLNR		G-protein coupled receptor				0.0101	MEF2C,MESP1,THBS1
IDO1		enzyme				0.0101	HLA-G,SLC1A5,SLC6A9
puromycin aminonucleoside		chemical reagent	Activated	2.646	bias	0.0102	CD14,CYBA,GPX2,IER3,LGALS3,TMSB10/TMSB4X,UPP1
LAS1L		other		-1.342	bias	0.0104	BCKDHB,EPN3,MXI1,PLA2G10,WIPI1
CSF		group	Activated	2.2	bias	0.0104	CSTB,IL1R2,PI3,PPARG,SLPI
LATS2		kinase		-1.387		0.0104	BBC3,CD14,CD24,KRT18,MUC1
STAT4		transcription regulator	Activated	3.283	bias	0.0105	ACVRL1,BSG,DDAH2,IER3,KRT18,MBOAT2,PKP2,PLAC8,PRDX6,PYGL,SELENBP1
cycloheximide		chemical reagent		-0.926		0.0106	ADM,ALDOA,BEX3,CASP5,FABP1,HSD11B2,IGFBP2,IL1R2,NQO1,PIGR,PLAUR,PPARG,RSAD2,SLC2A1,TFF1,THBS1
VDR		transcription regulator		0.529		0.0106	AGR2,CD14,DCTPP1,HK2,IER3,IL18,KIF22,LGALS1,NUPR1,PPARG,RNF144A,TXNIP
PML		transcription regulator		-0.094		0.0106	ELOVL6,FABP1,HSPB1,IFI27,IFITM1,NQO1,OAS1,PLSCR1,RSU1
ATF3		transcription regulator	Activated	2.156		0.0107	BBC3,BHLHE41,DCTPP1,DUT,GSN,HSPB1,RSAD2,SRI
vismodegib		chemical drug		-0.784	bias	0.0108	CD14,CDA,LGALS3,PPARG
tetraethylammonium		chemical drug	Inhibited	-2	bias	0.0108	FTH1,HSPB1,SRI,TBCB
mir-8		microRNA		-0.593	bias	0.0109	ACTN1,BBC3,CLDN23,CLDN3,FGFR2,FTH1,LSR,MYOF,SULF2,TSPAN1
IgG		complex	Inhibited	-2.874	bias	0.011	ADM,CD9,EMP1,FABP5,FGFBP1,HSPB1,IFITM1,IL1R2,KRT18,LGALS1,LGALS3,PLAUR,PPARG,THBS1
VCAN		other		-0.333		0.011	ADM,CBX6,CD59,CYBA,FABP5,IFITM1,LGALS3,LGALS9B,MEF2C
oleic acid		chemical - endogenous mammalian		0.091		0.0111	BBC3,FABP1,FABP5,GDF15,HK2,PPARG,RARRES2,TXNIP
AHR		ligand-dependent nuclear receptor	Activated	2.621	bias	0.0112	ACTN1,ADM,ALDOA,CD14,EGLN2,FGFR2,GDF15,HDAC9,HK2,IL1R2,KLF2,NQO1,NXPE2,PPARG,SLC2A1,SPTSSA,TFF1,THBS1
ACSS2		enzyme				0.0115	DHCR24,FABP1,PPARG
SNCA		enzyme		-0.302		0.0116	BBC3,CA12,EMP1,FBXO32,GSN,KLF2,LDHB,NQO1,OPN3,PLAC8,PLAUR,PLSCR1,PYGB,RSAD2,SLITRK4,TMBIM4
mibolerone		chemical drug		1.671	bias	0.0116	CEACAM1,DBI,FKBP1A,GMNN,LRG1,NANS,NME1,S100P
IFNL1		cytokine	Activated	2.409	bias	0.0117	IFI27,IFITM1,OAS1,OASL,PLSCR1,RSAD2
MUC1	3.719	other	Activated	2.216	bias	0.0117	CDA,IFITM1,MGST1,MUC1,OASL,UPP1
LEP		growth factor		1.192	bias	0.0118	CD14,CD63,CENPX,CFD,CTSL,CYBA,ELOVL6,FGFR2,IGFBP2,IL18,IL1R2,MUC5B,PPARG,SLC16A1,SMPD1,TFF1,THBS1,TSPO,UGP2
PRKCI		kinase				0.0118	HK1,HK2,OAS1,SLC2A1
SIX2		transcription regulator		1	bias	0.0119	ALDOA,ATP2A3,BBC3,CAMK1D,CCL28
PAX5		transcription regulator		-1		0.0119	BIK,HK2,PYGL,SLC2A1,TXNIP
TGM2		enzyme		1.554	bias	0.0119	CA2,CEACAM1,LGALS9,NLN,OAS1,OASL,PLSCR1,SLC16A1,SLPI,SMPD1,THBS1
PNPLA8		enzyme				0.0121	FBXO32,NQO1
ABL2		kinase				0.0121	CTSL,NME1
PKD2		ion channel				0.0121	LEFTY1,PITX2
GSK0660		chemical reagent				0.0121	FBXO32,THBS1
CSRP3		other				0.0121	KRT18,TXNIP
FBXL5		enzyme				0.0121	FTH1,NQO1
Duxbl1		other				0.0121	OAS1,OASL
MM-401		chemical reagent				0.0121	HOXA10,HOXA13
itraconazole		chemical drug				0.0121	AGR2,CD14
NFYA		transcription regulator		0	bias	0.0124	BBC3,BIK,CBS/CBSL,FGFR2,FTH1,TXNIP
WT1		transcription regulator		0.829		0.0125	ACTN1,CBS/CBSL,GSN,LGALS3,MGST1,MYL6,NME1,PLAUR,SLC2A1,THBS1,TM4SF1,TSC22D1
HDAC4		transcription regulator		0.025		0.0125	GPM6A,HDAC1,HDAC9,KLF2,MEF2C,RSAD2,SLC2A1,TSPAN7
ATP5IF1		other				0.0127	ACAT2,BCAT2,DBI,LDHB,PCCA
napabucasin		chemical drug	Inhibited	-2.236	bias	0.0127	CD24,FGFR2,HDAC1,MUC1,PLAUR
pioglitazone		chemical drug		1.249		0.0128	ATP2A3,CFD,HSD3B2,MUC1,NCEH1,NOX1,PPARD,PPARG,SCNN1G,SLC2A1
PCGEM1		other		1.961	bias	0.0128	ALDOA,DHCR24,HK2,SLC2A1
SUMO2		enzyme		-1		0.0128	CD59,CEACAM1,HLA-G,TNFRSF21
ibuprofen		chemical drug		-0.283	bias	0.0128	GDF15,PPARG,SLC2A1,TNFRSF21
SAHM1		chemical reagent	Inhibited	-2	bias	0.0128	ANKRD37,HK2,NLN,PPARG
FOXO4		transcription regulator		0.186		0.0129	DHCR24,ELOVL6,FABP5,IER3,IL10RB,SLC2A1,TXNIP
nicotine		chemical drug		1.885	bias	0.013	ALDOA,CA2,DBI,HSD11B2,LGALS3,LITAF,MUC4,PLAUR,PPARD,SCNN1A,TREX1
COL18A1		other		-1.455	bias	0.013	HK2,ID3,IL18,MXI1,THBS1,TNFRSF21
KLF5		transcription regulator		0.463		0.013	FGFBP1,ID3,LAMA1,LITAF,PPARD,PPARG
9Z,11E-octadecadienoic acid		chemical - endogenous mammalian				0.0131	FABP1,PPARG,THBS1
DL-fructose		chemical - endogenous mammalian				0.0131	BBC3,ELOVL6,TXNIP
levodopa		chemical - endogenous mammalian		-0.455		0.0131	AGFG2,AIFM2,ATP2A3,BBC3,CA12,CAPG,CD63,GNE,IER3,IGFBP2,MEF2C,MYO1B,PADI2,PARM1,PGM2L1,PKP2,PPP1R1B,SH3BGRL3,SLC2A1,SLC44A2,SMIM14,TAX1BP3,TLE1,TMEM141
Sos		group				0.0132	B4GALT1,CA2,ELOVL6,GBA,KCNN4,LGALS4,MGST1,MPZL2,PFN1,SLPI
DDX25		enzyme		-0.072	bias	0.0134	AZIN2,FABP5,FXYD1,GLUL,HDAC1,MPZL2,TSPAN6
arsenite		chemical toxicant				0.0134	HSPA1A/HSPA1B,HSPB1,IER3,KLF2,NQO1,THBS1,UGDH
lomustine		chemical drug	Activated	2.236	bias	0.0135	CD14,IER3,LGALS3,TMSB10/TMSB4X,UPP1
SREBF2		transcription regulator	Activated	2.401	bias	0.0137	CAMK1D,DBI,ELOVL6,FABP5,PPARG,RARRES2
SOX9		transcription regulator		-0.871	bias	0.014	BEST1,CEACAM5,FGFBP1,GUCA2A,MYLK,PPARG,SULF2
ATF4		transcription regulator	Activated	2.772	bias	0.0141	BBC3,GDF15,IGFBP2,LGALS3,MGST1,NUPR1,PPARG,SLC1A5,SLC38A1,SLC6A9
MBD2		transcription regulator				0.0143	BCAT2,CKS2,HK2,NUPR1,SGK2
methylmercury		chemical toxicant		-1.342		0.0143	CD63,DHCR24,RAB9A,SLC16A1,TXNIP
promegestone		chemical drug		0.625	bias	0.0144	HSD11B2,IER3,MUC1,PPP1R1B,TFF1,TXNIP
CD 437		chemical drug	Inhibited	-2.087	bias	0.0145	ALDOA,FTH1,GDF15,LGALS1,MGST1,NME1,PFN1,S100P,SH3BGRL3,TMSB10/TMSB4X
diphtheria toxin		chemical - endogenous non-mammalian				0.0147	CD63,IL1R2,LGALS1,NLRC5,OASL,PLAC8,VAV3
HOXA13	8.157	transcription regulator				0.0147	EMP2,HOXA13,HOXB6
WDR77		transcription regulator				0.0147	SGK2,SLC26A3,SPAG1
MMP11		peptidase				0.0147	LDHB,SLC16A1,SLC16A3
vanillin		chemical - endogenous non-mammalian				0.0147	FGFR2,HSPA1A/HSPA1B,UGP2
SKIL		transcription regulator				0.0151	CKS2,NETO2,PLSCR1,SLC1A5
BACH1		transcription regulator		-1.432	bias	0.0152	AIFM3,FTH1,HK2,NQO1,PPARG
ZNF503-AS1		other				0.0153	BEST1,KRT18
SMAD1/5		group				0.0153	ID3,PLAUR
ACACA		enzyme				0.0153	ELOVL6,PPARG
DES		other				0.0153	HOXA10,KRT18
PANDAR		other				0.0153	BBC3,BIK
Mup1 (includes others)		other				0.0153	CYCS,PPARG
UTS2R		G-protein coupled receptor				0.0153	PPARD,PPARG
raltitrexed		chemical drug				0.0153	FXYD3,TMSB10/TMSB4X
1,1-bis(3'-indolyl)-1-(4-trifluoromethyl-phenyl)methane		chemical reagent				0.0153	GDF15,KRT18
glimepiride		chemical drug				0.0153	PPARG,SLC2A1
setanaxib		chemical drug				0.0153	HK2,SLC2A1
MI-503		chemical reagent				0.0153	ADM,CBS/CBSL
Ige		complex		1.321	bias	0.0154	ACTN1,CAPN2,CEACAM1,CYCS,GDF15,GSN,IER3,MARCKSL1,NOX1,NXPE4,PFN1,PIGZ,PPARG,RSAD2
CREB1		transcription regulator		0.686	bias	0.0155	ADM,CAMK1D,CD9,CDA,FGFR2,HLA-G,IER3,LITAF,MARCKSL1,MUC5B,MYO1B,NEURL1B,PGM2L1,PPARG,SERINC5,SH3KBP1,SLC16A1,TCEAL9,TFF1,TP53INP2,UPP1
aspirin		chemical drug	Inhibited	-2.345	bias	0.0156	ACVRL1,ADM,EMP1,GDF15,IER3,IGFBP2,IL18,PPARD,THBS1
PPP3CA		phosphatase				0.0159	CA2,CD9,FXYD1,KRT18,LITAF,MGST1
KCNE3		ion channel				0.0161	EPN3,FABP5,HMGCS2,HSPA1A/HSPA1B,KCNJ2
SNAI2		transcription regulator		-0.497		0.0161	BBC3,BSG,KRT18,MEF2C,MUC1
hydroxyurea		chemical drug		0.277	bias	0.0161	APOBEC3B,GMNN,KRT18,MARCKS,OAS1
conjugated linoleic acid		chemical drug				0.0162	CBS/CBSL,GDF15,IL10RB,PPARG
BCL6		transcription regulator		-0.068		0.0163	ACAT2,CLCN2,FTH1,GOLM1,HDAC9,IL18,LDHB,LITAF,MYB,PRSS23,SLC39A8
TNFSF11		cytokine	Activated	3.268	bias	0.0164	ADORA2B,BSG,CA2,CAPN2,CD14,CKB,IER3,LSR,MARCKSL1,PLAUR,SH3PXD2A,SLC2A1
SOX4		transcription regulator	Activated	2.55	bias	0.0164	BBC3,BEX3,CAPN2,DDAH2,EMP1,MARCKSL1,PYGL,RNF144A,TAX1BP3,TSPAN6
HEXIM1		transcription regulator				0.0164	BBC3,SLC2A1,TFF1
amitriptyline		chemical drug				0.0164	FABP1,GDPD3,WIPI1
FGF2		growth factor		1.515	bias	0.0166	ADM,BAMBI,BBC3,CTSL,FGFR2,FTH1,FUT3,HK2,ID3,IGFBP2,LAMA1,LEFTY1,PITX2,PLAUR,PPARG,SLC2A1,ST3GAL4,TFCP2L1,THBS1
E2F3		transcription regulator		0.216	bias	0.0166	CA12,CD9,FGFR2,HOXB9,ID3,MYB,SERPINH1,THBS1,WFDC2
MAX		transcription regulator		-0.555		0.0167	CYCS,FBXO32,FTH1,HK2,SLC2A1,TXNIP
ZEB1		transcription regulator		-1.459		0.0167	ESRP2,KRT18,MPZL2,MUC1,OAS1,THBS1
TFEB		transcription regulator	Activated	2.415	bias	0.0167	CD63,CLN3,CTSA,GBA,PPARG,WIPI1
ARNT		transcription regulator	Activated	2.2	bias	0.0173	ADM,ALDOA,BHLHE41,HK2,MYL6,NQO1,SLC2A1
etoposide		chemical drug	Activated	2.327	bias	0.0174	APOBEC3B,BBC3,CA2,CYCS,FTH1,GDF15,HK1,HK2,IER3,SLC2A1
FGF8		growth factor		-0.896	bias	0.0175	CYCS,DDAH2,FGFR2,NDRG2,SLPI,THBS1
CYP1A2		enzyme		0		0.0175	ETHE1,IGFBP2,NQO1,ST3GAL4
IFNAR2		transmembrane receptor				0.0175	IFITM1,IFT57,IL18,OAS1
stallimycin		biologic drug	Activated	2	bias	0.0175	BMP3,IFI27,IFITM1,OAS1
halofuginone		chemical drug				0.0176	AQP8,CKB,CLIP2,EMP1,HK1,LGALS1,PCSK6,SLC39A8
POR		enzyme				0.0178	ACAT2,AQP8,CLDN3,DHCR24,ELOVL6,ETHE1,LGALS1,PPARG,UGDH
budesonide		chemical drug	Inhibited	-3.051	bias	0.0178	AIFM2,B4GALT1,CDA,DYNLL1,EMP1,IL18,MAP2K6,MGLL,SCNN1B,SLC16A9,SRGAP1,ST3GAL4,TSPAN6
GATA6		transcription regulator		1.382		0.018	HSD3B2,KLF2,LAMA1,LDHB,LEFTY1,MEF2C,MYLK,PPARG,PPP1R14A,SLPI
ELOVL3		enzyme		-1.387		0.0181	ACAT2,BCKDHB,HMGCS2,MICOS10,PCCA
Pro-inflammatory Cytokine		group				0.0181	ADM,GLUL,LGALS1,LGALS9,PI3
methotrexate		chemical drug		0.478		0.0182	ALDOA,AMACR,CYCS,FABP1,GSN,HMGCS2,IL18,MAP2K6,NQO1,PPARD,THBS1
DUSP1		phosphatase		-1.414	bias	0.0182	GDF15,GJB2,IER3,MGLL,OASL,PLAUR,RSAD2,TREX1
RELA		transcription regulator		1.618	bias	0.0183	BBC3,CBS/CBSL,CD14,CD59,EHF,GDF15,HSD11B2,IER3,IGFBP2,KRT18,MUC1,MYB,NOX1,PI3,PPARG,PRDX6,SH3KBP1,TMSB10/TMSB4X
CDC73		other				0.0183	HMGCS2,LGALS3,TFF1
aristolochic acid I		chemical toxicant				0.0183	BCKDHB,CYCS,FABP1
ESR2		ligand-dependent nuclear receptor		0.989	bias	0.0183	BAMBI,BBC3,CA12,CA2,CAPN2,CBS/CBSL,CCL28,CPM,DUT,IFITM1,MAP2K6,MUC1,MYLK,NDRG2,PKIB,PLAUR,PYGL,RSAD2,SYTL4,TFF1,THBS1,TSC22D1,TSPO,VAV3,ZBTB10
Ifnar		group	Activated	2.387	bias	0.0183	APOBEC3B,HLA-G,NLRC5,OAS1,OASL,RSAD2
TAF4		transcription regulator				0.0183	EHF,GJB2,OAS1,TFF1,THBS1,VAV3
TCR		complex		0.216	bias	0.0186	ADM,ALDOA,BSG,ID3,KLF2,LDHB,NME1,OAS1,OASL,PRDX6,PRKACB,RSAD2,SLC1A5,SLC2A1,TSC22D1
TRPM8		ion channel				0.0189	GPX2,HSPA1A/HSPA1B
EEF1A2		translation regulator				0.0189	CYBA,NOX1
GFPT1		enzyme				0.0189	PPARG,THBS1
LINC01234		other				0.0189	NUPR1,VAV3
HOXB3		transcription regulator				0.0189	HOXB5,HOXB6
TEF		transcription regulator				0.0189	MYLK,SCNN1A
candesartan cilexetil		chemical drug				0.0189	CYBA,NOX1
sodium dodecyl sulfate		chemical drug				0.0189	FABP5,PI3
quinidine		chemical drug				0.0189	HDAC1,KCNJ2
clomipramine		chemical drug				0.0189	FABP1,WIPI1
HOXA10	1.005	transcription regulator		-0.156	bias	0.0189	ADM,CFD,DHRS9,KRT18,MYLK,NDRG2,PIGR,SHD,SSPN
miR-16-5p (and other miRNAs w/seed AGCAGCA)		mature microRNA	Inhibited	-3.122	bias	0.019	CA12,EGLN2,HSPA1A/HSPA1B,KCNN4,MYB,SLC16A3,SLC38A1,TMEM251,UGDH,UGP2
SASH1		other	Activated	2.236	bias	0.0191	HDAC1,IL18,OASL,RSAD2,TSC22D1
maslinic acid		chemical - endogenous non-mammalian				0.0201	ACTN1,MAP2K6,PLAUR,PPARD,PPARG,THBS1
bee venom		chemical - endogenous non-mammalian	Activated	2.236	bias	0.0201	CNNM2,HSPB1,KLF2,NUPR1,OASL,TSC22D1
epicatechin		chemical drug	Activated	2.236	bias	0.0201	ELOVL6,HMGCS2,MGLL,NT5C2,PPARG,SULF2
Hsp27		group		0		0.0202	CD14,FBXO32,GBA,PPP1R1B
n-3 fatty acids		chemical drug				0.0202	CBS/CBSL,ELOVL6,GPX2,PPARG
GNA14		enzyme				0.0202	ADM,HK2,MGST1,PLAUR,SELENBP1
ELK1		transcription regulator		0.655	bias	0.0202	MUC4,MYLK,NUPR1,SLC2A1,THBS1
CD300LF		other				0.0203	APOBR,HK1,SLC2A1
RNY3		other				0.0203	OAS1,OASL,RSAD2
NKX2-2-AS1		other				0.0203	AIFM2,AMACR,FAM162A
GW7647		chemical drug				0.0203	FABP1,HSD11B2,IGFBP2
ERK		group	Activated	3.111	bias	0.0208	ACTN1,CKS2,GDF15,IER3,KRT18,MUC1,MYLK,PPARD,SIRT6,SLC2A1,THBS1
Vegf		group	Activated	2.177	bias	0.0209	AGFG2,CA2,CA4,EHF,EMP1,EMP2,GJB2,GMNN,HK2,HMGCS2,IL18,KIF22,MEF2C,MFSD4A,PLAUR,PLPP1,PPARD,PPP1R1B,VAV3
olanzapine		chemical drug		0.816	bias	0.021	CAPN8,FGFR2,HLA-G,IGFBP2,SCNN1A,SLC38A1
MSTN		growth factor		1.982		0.0213	FBXO32,MEF2C,PPARG,SERPINH1,SLC2A1
PAF1		other				0.0216	BAMBI,H2BC5,OASL,PLAUR
TFAP4		transcription regulator				0.0216	CKS2,CXCL14,ESRP2,GDF15
CALR		transcription regulator				0.0216	B4GALT1,MEF2C,SCNN1A,SCNN1G
TAF7L		transcription regulator		1.964	bias	0.0216	AK1,AZIN2,CA2,HK1
17-alpha-ethinylestradiol		chemical drug		0.425	bias	0.0217	AQP8,CKB,GDF15,MUC1,NME1,SERPINH1,TFF1,UGP2
garcinoic acid		chemical - endogenous non-mammalian				0.0217	PPARG
thromboxane receptor		group				0.0217	NOX1
azide		chemical reagent				0.0217	SLC2A1
anti-miR-27b-3p inhibitor		chemical reagent				0.0217	VAV3
anti-miR-340-5p inhibitor		chemical reagent				0.0217	VAV3
2'-adenylic acid		chemical - endogenous mammalian				0.0217	TXNIP
pivalyloxymethyl butyrate		chemical drug				0.0217	ATP2A3
thymidine phosphorylase		group				0.0217	MARCKS
Ryr		group				0.0217	KCNJ2
1,7-dimethylxanthine		chemical - endogenous mammalian				0.0217	HSD11B2
Esr1-Estrogen-Fos-Jun		complex				0.0217	TFF1
homosalate		chemical drug				0.0217	TFF1
octinoxate		chemical drug				0.0217	TFF1
oxybenzone		chemical drug				0.0217	TFF1
ASB9		transcription regulator				0.0217	CKB
PI16		other				0.0217	MYLK
ABCA12		transporter				0.0217	GBA
isofagomine		chemical drug				0.0217	GBA
SETD1A		ion channel				0.0217	TFF1
IQCB1		other				0.0217	BBC3
ASB11		transcription regulator				0.0217	BIK
NLRP9		other				0.0217	IL18
CDCA4		other				0.0217	GMNN
SLC2A12		transporter				0.0217	SLC1A5
KIF26B		other				0.0217	NQO1
DPP3		peptidase				0.0217	NQO1
CCDC8		other				0.0217	BBC3
SLC4A7		transporter				0.0217	SLC16A1
GPX6		enzyme				0.0217	PPP1R1B
MT-ND1		enzyme				0.0217	HLA-G
ANTXR1		transmembrane receptor				0.0217	HSPA1A/HSPA1B
KRT1		other				0.0217	IL18
dodecylbenzenesulfonic acid		chemical reagent				0.0217	PI3
recombinant interferon beta		biologic drug				0.0217	HLA-G
TRAK2		transporter				0.0217	KCNJ2
miR-377-5p (and other miRNAs w/seed GAGGUUG)		mature microRNA				0.0217	PRDX6
miR-331-5p (and other miRNAs w/seed UAGGUAU)		mature microRNA				0.0217	PLAUR
miR-571 (miRNAs w/seed GAGUUGG)		mature microRNA				0.0217	GMNN
N,N'-dinitrosopiperazine		chemical toxicant				0.0217	HSPA1A/HSPA1B
Scd2		enzyme				0.0217	PPARG
ponatinib		chemical drug				0.0217	DHCR24
CYP11B1		enzyme				0.0217	SCNN1A
SRPK3		kinase				0.0217	MEF2C
Zfp54		other				0.0217	PPARG
MT-CO1		enzyme				0.0217	HLA-G
20-hydroxyprostaglandin E2		chemical - endogenous mammalian				0.0217	PPARG
CUL5		ion channel				0.0217	BIK
PPP1R3A		phosphatase				0.0217	THBS1
ZBTB1		transcription regulator				0.0217	CXCL14
Zfp55		other				0.0217	PPARG
NOXA1		other				0.0217	NOX1
CR-1-31-B		chemical reagent				0.0217	MUC1
Celf1		other				0.0217	HDAC1
MTARC2		enzyme				0.0217	MTARC1
ALG1		enzyme				0.0217	TFF1
PRR13		other				0.0217	THBS1
oligomycin A		chemical - endogenous non-mammalian				0.0217	TXNIP
ETP-46464		chemical reagent				0.0217	OASL
protein kinase C inhibitor		chemical drug				0.0217	LGALS9
EIF2S2		translation regulator				0.0217	HDAC1
ISCU		other				0.0217	FTH1
E. coli 0111:B4 peptidoglycan		chemical - endogenous non-mammalian				0.0217	DBI
24-methylenecycloartanyl ferulate		chemical reagent				0.0217	PPARG
metabolite		chemical - endogenous mammalian				0.0217	NQO1
BMS-275183		chemical drug				0.0217	THBS1
phenylpropanoic acid		chemical - endogenous mammalian				0.0217	ATP2A3
tetrabenazine		chemical drug				0.0217	PPP1R1B
PD173955		chemical drug				0.0217	PLAUR
MT-21		chemical drug				0.0217	CYCS
isobutyric acid		chemical - endogenous non-mammalian				0.0217	ATP2A3
pentachlorophenol		chemical toxicant				0.0217	NQO1
boric acid		chemical drug				0.0217	MUC1
(E)-2-(2-quinolin-2-yl-vinyl)-benzene-1,4-diol		chemical reagent				0.0217	CAPN2
isovaleric acid		chemical - endogenous mammalian				0.0217	ATP2A3
3'-adenylic acid		chemical - endogenous mammalian				0.0217	TXNIP
allose		chemical - endogenous mammalian				0.0217	TXNIP
ferric citrate		chemical drug				0.0217	FTH1
IL1A		cytokine		1.738	bias	0.0219	ADORA2B,CA2,FTH1,HSD11B2,IER3,IL18,IL1R2,LGALS9,PDZK1IP1,PI3,PPARG
PLA2R1		transmembrane receptor				0.0223	CTSA,MGST1,SQOR
FABP4		transporter				0.0223	FABP5,PPARD,PPARG
BMPR1B		kinase				0.0223	CFD,ID3,PPARG
SL 327		chemical - protease inhibitor				0.0223	BBC3,CA12,MEF2C
sulindac sulfide		chemical drug		-0.221		0.0224	DYNLL1,GDF15,NQO1,PPARD,PRSS23
MBOAT7		enzyme				0.0228	DHCR24,ELOVL6
PPP1R15B		phosphatase				0.0228	NUPR1,PPARG
Gcn5l		group				0.0228	BBC3,TFF1
PLA2G1B		enzyme				0.0228	PPARD,PPARG
SLC9A1		ion channel				0.0228	CA2,HK2
PGK1		kinase				0.0228	MAP2K6,MYOF
terbutaline		chemical drug				0.0228	SCNN1B,SCNN1G
tyrphostin AG 1296		chemical drug				0.0228	CD14,CEACAM6
gefitinib		chemical drug				0.0228	CTSA,FGFR2,GCNT3,HSPB1,IL1R2,MAP2K6,PLAUR,PPARG,SLPI
LATS1		kinase		-1.982	bias	0.0231	CD14,CD24,KRT18,MUC1
KLF1		transcription regulator				0.0231	BSG,KCNN4,SERPINH1,SLC2A1
RNA polymerase II		complex				0.0232	CA12,CD14,CLDN3,DCTPP1,GDF15,HSD11B2,HSPA1A/HSPA1B,MEF2C,MICOS10,OASL,PPARG,TFF1
lithium chloride		chemical drug		1.937	bias	0.0236	ACAT2,B4GALT1,BSG,GDF15,MYB,MYLK,PPARG
NOD2		other		1.55	bias	0.0236	IER3,IL18,KLF2,MARCKSL1,MCOLN2
forskolin		chemical toxicant	Activated	2.613	bias	0.0238	ACTN1,ADM,ALDOA,B4GALT1,BAMBI,CD14,CD9,FGFR2,HK2,HSD11B2,HSD3B2,HSPA1A/HSPA1B,ID3,IER3,KRT18,LITAF,PDE4C,PLAGL1,PLPP1,SLC2A1,TFF1,THBS1,TM4SF1,TXNIP,UPP1
benzo(a)pyrene		chemical toxicant		0.293	bias	0.0238	BBC3,HK2,HSPA1A/HSPA1B,HSPB1,IER3,KLF2,MAP2K6,NQO1,SELENBP1,THBS1
LUCAT1		other				0.0245	GPX2,IER3,MGLL
TREX1	3.199	enzyme				0.0245	OAS1,OASL,RSAD2
methylnitronitrosoguanidine		chemical toxicant				0.0245	BBC3,CEACAM1,GDF15
arsenic		chemical toxicant				0.0245	FTH1,NQO1,TFF1
IRGM		enzyme	Inhibited	-2	bias	0.0246	IFITM1,OAS1,OASL,RSAD2
PLK1		kinase				0.0246	BBC3,GMNN,IER3,THBS1
H2AB3 (includes others)		other	Activated	2	bias	0.0246	BBC3,BIK,DHRS9,PDZK1IP1
resiquimod		chemical drug				0.0249	APOBEC3B,GDF15,HSPB1,IER3,IFITM1,IL18,MGLL,NLRC5,OAS1,OASL,PLSCR1,PRDX6
miR-1-3p (and other miRNAs w/seed GGAAUGU)		mature microRNA	Inhibited	-2.947	bias	0.0256	ARF3,ARHGEF18,BCKDHB,KCNJ2,NETO2,SH3BGRL3,SLC16A9,THBS1,TMSB10/TMSB4X
TRAF3		enzyme		-1.633	bias	0.026	ADM,GDPD3,PLCD3,PYGL,RSU1,SNRNP25
ARNTL		transcription regulator		1		0.0261	ADORA2B,ELOVL6,HK2,HMGCS2,NQO1
2,3,4,7,8-pentachlorodibenzofuran		chemical toxicant	Activated	2		0.0262	CYCS,HSPA1A/HSPA1B,NQO1,TMSB10/TMSB4X
FGFR2	3.533	kinase		1.314	bias	0.0263	AQP8,CA2,CA4,FGFR2,LAMA1,PITX2,PLAUR
AGN194204		chemical drug	Activated	2.985	bias	0.0265	ACAT2,CA2,EMP1,FNBP1,HK2,IL1R2,LGALS1,PARM1,PLAC8,PPARG
ADAMTS18		peptidase				0.0268	CLDN8,FGFR2,LAMA1
INHBB		growth factor				0.0268	GUCA2A,SULF2,THBS1
USP7		peptidase				0.0268	FABP1,PDE9A,PPARG
SENP1		peptidase				0.0268	CYCS,PPARG,TFF1
PLAGL1	2.063	transcription regulator				0.0268	CCL28,FABP1,PPARG
PD 123319		chemical drug				0.0268	CD24,CYBA,NOX1
NUP98-HOXA9		fusion gene/product				0.0268	HOXA10,HOXB5,HOXB6
1L-6-hydroxymethyl-chiro-inositol 2-(R)-2-O-methyl-3-O-octadecylcarbonate		chemical - kinase inhibitor				0.0269	GDF15,PPARG
SNHG11		other				0.0269	BSG,HK2
PLCL2		enzyme				0.0269	PPARD,PPARG
quizartinib		chemical drug				0.0269	ADM,CBS/CBSL
CAV3		enzyme				0.0269	KCNJ2,PPARG
CCNT1		transcription regulator				0.0269	SLC2A1,TFF1
KRIT1		other				0.0269	KLF2,THBS1
8-hydroxyeicosapentaenoic acid		chemical - endogenous mammalian				0.0269	FABP1,PPARG
TFAP2A		transcription regulator		-0.13		0.0273	CCL28,CENPX,PITX2,PLAUR,PPARD,PPARG,SMPD1
bromodeoxyuridine		chemical drug	Activated	2	bias	0.0279	BMP3,IFI27,IFITM1,OAS1
BMP2		growth factor		1.604	bias	0.0279	ATP2C2,BSG,CLDN3,FGFR2,ID3,MEF2C,PCSK6,PITX2,PPARG,SLC26A2
TBK1		kinase		0	bias	0.0282	APOBEC3B,IL18,OAS1,OASL,RSAD2,TSC22D1
captopril		chemical drug	Activated	2.219	bias	0.0288	GPX2,IER3,LGALS3,TMSB10/TMSB4X,UPP1
APC		enzyme		0.412		0.029	DHRS9,GLUL,HES2,HK2,ID3,PLA2G10,PPARD,THBS1
caspase		group				0.0292	CD14,GLUL,THBS1
TCF7L1		transcription regulator				0.0292	PPARG,SLC26A2,TFCP2L1
HISTONE		group				0.0292	CLN3,MUC4,SLPI
KDM5B		transcription regulator	Inhibited	-2.02	bias	0.0293	DHCR24,FABP5,FGFR2,GJB2,IGFBP2,SCNN1A,SPTSSA
phenethyl isothiocyanate		chemical drug				0.0294	BBC3,CAPN2,CASD1,GATD3A/GATD3B,MGST1,QSOX1
salirasib		chemical drug	Inhibited	-2	bias	0.0296	ADM,HDAC1,LGALS1,SLC2A1
NCOA2		transcription regulator	Activated	2.571	bias	0.0299	BCAS1,CFD,ELOVL6,MYB,NQO1,OASL,PPARG,TFF1
FOXA1		transcription regulator		-0.326		0.0299	AGR2,HK1,LEFTY1,MUC4,MUC5B,PPP1R14C,SLPI,TFF1
bisphenol A		chemical - endogenous mammalian		0.342	bias	0.0304	CFD,CTSL,HOXA10,HSPA1A/HSPA1B,PPARG,SCNN1G,SLC1A5,TFF1,THBS1
SATB1		transcription regulator		-0.788		0.0308	ACTN1,CEACAM1,GDF15,ID3,IL1R2,KLF2,SIPA1L2,VPS37B
sirolimus		chemical drug		-1.627	bias	0.0309	ADM,AGR2,BBC3,CDA,CFD,CYCS,FTH1,HK2,HMGCS2,KLF2,LDHB,LGALS3,MYB,PLAUR,PPARD,PPARG,PYGB,RAB9A,SLC1A5,SLC2A1,SLC6A9
BMP4		growth factor	Activated	2.376	bias	0.031	FGFR2,HK2,ID3,LAMA1,LEFTY1,NUPR1,PITX2,PPARD,PPARG,S100P
digoxin		chemical drug				0.0314	ADORA2B,PPARD
PAK4		kinase				0.0314	NOX1,PPARG
RNF40		enzyme				0.0314	PPARG,TFF1
MCL1		transporter				0.0314	CYCS,NQO1
HIF3A		transcription regulator				0.0314	PLAUR,SLC2A1
LMO4		transcription regulator				0.0314	PPARG,TFF1
IFNL4		cytokine				0.0314	OAS1,OASL
SERPINB5		other				0.0314	KRT18,SCNN1B
CDK7		kinase				0.0314	ANKRD37,TFF1
PA2G4		transcription regulator				0.0314	AGR2,GDF15
deoxycholate		chemical - endogenous mammalian				0.0314	CYCS,GJB2,GLUL,PLAUR
SFRP1		transmembrane receptor				0.0314	BIK,CD24,ELOVL6,KRT18
RNF2		transcription regulator				0.0314	GDF15,HOXA10,HOXB6,TEX11
SAFB		other				0.0314	BBC3,NUPR1,S100P,TFF1
carboplatin		chemical drug	Activated	2	bias	0.0314	GPX2,IER3,LGALS3,UPP1
UXT		transcription regulator				0.0317	B4GALT1,HUS1,KRT18
glutamine		chemical - endogenous mammalian		-0.655	bias	0.0318	BSG,FABP5,HK1,HSPA1A/HSPA1B,IGFBP2,SLC16A1
potassium chloride		chemical drug				0.0318	FGFR2,ID3,MEF2C,SCNN1A,TXNIP,UNC5B
FOXO1		transcription regulator		1.312	bias	0.0321	AIFM2,CA2,CYCS,ELOVL6,FABP5,FBXO32,HUS1,IER3,IL10RB,IL18,KLF2,MXI1,PLSCR1,PPARG,THBS1,TSPO,TXNIP
methapyrilene		chemical drug				0.0324	ALDOA,AMACR,CBS/CBSL,DBI,FABP1,HMGCS2,LGALS9B
SPI1		transcription regulator		1.51	bias	0.0326	CD14,CXCL14,FTH1,ID3,IFI27,IFITM1,IL18,IL1R2,MEF2C,MYB,OASL,RSAD2
MACROH2A1		other		1.342	bias	0.0331	HUS1,MAP2K6,PPARG,SLC2A1,TFF1
MEF2A		transcription regulator	Activated	2.219	bias	0.0331	KLF2,NLRC5,OAS1,RSAD2,SLITRK4
VEGFB		growth factor		-0.246		0.0333	BBC3,BIK,CA4,GPX2
SMARCB1		transcription regulator		1.912	bias	0.0339	CEACAM1,FGFR2,GJB2,GMNN,GSN,IFITM1,IGFBP2,OAS1,PPARG
E2F1		transcription regulator	Activated	2.313	bias	0.0341	AGR2,BBC3,CA2,CD9,CKB,DDAH2,DUT,FGFR2,GMNN,HSD11B2,ID3,MUC4,MYB,PPARG,SLC16A1,SLC22A18AS,THBS1,UGDH
plicamycin		chemical drug		-0.714	bias	0.0343	BBC3,GJB2,HSD11B2,MUC5B,PLAUR,PPP1R1B
BMS-690514		chemical drug				0.0343	BBC3,CYCS,PPARG
AHCY		enzyme				0.0343	KLF2,KRT18,MESP1
diallyl disulfide		chemical - endogenous non-mammalian				0.0343	GDF15,MUC5B,NQO1
IL22		cytokine		1.38	bias	0.0346	CYBA,FTH1,HSPB1,MUC1,MUC4,MUC5B,PI3
ciglitazone		chemical drug		1.307		0.0346	GSN,IGFBP2,LAMA1,LEFTY1,MUC1,NOX1,PPARG
FLT1		kinase		-0.447	bias	0.0346	CAPN2,DHCR24,HK1,MARCKS,THBS1
CXCL12		cytokine		1.386	bias	0.0348	CA2,CD14,CD9,IFI27,MAPRE3,MARCKS,NCK1,TFF1,THBS1
miR-124-3p (and other miRNAs w/seed AAGGCAC)		mature microRNA	Inhibited	-3.157	bias	0.0351	B4GALT1,CD59,DHCR24,ENDOD1,GSN,LDLRAP1,LGALS3,LITAF,SLC16A1,TNFRSF21
CASP8		peptidase				0.0352	BBC3,CD14,HDAC1,IL18
NKX3-1		transcription regulator				0.0352	CA12,CA2,STEAP1,VAV3
CYP1B1		enzyme		0		0.0352	ETHE1,IGFBP2,NQO1,ST3GAL4
VEGFA		growth factor	Activated	2.041	bias	0.0355	BCAT2,CEACAM1,CSTB,HK1,ID3,MEF2C,MYLK,NME1,THBS1,TMSB10/TMSB4X,TSPO,UNC5B
ADRB		group	Inhibited	-2.646	bias	0.0358	ACAT2,ENDOD1,GDF15,NQO1,OASL,RSAD2,SLC6A9
octanoic acid		chemical - endogenous mammalian				0.0361	PPARD,PPARG
TFAP2E		transcription regulator				0.0361	CCL28,IL18
GALNT6		enzyme				0.0361	MUC5B,TFF1
LIMS1		other				0.0361	RSU1,SLC2A1
JUP		other				0.0361	CDX1,NME1
PTPRE		phosphatase				0.0361	IL18,TSC22D1
NDRG2	1.463	other				0.0361	CD24,SLC1A5
PIK3CB		kinase				0.0361	HK1,SLC2A1
COL6A1		other				0.0361	AK1,ALDOA
NPFF		other				0.0361	ID3,SLC2A1
RALA		enzyme				0.0361	CD24,PLAUR
DEFB103A/DEFB103B		other				0.0361	DEFB1,IL18
ID4		transcription regulator				0.0361	BBC3,PPARG
amiloride		chemical drug				0.0361	PLAUR,SCNN1A
4-octyl itaconate		chemical reagent				0.0361	IL18,NQO1
growth factor		group				0.0361	GLUL,KLF2
PD173074		chemical reagent	Activated	2.236	bias	0.0362	LAMA1,NUPR1,PPARD,PPARG,S100P
ESRRG		ligand-dependent nuclear receptor		1.072	bias	0.0362	CCL28,CYCS,FBXO32,HK2,TFF1
TRAF2		enzyme		-1.109		0.0362	ADM,KLF2,PYGL,RSU1,SNRNP25
fluoxetine		chemical drug		1.387	bias	0.0362	FABP1,FGFBP1,NME1,PPP1R1B,WIPI1
TP73		transcription regulator		0.113	bias	0.0368	ADORA2B,BBC3,CKS2,CLMN,FGFR2,HSPA1A/HSPA1B,IER3,KIF22,LDHD,LRG1,MPZL2,NUPR1,PLCD3,THBS1,TSPAN1
TRIM24		transcription regulator		-1.664	bias	0.0369	CA2,GLUL,LGALS3,OAS1,OASL,PLAC8
SOX11		transcription regulator	Activated	2.611	bias	0.0369	CD24,CD9,HMGB3,LGALS9,LGALS9B,LGALS9C,MYO1B
STAT3		transcription regulator		1.744	bias	0.0369	ADM,CD9,CEACAM1,CTSL,HK2,HOXA10,IFI27,IFITM1,LDHB,MUC1,MXI1,MYB,NOX1,OAS1,OASL,PLA2G10,PLAGL1,PLAUR,PLSCR1,RSAD2,SLC2A1,THBS1
bardoxolone		chemical drug				0.0371	FTH1,NQO1,UGDH
MAP2K4		kinase		0.762	bias	0.0372	MEF2C,MUC5B,PPARD,PPARG
USF1		transcription regulator				0.0378	CBS/CBSL,CEACAM1,FBXO32,PIGR,TXNIP
MAPK7		kinase		1.982	bias	0.0378	DHCR24,ELOVL6,KLF2,MEF2C,NQO1
mycophenolic acid		chemical drug	Activated	2.236	bias	0.0378	ADM,CD59,CD63,ID3,USP53
EOMES		transcription regulator		0.896		0.0383	ADM,HOXA10,HOXA13,MAP2K6,MESP1,SATB2
GRIN3A		ion channel	Inhibited	-2.449	bias	0.0383	BMP3,CAMK1D,HDAC9,HNMT,LURAP1L,SLITRK4
TSLP		cytokine				0.0393	CD63,MUC5B,NME1,SLPI
HDAC5		transcription regulator				0.0394	HK2,HMGCS2,KLF2,MEF2C,PPARG
mir-15		microRNA		-1.231	bias	0.0394	HSPA1A/HSPA1B,MYB,OAS1,PLAUR,PPARG
POU2AF1		transcription regulator		1.057	bias	0.0394	B4GALT1,ID3,IFITM1,KCNN4,LGALS1
carbon tetrachloride		chemical toxicant		0.049	bias	0.0395	BMP3,FABP1,FKBP1A,GDF15,HSPB1,MGLL,NDRG2,NQO1,PPARD,PPARG
CGAS		enzyme				0.0399	OAS1,OASL,RSAD2
NGLY1		enzyme				0.0399	IFI27,OAS1,RSAD2
eplerenone		chemical drug				0.0399	CYBA,LGALS3,PPARG
RARB		ligand-dependent nuclear receptor		1.912	bias	0.04	CDX1,HOXA10,ID3,IFI27,IFITM1,PITX2,SLC26A3,SLC2A1
CST5		other		-0.632	bias	0.0406	ACAT2,ATP2C2,EPN3,GALNT5,ID3,MEF2C,NTHL1,PRKACB,PYGB,STEAP1,STN1
CD44		other	Activated	2.433	bias	0.0406	CD63,IL1R2,KCTD10,LGALS1,LGALS3,MYO1B,SPINK5,STEAP1,THBS1
SELENOS		other				0.041	CFD,PPARG
IDH2		enzyme				0.041	CLDN3,PPARG
PNN		other				0.041	BSG,GDF15
GLUL	3.456	enzyme				0.041	GLUL,SLC1A5
CAPN3		peptidase				0.041	FTH1,GPX2
SP2		transcription regulator				0.041	CEACAM1,SERPINH1
CRTC1		transcription regulator				0.041	CYCS,NQO1
MYH9		enzyme				0.041	HOXA13,HOXB13
ENPP2		enzyme				0.041	PPARG,SLC2A1
finerenone		chemical drug				0.041	LGALS3,SCNN1A
NUP98-KDM5A		fusion gene/product				0.041	HOXA10,MYB
NUP98-NSD1		fusion gene/product				0.041	HOXA10,MYB
isoquercitrin		chemical drug				0.041	ACAT2,HMGCS2
zalcitabine		chemical drug				0.041	EGLN2,SLC2A1
enalapril		biologic drug		0.152	bias	0.0411	CYBA,GPX2,HSPB1,IER3,LGALS3
5-N-ethylcarboxamido adenosine		chemical reagent		0		0.0411	ADM,ADORA2B,AQP8,HK2,THBS1,TXNIP
TNFSF10		cytokine		1.026		0.0411	CD14,FTH1,IFI27,IFITM1,SERPINH1,SLC2A1
norepinephrine		chemical - endogenous mammalian		1.67	bias	0.0411	ELOVL6,FTH1,GDF15,GMNN,PIGR,PLAGL1,PPARG,SLC2A1
HTT		transcription regulator				0.0417	ACAT2,ALDOA,AMACR,BBC3,BMP3,CA12,CA4,CD9,CYCS,GLUL,GSN,HOXB9,KCNJ2,LDHB,PFN1,PLAUR,PPARD,PPARG,PPP1R1B,PRKACB,SERPINH1,SLC2A1,TM4SF1
SOD1		enzyme				0.0423	ADORA2B,CA7,CD14,CKB,FTH1,HSPB1,KCNJ2,NETO2,PRDX6,RSAD2,SH3BGRL3
FOXO3		transcription regulator		1.303		0.0426	BBC3,FABP5,FBXO32,FGFR2,GLUL,GMNN,IER3,IL10RB,MEF2C,MXI1,NUPR1,TFF1,TXNIP
SBDS		other				0.0428	FBXO32,HOXA13,HOXB6,OPN3,PLAGL1
ETV4		transcription regulator				0.0429	B4GALT1,MUC4,MYB
COL5A1		other				0.0429	CNN2,LGALS1,LGALS3
MYL2		other				0.0429	HK1,HK2,LGALS1
CL 316243		chemical drug				0.0429	CKB,MGLL,SLC2A1
4-nitrobenzoic acid		chemical toxicant				0.043	SLC2A1
12 lipoxygenase		group				0.043	NOX1
EGFR ligand		group				0.043	MUC1
Tap		complex				0.043	HLA-G
glucose oxidase		group				0.043	SLC2A1
endrin		chemical toxicant				0.043	PPARG
hexadecanedioic acid		chemical - endogenous mammalian				0.043	FABP1
Rbp		group				0.043	PPARG
Smr3b/Vcsa2		other				0.043	ADORA2B
SFR1		transcription regulator				0.043	TFF1
SOCS7		other				0.043	PPARG
SLC33A1		transporter				0.043	IL18
STEAP1	2.202	transporter				0.043	PPARG
RETSAT		enzyme				0.043	PPARG
SLC9A9		transporter				0.043	FTH1
GSTZ1		enzyme				0.043	NQO1
PPP2R2D		other				0.043	PPARG
RANBP10		other				0.043	CD63
OSI-027		chemical drug				0.043	BBC3
USP50		peptidase				0.043	IL18
BCAS3		other				0.043	TFF1
METTL8		enzyme				0.043	PPARG
WDR1		other				0.043	IL18
RNF43		enzyme				0.043	GLUL
MLXIP	1.463	transcription regulator				0.043	TXNIP
STEAP2		enzyme				0.043	PPARG
FKRP		other				0.043	LAMA1
Myosin2		complex				0.043	PPARG
masitinib		chemical drug				0.043	DHCR24
HOTTIP		other				0.043	HOXA13
abexinostat		chemical drug				0.043	MUC4
Inflammasome (Nalp3, Asc, Casp1)		complex				0.043	IL18
MYO1C		enzyme				0.043	GSN
H3		other				0.043	HDAC1
ZNF224		transcription regulator				0.043	ALDOA
CELA1		peptidase				0.043	HSPA1A/HSPA1B
SLC16A1-AS1		other				0.043	SLC16A1
SCNN1G	26.62	ion channel				0.043	SCNN1A
CALU		other				0.043	GDF15
IGFALS		other				0.043	PPARG
SYNJ1		phosphatase				0.043	SLC2A1
mir-622		microRNA				0.043	PLAUR
miR-637 (and other miRNAs w/seed CUGGGGG)		mature microRNA				0.043	NUPR1
miR-411-5p (and other miRNAs w/seed AGUAGAC)		mature microRNA				0.043	TXNIP
miR-431-5p (and other miRNAs w/seed GUCUUGC)		mature microRNA				0.043	EHF
mir-331		microRNA				0.043	PLAUR
EDF1		transcription regulator				0.043	MEF2C
NUBP1		other				0.043	FTH1
NU 7442		chemical drug				0.043	APOBEC3B
DLEU2		other				0.043	PRKACB
NOXO1	1.607	other				0.043	NOX1
GDF3		growth factor				0.043	PCSK6
VPS35		transporter				0.043	PPARG
HPS1		other				0.043	LGALS3
MED23		transcription regulator				0.043	TFF1
CCT5		other				0.043	BBC3
PLEKHA1		other				0.043	SLC2A1
PCSK6	1.847	peptidase				0.043	LEFTY1
CA2	4.451	enzyme				0.043	CA4
DDX24		enzyme				0.043	BBC3
ADAMTS13		peptidase				0.043	LGALS3
COMP		other				0.043	LGALS3
DMPK		kinase				0.043	FXYD1
CREB5		transcription regulator				0.043	PPARG
LRP1B		transmembrane receptor				0.043	NCEH1
TIMM50		phosphatase				0.043	HSD3B2
ICAM3		transmembrane receptor				0.043	PPARG
PLEKHA2		other				0.043	SLC2A1
GAB3		other				0.043	OAS1
LAMP5-AS1		other				0.043	HOXA10
CK-666		chemical reagent				0.043	IL18
PIGA		enzyme				0.043	CD59
Gm12250		other				0.043	IL18
Bhlhe41		transcription regulator				0.043	CENPX
Nedd4		enzyme				0.043	THBS1
H3-4		other				0.043	TFF1
HUS1	1.029	kinase				0.043	BBC3
GSK343		chemical reagent				0.043	HSD11B2
indotecan		chemical drug				0.043	SLC2A1
parmodulin 2		chemical reagent				0.043	HK1
8-aminoadenosine		chemical reagent				0.043	SLC2A1
phenoxyacetic acid		chemical reagent				0.043	MYB
dinophysistoxin 1		chemical toxicant				0.043	CEACAM1
butyrine		chemical - endogenous mammalian				0.043	MYB
talniflumate		chemical drug				0.043	GCNT3
oxazepam		chemical drug				0.043	TSC22D1
gliclazide		chemical drug				0.043	SLC2A1
pralnacasan		chemical drug				0.043	IL18
SET-NUP214		fusion gene/product				0.043	HOXA10
E2f-Dp1		complex				0.043	PPARG
Alocasia cucullata root extract		chemical reagent				0.043	CD14
gamma tocopherol		chemical drug				0.043	PPARG
3-hydroxyflavone		chemical - endogenous non-mammalian				0.043	HSPA1A/HSPA1B
KT 5926		chemical drug				0.043	CD14
hexanoic acid		chemical - endogenous mammalian				0.043	ATP2A3
oleylamide		chemical - endogenous mammalian				0.043	PPARG
3-O-methylglucose		chemical reagent				0.043	TXNIP
prostaglandin D2		chemical - endogenous mammalian		1.922	bias	0.0435	HSPA1A/HSPA1B,MUC5B,PLAUR,PPARG
EHMT2		transcription regulator		1.067		0.0435	HSD11B2,PKIB,SCNN1A,TFF1
HIC1		transcription regulator		-1		0.0435	ADORA2B,CA12,CA2,CXCL14
OGA		enzyme		1.291		0.0437	AIFM2,CAMK1D,CD14,CD24,CEACAM1,FGFBP1,GLUL,GNE,GSN,HIGD1A,IL18,MGLL,PLCE1,PYGL,THBS1
IFNA2		cytokine	Activated	2.757	bias	0.0443	CEACAM1,IFI27,IFITM1,IFT57,IL10RB,OAS1,OASL,PLSCR1,RSAD2,TREX1
TERT		enzyme				0.0445	AMACR,CD24,GSN,HOXB6,KRT18,PRSS23,RAB9A
cardiotoxin		chemical - other				0.0453	BIK,GMNN,GSN,IL10RB,IL18,LRG1,PIGR,PLAGL1,THBS1,TSC22D1
GATA3		transcription regulator		-0.573		0.0453	ADM,BHLHE41,BIK,ELOVL6,GLUL,PPARD,PPARG,SLC2A1,SLPI,TFF1
PTP4A1		phosphatase		1.231	bias	0.0456	ACTN1,ALDOA,FKBP1A,HSPA1A/HSPA1B,NCK1,NME1
BTK		kinase				0.0456	BBC3,CTSA,EMP1,FABP5,IFITM1,IL18
SIN3A		transcription regulator				0.0458	FBXO32,MXI1,TFF1,TXNIP
PTGES		enzyme				0.0458	CXCL14,CYBA,NOX1,PPARG
docosahexaenoic acid		chemical drug		-1.211	bias	0.0458	CYCS,ELOVL6,HK2,PPARG,SERPINH1,SLC2A1,SMPD1,THBS1
deferasirox		chemical drug				0.0459	ANKRD22,PPARG,SULF2
SS18		transcription regulator				0.0459	FAM43A,FGFR2,SLC16A3
UBE2I		enzyme				0.0459	PPARG,SCNN1A,SLC2A1
histone deacetylase inhibitor		chemical drug				0.0459	GSN,MYB,TXNIP
RORA		ligand-dependent nuclear receptor				0.046	AQP8,DHCR24,ELOVL6,IL18,MUC5B,PRDX6,SELENBP1,SULF2,USP53
H1-2		other				0.0462	HSPA1A/HSPA1B,IER3
ATG16L1		enzyme				0.0462	AOAH,IL18
MEL T1		chemical - kinase inhibitor				0.0462	C1QBP,HSPA1A/HSPA1B
GFAP		other				0.0462	KCNJ2,LAMA1
DGAT1		enzyme				0.0462	PPARD,PPARG
glyburide		chemical drug				0.0462	PPARG,SLC2A1
reserpine		chemical drug				0.0462	ADRA2A,IL18
rebamipide		chemical drug				0.0462	MUC1,MUC4
NR4A3		ligand-dependent nuclear receptor		1.484	bias	0.0464	BBC3,HSD3B2,MEF2C,NQO1,SLC39A8
BRD4		kinase	Activated	2.214	bias	0.0472	ANKRD37,DCTPP1,MYB,NME1,NQO1,SLC16A9,THBS1
N-acetyl-L-cysteine		chemical drug		-1.706	bias	0.0474	ADM,ADORA2B,BSG,CYBA,FBXO32,HK2,NQO1,PLAUR,SLC16A1,TXNIP
miR-17-5p (and other miRNAs w/seed AAAGUGC)		mature microRNA	Inhibited	-2.236	bias	0.0483	BAMBI,C9orf152,PPARG,S100P,TXNIP
SAMSN1		other	Activated	2.236	bias	0.0483	HDAC1,IL18,OASL,RSAD2,TSC22D1
BCR-ABL1		fusion gene/product		1.982	bias	0.0483	HK1,HK2,MYB,SLC1A5,SLC2A1
4-hydroxytamoxifen		chemical drug		0.155	bias	0.0483	CA2,DYNLL1,IER3,S100P,SLC2A1,SLC39A8,TFF1,TM4SF1
KRT14		other				0.0491	CXCL14,GJB2,KRT18
SLC16A2		transporter				0.0491	MARCKSL1,SLC16A1,SLC16A3
SN-38		chemical drug				0.0491	APOBEC3B,GDF15,HK2
tributyltin		chemical reagent		1.951		0.059	CA2,CYCS,ELOVL6,PARM1,PPARG,THBS1
ZBTB16		transcription regulator	Inhibited	-2.138		0.11	CD14,HSD3B2,ID3,KLF2,ME3,SLC2A1,TSC22D1,UGP2
MYCN		transcription regulator	Activated	2.126		0.115	ALDOA,CKAP4,EMP1,FBXO32,FGFR2,HK2,LGALS1,MXI1,NME1,SLC16A1,SLC2A1
CFTR		ion channel		-1.982		0.129	CA4,CAPG,GPX2,LRG1
TAZ		enzyme	Activated	2.219		0.287	HUS1,MYOF,PRSS23,SLC2A1,THBS1,TRIM31,UGDH,UPP1
HNF4A		transcription regulator	Activated	2.177		0.299	ACOT13,ACTN1,AMACR,AQP8,CAPN8,CBS/CBSL,CEACAM1,CKS2,CLDN3,CTSA,EGLN2,FABP1,FTH1,FUT3,GATD3A/GATD3B,GDF15,GGT6,GJB2,GPX2,GSN,H2BC5,HLA-G,KIF22,LBHD1,LGALS3,LSR,MGST1,MPZL2,MUC4,MYL6,NCK1,NLN,NME1,NTHL1,NVL,PKP2,PLSCR1,PPARD,PPARG,PYGL,RSAD2,RSU1,SGK2,SH3PXD2A,SLC22A18AS,SLC38A1,SLPI,SPTSSA,SQOR,SYTL4,TXNIP
DNMT3A		enzyme	Inhibited	-2		0.397	MUC4,NQO1,PPP1R14C,SERPINH1,TSC22D1
corticosterone		chemical - endogenous mammalian		1.982		0.402	CYBA,GLUL,PPARG,PYGL
THRB		ligand-dependent nuclear receptor	Activated	2		0.418	CFD,GSN,IGFBP2,NME1,PITX2,PPARG,TCEA3
