# Supplementary material for: Bile acid-dependent transcription factors and chromatin accessibility determine regional heterogeneity of intestinal antimicrobial peptides
Source: Nat Commun. 2023 Aug 22;14:5093. doi: 10.1038/s41467-023-40565-7 (PMC10444805; doi:10.1038/s41467-023-40565-7)
Supplement: Supplementary file 7 — Supplementary Data 4 [file 41467_2023_40565_MOESM7_ESM.xlsx]

## Sheet: (a) In vivo-BATFs-knock
BATFs	Data types	Treatment protocol	Tissue	Species/background	genotype/variation	Platforms	Data Availability
Nr1h4(Fxr)	Gene expression data	Mice in which Fxr was ablated in the intestine (Fxr-intKO), the liver (Fxr-livKO), or in full body (Fxr-totKO) were engineered. Fxr-floxed mice were used as controls. Colon tissue of 3 mice per group were used to evaluate changes in gene expression derived from selective Fxr ablation.	Colon tissue	Mouse;C57BL/6J	(1) Nr1h4-floxed (Control) (2) Vill-Cre; Nr1h4-floxed (Nr1h4-intKO) (3) Alb-Cre; Nr1h4-floxed (Nr1h4-livKO) (4) Nr1h4-KO (Nr1h4-totKO)	Illumina NextSeq 500	GEO:GSE163157
Vdr	Gene expression data	Use three different male mouse models including VDR KO mice and transgenic mice with hVDR only expressed in the distal intestine (KO/VDR-Tg). All the mice which are C57BL6J background will be raised until 2-3 months old with standard chow diet (n=3 mice per genotype group).	Epithelium of ileum and colon	Mouse;C57BL/6J	(1) Villin-CreERT2 VDR f/f (2) Villin-CreERT2 VDR f/f; CDX2-VDR transgenic	Illumina NextSeq 500	ENA:PRJNA605550

## Sheet: (b) In vivo-BATFs-ligands
BATFs	Data types	Treatment protocol	Tissue	Species/background	genotype/variation	Platforms	Data Availability
Nr1h4(Fxr)	Gene expression data	4 WT mice on chow and 4 WT mice on chow supplemented with FXR agonist PX20606 (PX) compound 10mg/kg/day for 2 weeks. Small intestine (proximal and distal) were collected from all 8 mice.	Proximal and distal small intestine	Mouse;C57BL/6J	WT	Illumina MouseWG-6 v2.0 expression beadchip	GEO:GSE74101
Vdr	Gene expression data	Use three different male mouse models including VDR KO mice and transgenic mice with hVDR only expressed in the distal intestine (KO/VDR-Tg). All the mice which are C57BL6J background will be raised until 2-3 months old with standard chow diet (n=3 mice per genotype group). Compared to the KO/VDR-Tg mice without any injection, the same type of mice will be administered 1 ng/g bw 1,25(OH)2D3 at 48…	Epithelium of ileum and colon	Mouse;C57BL/6J	(1) Villin-CreERT2 VDR f/f (2) Villin-CreERT2 VDR f/f; CDX2-VDR transgenic	Illumina NextSeq 500	ENA:PRJNA605550
Nr1h3(Lxr)	Gene expression data	Synthetic LXR ligand GW3965 (Sigma-Aldrich) was suspended in 0.5% carboxymethyl cellulose and was orally administered twice weekly at 1 mg/kg/day for the last 5 weeks in the 10-week period following intestinal resection (small bowel resection; SBR) to floxed control of ABCA1. The ileum tissue was isolated and RNA was isolated by RNeasy Mini Kit (Qiagen). The isolated RNA samples were sequenced on…	Ileum tissue	Mouse;C57BL/6J	Abca1 fl/fl	Illumina NovaSeq 6000	ENA:PRJNA705703

## Sheet: (c) In vitro-Bile acids
Bile acids	Data types	Treatment protocol	Tissue	Species/background	genotype/variation	Platforms	Data Availability
CDCA, CA, DCA and DMSO	Gene expression data	The proximal small intestine of male mouse was isolated and dissected lengthwise, then the bowel segment was cut into 5 mm pieces. After washing in PBS, bowel fragments were incubated in chelation buffer (containing 2 mmol/L EDTA and 10 mmol/L HEPES) and shaken on a rocking platform for 30 minutes (4℃, 100rpm). Then, bowel pieces were resuspended in clean PBS and pipetted several times to isolate…	Duodenum organoids	Mouse;C57BL/6J	WT	Illumina Novaseq 6000	This work
Bile acid pools with various compositions	Gene expression data	Primary ileal organoids were treated with vehicle or a designer bile acid pool for 24h. 4 distinct bile acid pools were used, which varied based on the species we modeled (human or mouse) and the proportion of 12a-hydroxylated bile acids (10% or 90%). 3 samples from each treatment group were submitted for RNA sequencing.	Ileal organoids	(1) Human (2) Mouse;C57BL/6J	(1) Not applicable (human) (2) WT	Illumina HiSeq 2500	GEO:GSE144398
