# Supplementary material for: Bile acid-dependent transcription factors and chromatin accessibility determine regional heterogeneity of intestinal antimicrobial peptides
Source: Nat Commun. 2023 Aug 22;14:5093. doi: 10.1038/s41467-023-40565-7 (PMC10444805; doi:10.1038/s41467-023-40565-7)
Supplement: Supplementary file 9 — Source Data [file 41467_2023_40565_MOESM9_ESM.xlsx]

## Sheet: Figure1
Fig.1a
	PCW	Proximal SI	Distal SI	Colon	tHIO
Prental and tHIO	6	1065	1055	715	0
	7	1630	938	505	0
	8	1030	1800	188	1440
	9	4786	4204	1978	0
	10	3664	4991	2214	0
	11	1511	2677	802	0
	12	551	1168	3148	1724
	13	0	3020	2983	0
	14	455	279	295	0
	15	1757	3775	2789	0
	16	2884	4328	2426	0
	17	410	1616	2532	0
	18	414	655	956	0
	19	507	475	1368	0
	20	0	477	753	0
	22	0	458	1082	0
		Proximal SI	Duodenum	Jejunum	Distal SI	Appendix	Colon	Rectum
Postnatal	All	0	24673	20829	160909	5829	246751	120895
	Normal	0	24673	20829	48664	5829	143053	20611
	CD	0	0	0	112245	0	0	0
	UC	0	0	0	0	0	103698	100284
	Mouse	0	0	0	64251	0	63605	0
Fig.1c
Healthy adult		Duodenum	Jejunum	Ileum	Appendix	Colon	Rectum
	Stem cell	0.0254	0.0226	0.1346	0.0487	0.0232	0.0372
	TA	0.0278	0.0226	0.004939	0.1089	0.076	0.0631
	Immature enterocytes	0.5306	0.4772	0.1673	0.5638	0.3587	0.5068
	APOA1+Enterocytes	0.3084	0.3608	0.4667	0	0	0
	CA1+Enterocytes	0	0	0.0006	0.1475	0.2768	0.163
	BEST4+enterocytes	0.0156	0.0577	0.0253	0.0084	0.0591	0.0497
	PI3+enterocytes	0	0	0	0.001	0.0038	0.006
	IGKC+Enterocytes	0	0	0	0.0458	0.0476	0.0544
	Microfold cells	0	0	0.0055	0.0154	0.0048	0.0204
	Enteroendocrine cells	0.008	0.0147	0.0135	0.0117	0.0102	0.0163
	Tuft cells	0.01	0.0137	0.0081	0.0088	0.0123	0.0042
	Goblet cells	0.0205	0.0226	0.0903	0.0313	0.1273	0.0788
	Paneth cells	0.0019	0.0059	0.0813	0	0.0001	0
	PGC+mucous cells	0.0515	0.0023	0.002	0	0	0
Fetal		Proximal SI	Ileum	Colon
	Stem cell	0.1034	0.1201	0.0333
	TA	0.1592	0.1468	0.1451
	Immature enterocytes	0.355	0.1742	0.3288
	APOA1+Enterocytes	0.2781	0.4317	0.1895
	CA1+Enterocytes	0	0.0007	0.1758
	BEST4+enterocytes	0.0129	0.0153	0.0341
	PI3+enterocytes	0	0	0.0002
	IGKC+Enterocytes	0	0	0.0132
	Microfold cells	0	0.0019	0.003
	Enteroendocrine cells	0.0504	0.0407	0.0308
	Tuft cells	0.0015	0.002	0.0025
	Goblet cells	0.0342	0.0454	0.0438
	Paneth cells	0.0032	0.0208	0
	PGC+mucous cells	0.0021	0.0004	0
HIO		tHIO
	Stem cell	0.3499
	Immature enterocytes	0.116
	Enterocytes	0.1662
	BEST4+enterocytes	0.0076
	Enteroendocrine cells	0.0133
	Goblet cells	0.0066
	PGC+mucous cells	0.1062
	Basal like cells	0.2054
	Ciliated like cells	0.0288
Fig.1d
Mouse		Ileum	Colon
	Stem cell	0.1067	0.1258
	TA	0.2795	0.1332
	Immature enterocytes	0.1216	0.1697
	Apoa1+Enterocytes	0.2661	0
	Aqp8+colonocyte	0	0.1326
	Fcgbp+colonocytes	0	0.0826
	Microfold cells	0.0007	0.0025
	Enteroendocrine cells	0.017	0.0256
	Tuft cells	0.008	0.0109
	Immature goblet cells	0	0.2503
	Goblet cells	0.0779	0.0669
	Paneth cells	0.1225	0

## Sheet: Figure2
Fig.2f
	Duodenum	Jejunum	Ileum
Stem cell	0.025401	0.022562	0.134639
Paneth cell	0.001909	0.005862	0.081265
Fig.2j
	Proximal SI	Distal SI	LI
T and ILCs	0.1663	0.2634	0
B and Plasma cells	0.0964	0.1886	0.0005
Myeloid cells	0.0865	0.3811	0
Megakaryocytes and Mast cells	0.0337	0.1538	0

## Sheet: Figure3
Fig.3g
Ileum
	Ileum_KO	Ileum_KO.1	Ileum_KO.2	Ileum_KO.3	Ileum_Cdx2-TG_untreated	Ileum_Cdx2-TG_untreated.1	Ileum_Cdx2-TG_untreated.2
Reg3b	15720.4	15834.1	7094.9	18891.5	37785.2	18807.2	31514.5
Reg3g	6677.49	6985.68	2562.87	7812.74	20156.9	6652.41	14245.9
Wfdc2	0.833292	0.852342	2.96232	0.964247	1.91183	1.21825	0.948584
Colon
	Colon_KO	Colon_KO.1	Colon_KO.2	Colon_KO.3	Colon_Cdx2-TG_untreated	Colon_Cdx2-TG_untreated.1	Colon_Cdx2-TG_untreated.2	Colon_Cdx2-TG_untreated.3
Reg3b	103.682	409.754	306.394	193.502	551.303	259.692	1137.43	1168.67
Reg3g	33.1773	81.8905	95.246	71.0155	152.23	81.2023	163.199	343.496
Wfdc2	217.523	329.074	269.142	313.197	658.681	599.315	54.2971	204.934
Fig.3h
	Fxr-fl/fl(colon)	Fxr-fl/fl(colon)	Fxr-fl/fl(colon)	Fxr-intKO(colon)	Fxr-intKO(colon)	Fxr-intKO(colon)
Lyz1	2.53782	1.0268	3.09768	0.75752	0.59173	1.02539
Defa24	2.84276	1.0679	1.65978	0	0	0
Reg3b	172.476	415.578	268.109	122.359	104.35	78.1765
Reg3g	34.769	66.8762	31.8138	19.5298	28.0168	10.6147

## Sheet: Figure4
Fig.4b
FXR agonist	chow				chow+PX20606
	sample1	sample2	sample3	sample4	sample5	sample6	sample7	sample8
Fabp6	387.9	171.6	492.5	280.3	13829	14421.1	12838.5	12894.2	4.45493e-08
LXR agonist	chow			chow+GW3965
	sample1	sample2	sample3	sample4	sample5	sample6
Abcg5	23.0069	20.9462	20.1065	118.611	124.935	93.4253
VDR agonist	chow			chow+1,25(OH)2D3
	sample1	sample2	sample3	sample4	sample5	sample6
Cyp24a1	0.098743	0.175826	0.004006	1.9519	5.66497	9.84512
Fig.4c	chow				chow+PX20606
	sample1	sample2	sample3	sample4	sample5	sample6	sample7	sample8
Defa20	855.6	586.4	647.8	1023.7	586.6	3162.7	749.8	288.7
Defa21	103.7	95.3	100.1	108.1	97.5	144.5	101.8	95
Reg3b	13544.1	879.9	2235.8	685.9	7125.1	10960.4	2450.1	5794.4
Reg3g	558.4	129.4	218.5	147.4	673	681.7	262.5	428.1
Fig.4d	chow			chow+GW3965
	sample1	sample2	sample3	sample4	sample5	sample6
Defa17	37.2015	32.4585	27.2709	103.631	119.295	31.13
Defa20	74.8907	100.553	155.068	268.135	392.84	50.231
Defa24	128.873	131.54	123.319	279.634	264.078	59.294
Reg3b	5050.25	5309.22	5076.93	4100.41	3999	2614.21
Reg3g	2549.41	2615.77	2504.87	1578.27	1616.2	1029.13
Fig.4e	chow			chow+1,25(OH)2D3
	sample1	sample2	sample3	sample4	sample5	sample6
Defa17	978.255	1128.12	5073.95	3112.13	3953.41	3281.62
Defa20	1696.01	8958.76	21055.6	21767.4	21652.8	8923.44
Reg3b	37785.2	18807.2	31514.5	19907.1	15287.1	30821.9
Reg3g	20156.9	6652.41	14245.9	9014.61	7199.38	17974.4
Fig.4f
	Vehicle	Vehicle	Vehicle	Bile acid mix, human, 10% 12HBA	Bile acid mix, human, 10% 12HBA	Bile acid mix, human, 10% 12HBA	Bile acid mix, human, 90% 12HBA	Bile acid mix, human, 90% 12HBA	Bile acid mix, human, 90% 12HBA	Bile acid mix, mouse, 10% 12HBA	Bile acid mix, mouse, 10% 12HBA	Bile acid mix, mouse, 10% 12HBA	Bile acid mix, mouse, 90% 12HBA	Bile acid mix, mouse, 90% 12HBA	Bile acid mix, mouse, 90% 12HBA
Reg3a	171.893	175.066	174.853	111.927	128.043	129.389	152.126	168.301	159.72	52.9595	48.5787	49.668	91.9508	115.744	111.098
Reg3b	2074.58	2057.56	1908.06	565.202	660.78	598.188	652.526	683.951	633.265	979.178	1072.28	1130.37	469.469	471.222	598.06
Reg3g	1199.59	1178.67	1248.4	734.573	713.468	714.853	1023.66	962.866	943.564	232.192	259.637	252.615	468.29	536.041	522.194
Defa17	75.8673	52.2161	78.8906	118.501	101.674	118.448	117.439	105.051	147.67	48.4304	59.2265	83.0107	141.032	167.807	140.876
Defa21	32.4691	41.5901	54.7143	75.1146	59.8872	91.3095	59.0456	63.5191	41.4848	92.0242	75.8304	92.6122	67.8353	68.347	72.4688
Defa22	59.1762	41.1285	84.6004	110.663	113.063	108.974	87.6444	100.378	89.3668	115.645	132.088	110.656	75.6951	105.903	88.8238
Fig.4g, h
	DMSO	DMSO.1	DMSO.2	CDCA	CDCA.1	CDCA.2	DCA	DCA.1	DCA.2	CA	CA.1	CA.2
Fgf15	1.88015	1.92675	1.72143	14.139	14.1201	34.724	27.0863	24.7031	29.8586	9.60782	7.40634	11.8744
Fabp6	1.29501	2.31422	0.971298	164.006	197.367	755.45	1481.29	1653.01	1099.99	305.676	138.427	275.502
Reg3b	204.474	125.091	199.828	111.367	112.611	269.583	173.805	162.134	183.802	181.624	125.064	188.957
Reg3g	197.738	154.585	220.954	139.953	143.86	253.907	198.912	191.008	199.258	184.08	159.248	193.219
Defa17	609.207	760.491	1393.95	1415.1	924.235	716.694	540.845	379.809	469.697	657.673	778.167	688.362
Defa24	3113.64	2851.22	4732.03	4548.56	3221.04	3204.63	2499.2	2147.37	2247.71	3201.17	3221.4	3327.3
Lyz1	337.154	281.88	528.087	348.8	247.851	233.126	177.972	171.698	164.444	295.099	292.172	295.645
Mmp7	51.0379	45.3972	97.59	72.1452	47.5448	40.1128	19.3031	20.2755	24.6124	50.3686	49.5223	48.2643
Fig.4i
	CDCA	CDCA.1	CDCA.2	DCA	DCA.1	DCA.2	CA	CA.1	CA.2	DMSO	DMSO.1	DMSO.2
Lgr5	75.3217	64.8178	43.9461	27.4567	28.2116	31.9286	39.3706	56.8758	48.1746	52.2574	67.6038	84.1196
Olfm4	273.734	244.682	77.5026	16.0988	14.1608	17.7478	87.7637	159.174	83.8499	160.844	346.35	445.861
Top2a	141.189	126.788	95.7197	59.0212	56.229	69.3085	106.857	110.686	107.936	113.707	135.403	155.01
Cenpp	9.77563	8.49289	8.32187	4.23175	4.32018	4.90294	6.65838	6.78864	8.52946	8.68302	8.14887	11.5427
Muc2	27.1285	24.3313	30.3347	29.0607	26.8533	24.7867	50.017	37.2893	47.5124	34.931	29.5132	39.119
Tff3	1911.05	1486.7	1647	1602.74	1680.94	1566.58	2511.88	2229.04	2252.96	1931.91	1643.83	2328
Zg16	37.3351	47.2542	55.9142	55.8784	57.5222	57.3597	170.764	131.491	136.739	86.926	90.9908	51.2151
Ang4	236.096	148.938	149.667	85.5824	79.2382	81.7262	216.088	199.47	219.305	210.01	159.964	379.397
Mmp7	72.1452	47.5448	40.1128	19.3031	20.2755	24.6124	50.3686	49.5223	48.2643	51.0379	45.3972	97.59
Defa24	4548.56	3221.04	3204.63	2499.2	2147.37	2247.71	3201.17	3221.4	3327.3	3113.64	2851.22	4732.03
Chga	149.626	147.226	122.301	134.124	129.297	121.357	153.766	133.922	135.468	128.486	126.047	140.19
Chgb	556.531	548.09	453.168	442.6	409.404	383.007	582.219	504.823	551.727	504.494	509.863	584.419
Neurod1	8.0783	8.93911	8.19992	9.65015	6.73915	7.03524	10.0576	8.89797	9.65548	9.97206	8.1018	8.65079
Dclk1	1.13228	1.12259	1.42297	0.768506	0.984385	1.20449	1.7677	1.5327	1.19816	1.64129	1.78897	1.82887
St18	1.48498	0.84918	0.70903	0.586636	0.602915	0.602952	0.858153	1.01849	1.87037	0.831077	1.23548	1.28857
Dgki	0.019771	0.058353	0.080897	0.053057	0	0	0.048406	0.078365	0.08083	0	0.11189	0.155492
Aldob	924.975	910.195	1390.12	2439.58	2496.66	2105.71	1967.3	1281.76	1646.34	1533.8	956.096	1515.91
Apoa1	62.0367	75.27	169.514	341.664	380.825	269.165	252.762	166.293	198.964	153.734	80.1392	76.8877
Ace2	48.8258	52.7537	123.521	210.198	216.145	181.564	132.074	96.1339	137.277	118.455	50.9561	58.0066
Slc5a1	161.754	157.659	232.161	367.733	385.585	311.658	291.919	206.683	246.058	218.731	145.248	202.279
Ctnnb1	383.06	339.226	320.797	310.564	310.785	311.591	344.453	356.986	360.677	381.236	356.736	423.264
Tcf4	2.70128	2.56982	1.79956	1.58517	1.63506	1.72766	2.13032	2.27089	2.68378	2.33261	2.22536	2.34798
Tcf7	9.89474	8.17024	4.88625	3.39139	2.8388	3.2715	4.7557	6.561	5.99003	5.48287	6.7168	8.84787
Sox9	14.8704	12.031	8.09402	3.86207	4.0819	4.20651	9.20633	10.8925	8.93825	10.701	14.3319	19.4032
Ascl2	9.27245	8.00831	3.29999	0.647943	1.07035	0.850494	4.65619	6.34291	3.41109	3.38751	8.70481	9.60329

## Sheet: Figure5
Fig.5a, b
	liver.1	liver.2	liver.3	liver.4	liver.5	ileum.1	ileum.2	ileum.3	ileum.4	ileum.5	ileum.6	ileum.7	ileum.8	colon.1	colon.2	colon.3	colon.4															colon		colon
NR1H4	62.6417	53.1265	60.3622	52.692	54.7399	18.2569	111.943	26.3844	24.6945	104.835	28.2388	20.6251	34.6675	3.01009	1.32743	14.4827	1.55935															0		0
NR1H3	31.4258	47.3007	37.2676	40.5972	35.91	71.5115	63.7897	53.7701	55.0598	64.5096	51.4936	82.548	50.2378	13.3839	21.261	20.9881	21.8662															0		0
VDR	0.878666	0.385776	0.600921	0.576104	0.666969	54.2117	60.8008	71.6046	74.5897	69.0403	66.1448	56.6489	66.5029	28.7477	31.2581	47.7213	34.0579															0.686135		0.131109
DEFA5	0	0	0	0	0	18335.1	17076.4	19711.5	19957.1	17213	21559.7	18435.7	21357.6	68.9272	0	8.66812	0															8.9283		11.4152
REG3G	0	0	0	0	0	0.956536	4.246	7.93133	6.98023	4.33206	12.9307	2.03101	6.19261	0.226347	0	0	0															0		0.021994
WFDC2	0	2.05385	0.615462	0.507043	1.74578	7.71826	5.49283	13.1301	12.7966	5.76828	7.02301	5.25979	7.11259	358.462	116.029	161.183	100.009															0		10.3617

## Sheet: FigS3
Fig.S3g
	duodenum.1	duodenum.2	duodenum.3	duodenum.4	ileum.1	ileum.2	ileum.3	ileum.4	ileum.5	ileum.6	ileum.7	ileum.8
LYZ	6145.62	2104.04	5998.7	2101.29	1510.33	1364.12	1389.6	1364.45	1373.71	2330.35	1467.4	2328.97

## Sheet: FigS8
Fig.S8c	Control-1	Control-2	Control-3	NR1H4-KO-1	NR1H4-KO-2	NR1H4-KO-3
Defa17	0	0	1.14491	0	0	0
Defa2	10.1598	0	0	0	0	0
Defa20	0	0.12891	0	0	0	0
Defa21	1.66144	0	1.33845	0	0	0
Defa22	2.60671	0	1.32512	0	0	0
Defa23	2.68378	0	0	0	0	0
Defa24	2.84276	1.0679	1.65978	0	0	0
Lyz1	2.53782	1.0268	3.09768	0.75752	0.59173	1.02539
Lyz2	16.2713	33.7467	32.7054	25.1209	14.5212	19.3418
Prss2	0	0	0	0	0	0
Reg3b	172.476	415.578	268.109	122.359	104.35	78.1765
Reg3g	34.769	66.8762	31.8138	19.5298	28.0168	10.6147
Dmbt1	985.58	596.66	1078.3	716.071	1147.56	1103.28
Leap2	0	0	0	0	0	0
Pla2g2a	1.83246	0.780113	5.79944	1.20022	4.20403	0.662091
Wfdc2	399.075	223.794	431.731	209.11	295.791	180.58
Lypd8	5273.02	2575.41	6441.39	3282.34	4331.76	4662.78
Defb1	0	0	0	0	0	0
Ccl20	2.54058	0.894059	3.89884	1.50045	1.11618	3.17772
Fig.S8d
Ileum	Ileum_KO	Ileum_KO.1	Ileum_KO.2	Ileum_KO.3	Ileum_Cdx2-TG_untreated	Ileum_Cdx2-TG_untreated.1	Ileum_Cdx2-TG_untreated.2
Reg3b	15720.4	15834.1	7094.9	18891.5	37785.2	18807.2	31514.5
Reg3g	6677.49	6985.68	2562.87	7812.74	20156.9	6652.41	14245.9
Leap2	9.92073	26.4848	20.8248	4.90009	9.19795	30.6865	9.62456
Prss3	0.136661	0	0.038788	0	0	1.07012	0
Pla2g2a	63.7289	71.7593	56.1632	74.3458	37.4553	45.7412	58.1476
Ang	54.0749	43.9802	55.2459	31.3399	32.4424	14.9188	29.6424
Lcn2	1.58069	1.2018	1.00058	1.54304	1.06367	1.05109	1.2332
Ccl20	9.38875	2.49831	1.47564	5.548	5.63045	1.3854	3.91804
Colon	Colon_KO	Colon_KO.1	Colon_KO.2	Colon_KO.3	Colon_Cdx2-TG_untreated	Colon_Cdx2-TG_untreated.1	Colon_Cdx2-TG_untreated.2	Colon_Cdx2-TG_untreated.3
Reg3b	103.682	409.754	306.394	193.502	551.303	259.692	1137.43	1168.67
Reg3g	33.1773	81.8905	95.246	71.0155	152.23	81.2023	163.199	343.496
Leap2	0.978796	0.253361	2.13068	0.170852	0.674242	0.674267	4.48364	0.294063
Prss3	0.090336	15.8147	0.202937	0	0	1.16823	72.7694	0
Pla2g2a	6.04339	8.86247	3.7346	7.16026	18.7615	27.9396	11.9019	10.9718
Ang	51.818	43.437	58.062	38.8719	25.1952	40.4425	17.7983	41.8037
Lcn2	1.2332	2.65014	2.05149	2.02414	1.74811	2.12597	0.359303	1.42001
Ccl20	4.19488	3.51804	0.971844	3.16025	2.66907	2.96236	3.54672	3.45655
